# Supplementary material for: Genetic Associations of Chronotype in the Finnish General Population
Source: J Biol Rhythms. 2020 Jun 24;35(5):501–11. doi: 10.1177/0748730420935328 (PMC7534025; doi:10.1177/0748730420935328)
Supplement: Supplemental_Table2_R2 – Supplemental material for Genetic Associations of Chronotype in the Finnish General Population [file Supplemental_Table2_R2.xlsx]

## Sheet: Taul1
Supplemental Table 2. Associations of 4022 key clock gene SNPs with chronotype (BETA and OR are for A1). Lead SNPs of significant associations are on bold. Adjusted for age, sex, five principal components and genotyping batch.
						Chronotype measure
						continuous sMEQ score (n=7436)						binary sMEQ score (n=7436)							single-item chronotype (binary) (n=8433)
						(from 5=extreme evening to 27=extreme morning type)						(evening type as cases)							(evening type as cases)
SNP	Position	Gene	CHR	A1	MAF (A1)	BETA	SE	Praw	PBH	PBY		OR	95%CI		Praw	PBH	PBY		OR	95%CI		Praw	PBH	PBY
rs10832018	13312424	ARNTL	11	G	0.295	0.100938	0.0734584	0.169457	0.688292	1		0.954998	0.883515	1.03226	0.24605	0.938353	1		0.916744	0.856636	0.98107	0.011994	0.0956528	0.545049
rs11022756	13315439	ARNTL	11	A	0.295	0.100896	0.0734602	0.169645	0.688292	1		0.955028	0.883541	1.0323	0.24638	0.938353	1		0.916769	0.856658	0.981098	0.012023	0.0956528	0.545049
rs12290622	13314307	ARNTL	11	G	0.295	0.100938	0.0734583	0.169459	0.688292	1		0.954999	0.883516	1.03226	0.246055	0.938353	1		0.916745	0.856637	0.981071	0.0119951	0.0956528	0.545049
rs1351525	13301548	ARNTL	11	A	0.2946	0.0992273	0.0735201	0.177166	0.688292	1		0.955626	0.88404	1.03301	0.25325	0.938353	1		0.916662	0.856501	0.98105	0.0119928	0.0956528	0.545049
rs1481891	13310718	ARNTL	11	T	0.295	0.100932	0.0734592	0.169486	0.688292	1		0.955001	0.883517	1.03227	0.246084	0.938353	1		0.916742	0.856633	0.981068	0.0119923	0.0956528	0.545049
rs1481892	13301921	ARNTL	11	G	0.2946	0.099217	0.0735225	0.177225	0.688292	1		0.955647	0.884058	1.03303	0.253494	0.938353	1		0.916686	0.856522	0.981077	0.0120206	0.0956528	0.545049
rs2279285	13298687	ARNTL	11	G	0.2951	0.101279	0.0734396	0.167913	0.688292	1		0.955568	0.884067	1.03285	0.252052	0.938353	1		0.915084	0.855078	0.979301	0.0103349	0.0956528	0.545049
rs2279286	13298519	ARNTL	11	G	0.2951	0.101506	0.073442	0.166976	0.688292	1		0.955492	0.883994	1.03277	0.251243	0.938353	1		0.915086	0.855079	0.979305	0.0103394	0.0956528	0.545049
rs2279287	13298485	ARNTL	11	T	0.2951	0.101271	0.0734397	0.167945	0.688292	1		0.955571	0.88407	1.03286	0.252089	0.938353	1		0.915083	0.855078	0.9793	0.0103345	0.0956528	0.545049
rs2403662	13302822	ARNTL	11	A	0.2947	0.0999615	0.07352	0.173982	0.688292	1		0.95527	0.883708	1.03263	0.249385	0.938353	1		0.916375	0.856236	0.980739	0.0116851	0.0956528	0.545049
rs34148132	13314475	ARNTL	11	T	0.295	0.100937	0.0734583	0.169459	0.688292	1		0.954999	0.883516	1.03226	0.246057	0.938353	1		0.916745	0.856637	0.981071	0.0119953	0.0956528	0.545049
rs36170258	13311263	ARNTL	11	C	0.295	0.10092	0.0734594	0.169538	0.688292	1		0.955024	0.883539	1.03229	0.246336	0.938353	1		0.916775	0.856664	0.981104	0.0120282	0.0956528	0.545049
rs3993105	13303071	ARNTL	11	C	0.2947	0.100004	0.0735185	0.173791	0.688292	1		0.95525	0.883691	1.0326	0.249164	0.938353	1		0.916381	0.856242	0.980744	0.0116889	0.0956528	0.545049
rs4353253	13310263	ARNTL	11	G	0.295	0.100921	0.0734605	0.169541	0.688292	1		0.955006	0.883521	1.03227	0.246148	0.938353	1		0.916738	0.856628	0.981065	0.0119899	0.0956528	0.545049
rs4414197	13306311	ARNTL	11	T	0.295	0.100755	0.0734772	0.170342	0.688292	1		0.955065	0.883559	1.03236	0.246893	0.938353	1		0.916673	0.856552	0.981013	0.0119429	0.0956528	0.545049
rs4603287	13301335	ARNTL	11	T	0.2946	0.0992268	0.0735201	0.177168	0.688292	1		0.955626	0.88404	1.03301	0.253253	0.938353	1		0.916662	0.856501	0.98105	0.0119928	0.0956528	0.545049
rs4757139	13300456	ARNTL	11	C	0.2951	0.101288	0.0734395	0.167872	0.688292	1		0.955563	0.884063	1.03285	0.252004	0.938353	1		0.915085	0.855079	0.979302	0.0103358	0.0956528	0.545049
rs4757140	13300540	ARNTL	11	G	0.2951	0.101289	0.0734395	0.167871	0.688292	1		0.955564	0.884063	1.03285	0.252004	0.938353	1		0.915085	0.855079	0.979302	0.0103358	0.0956528	0.545049
rs61882122	13299895	ARNTL	11	A	0.2952	0.102105	0.0734241	0.164384	0.688292	1		0.954921	0.883476	1.03214	0.245005	0.938353	1		0.91435	0.854399	0.978508	0.0096563	0.0956528	0.545049
rs7926712	13303085	ARNTL	11	A	0.2947	0.100006	0.0735184	0.173782	0.688292	1		0.955249	0.883691	1.0326	0.249153	0.938353	1		0.916382	0.856243	0.980744	0.0116892	0.0956528	0.545049
rs7928655	13300252	ARNTL	11	C	0.2951	0.101288	0.0734395	0.167875	0.688292	1		0.955564	0.884063	1.03285	0.252007	0.938353	1		0.915085	0.855079	0.979302	0.0103357	0.0956528	0.545049
rs10766073	13317964	ARNTL	11	A	0.2941	0.0953062	0.0736769	0.195854	0.695907	1		0.95314	0.881501	1.0306	0.22864	0.938353	1		0.925577	0.864603	0.990852	0.0261289	0.13432	0.765381
rs10832017	13309671	ARNTL	11	A	0.2792	0.0753013	0.0748457	0.314407	0.736433	1		0.973136	0.899027	1.05335	0.500443	0.938353	1		0.92633	0.864385	0.992715	0.0302338	0.13432	0.765381
rs10832019	13313879	ARNTL	11	T	0.2792	0.0753308	0.0748419	0.314192	0.736433	1		0.973131	0.899026	1.05334	0.500337	0.938353	1		0.926336	0.864394	0.992717	0.0302376	0.13432	0.765381
rs11022749	13307366	ARNTL	11	G	0.2793	0.0752357	0.0748528	0.314874	0.736433	1		0.97314	0.899023	1.05337	0.500539	0.938353	1		0.926327	0.864375	0.992719	0.0302438	0.13432	0.765381
rs11022750	13307594	ARNTL	11	A	0.2793	0.0752517	0.0748514	0.314762	0.736433	1		0.973146	0.899031	1.05337	0.500632	0.938353	1		0.926323	0.864373	0.992713	0.0302314	0.13432	0.765381
rs11022751	13307613	ARNTL	11	C	0.2791	0.0757024	0.0748656	0.311965	0.736433	1		0.972863	0.898754	1.05308	0.496165	0.938353	1		0.926343	0.86438	0.992748	0.0303109	0.13432	0.765381
rs11022752	13307622	ARNTL	11	G	0.2793	0.0752083	0.0748536	0.315055	0.736433	1		0.973033	0.898923	1.05325	0.498818	0.938353	1		0.926464	0.864503	0.992865	0.0305638	0.13432	0.765381
rs11022753	13310854	ARNTL	11	C	0.2792	0.0753251	0.0748427	0.314234	0.736433	1		0.973132	0.899026	1.05335	0.500352	0.938353	1		0.926335	0.864392	0.992717	0.0302363	0.13432	0.765381
rs11022754	13313243	ARNTL	11	A	0.2792	0.0753316	0.0748419	0.314187	0.736433	1		0.973131	0.899026	1.05334	0.50033	0.938353	1		0.926336	0.864394	0.992717	0.0302366	0.13432	0.765381
rs11022755	13315049	ARNTL	11	C	0.2792	0.0753299	0.074842	0.314198	0.736433	1		0.973132	0.899027	1.05335	0.500353	0.938353	1		0.926337	0.864394	0.992718	0.0302387	0.13432	0.765381
rs2279284	13298750	ARNTL	11	T	0.2794	0.0758359	0.074811	0.310759	0.736433	1		0.973413	0.899322	1.05361	0.504684	0.938353	1		0.92475	0.862917	0.991013	0.0267158	0.13432	0.765381
rs4146388	13306605	ARNTL	11	T	0.2793	0.0751838	0.0748576	0.315239	0.736433	1		0.973145	0.899024	1.05338	0.500659	0.938353	1		0.9263	0.864345	0.992695	0.0301928	0.13432	0.765381
rs4757141	13307095	ARNTL	11	G	0.2793	0.0752101	0.0748548	0.315051	0.736433	1		0.97314	0.899022	1.05337	0.500556	0.938353	1		0.926303	0.864351	0.992696	0.0301939	0.13432	0.765381
rs7107287	13312969	ARNTL	11	T	0.2792	0.0748166	0.0748415	0.317504	0.736433	1		0.973338	0.899218	1.05357	0.503692	0.938353	1		0.92625	0.864316	0.992622	0.0300314	0.13432	0.765381
rs7934154	13314148	ARNTL	11	T	0.2792	0.0753027	0.074846	0.314399	0.736433	1		0.973177	0.899064	1.0534	0.501094	0.938353	1		0.926326	0.864381	0.992711	0.0302245	0.13432	0.765381
rs72867447	13301875	ARNTL	11	C	0.4943	0.0418511	0.0676238	0.536014	0.96252	1		0.980144	0.912629	1.05265	0.581784	0.947067	1		0.931026	0.874953	0.990692	0.0241323	0.13432	0.765381
rs34862781	13305263	ARNTL	11	G	0.483	0.0373806	0.0676005	0.580305	0.966636	1		0.979071	0.911627	1.0515	0.561354	0.938353	1		0.929237	0.873299	0.988759	0.0205119	0.13432	0.765381
rs34796300	13315205	ARNTL	11	C	0.4921	-0.0376653	0.0675146	0.576941	0.966636	1		1.00934	0.939882	1.08392	0.798373	0.987169	1		1.06655	1.00246	1.13474	0.0415804	0.178049	1
rs11605776	13318524	ARNTL	11	C	0.2811	0.112346	0.0746074	0.132155	0.688292	1		0.956628	0.883953	1.03528	0.271369	0.938353	1		0.931935	0.869883	0.998413	0.0449467	0.187652	1
rs10832021	13324530	ARNTL	11	G	0.2799	0.112181	0.0747877	0.13366	0.688292	1		0.957607	0.884683	1.03654	0.28377	0.938353	1		0.934499	0.872142	1.00131	0.0545207	0.188328	1
rs11022757	13322580	ARNTL	11	A	0.28	0.111969	0.0747149	0.134017	0.688292	1		0.957027	0.884217	1.03583	0.276624	0.938353	1		0.934476	0.872177	1.00123	0.0542089	0.188328	1
rs6486116	13319838	ARNTL	11	A	0.281	0.110908	0.0745885	0.137074	0.688292	1		0.956505	0.883856	1.03513	0.269867	0.938353	1		0.935143	0.872897	1.00183	0.0563856	0.188328	1
rs6486118	13323786	ARNTL	11	G	0.2799	0.112107	0.0747626	0.133786	0.688292	1		0.957372	0.88449	1.03626	0.280892	0.938353	1		0.934357	0.872029	1.00114	0.0539019	0.188328	1
rs6486119	13323789	ARNTL	11	T	0.2799	0.112107	0.0747627	0.133787	0.688292	1		0.957373	0.884491	1.03626	0.280904	0.938353	1		0.934357	0.872029	1.00114	0.0539014	0.188328	1
rs6486120	13324142	ARNTL	11	T	0.2799	0.112167	0.0747751	0.133641	0.688292	1		0.957477	0.884575	1.03639	0.28218	0.938353	1		0.934527	0.872177	1.00133	0.0545862	0.188328	1
rs7114573	13323498	ARNTL	11	A	0.2799	0.112079	0.0747519	0.133826	0.688292	1		0.957283	0.884418	1.03615	0.27979	0.938353	1		0.934391	0.872069	1.00117	0.0539963	0.188328	1
rs7937432	13320525	ARNTL	11	G	0.2811	0.111454	0.0746158	0.135294	0.688292	1		0.956621	0.883937	1.03528	0.271346	0.938353	1		0.934888	0.872638	1.00158	0.0554786	0.188328	1
rs7938307	13320526	ARNTL	11	C	0.2811	0.111446	0.0746157	0.135323	0.688292	1		0.956623	0.883939	1.03528	0.271377	0.938353	1		0.93489	0.87264	1.00158	0.0554891	0.188328	1
rs7951393	13318431	ARNTL	11	C	0.2812	0.112516	0.0746098	0.131582	0.688292	1		0.955943	0.883314	1.03455	0.263747	0.938353	1		0.932398	0.870315	0.99891	0.0464822	0.188328	1
rs34623292	13369230	ARNTL	11	C	0.3165	0.113291	0.0733577	0.122543	0.688292	1		0.928188	0.858639	1.00337	0.0607539	0.938353	1		0.939186	0.877638	1.00505	0.0696278	0.227997	1
rs4757142	13325695	ARNTL	11	G	0.4391	0.0561665	0.0683006	0.410908	0.868628	1		0.963247	0.896111	1.03541	0.309698	0.938353	1		0.945092	0.887577	1.00633	0.0779188	0.250239	1
rs7949336	13319894	ARNTL	11	G	0.2547	0.081034	0.0769103	0.292093	0.736433	1		0.972793	0.896727	1.05531	0.506673	0.938353	1		0.939266	0.874682	1.00862	0.084731	0.266983	1
rs1026071	13364712	ARNTL	11	G	0.3256	0.0929114	0.07273	0.201472	0.700955	1		0.927974	0.859036	1.00244	0.0576996	0.938353	1		0.943271	0.882002	1.0088	0.0883092	0.273104	1
rs1562438	13364200	ARNTL	11	T	0.3242	0.0954283	0.0727169	0.189451	0.695907	1		0.927233	0.858356	1.00164	0.055054	0.938353	1		0.943739	0.882446	1.00929	0.0910124	0.276347	1
rs10766075	13318587	ARNTL	11	T	0.2662	0.0821248	0.076005	0.279947	0.736433	1		0.976194	0.900773	1.05793	0.557008	0.938353	1		0.941721	0.87781	1.01029	0.094019	0.280378	1
rs7938308	13320533	ARNTL	11	T	0.266	0.0813869	0.0760129	0.28434	0.736433	1		0.976675	0.90121	1.05846	0.565124	0.938353	1		0.944108	0.880033	1.01285	0.10873	0.31856	1
rs4757144	13331226	ARNTL	11	A	0.4999	-0.0425671	0.0677332	0.529727	0.96252	1		1.02111	0.950671	1.09677	0.566736	0.938353	1		1.04963	0.986346	1.11698	0.126847	0.361272	1
rs55769038	13331808	ARNTL	11	A	0.4999	-0.0425585	0.0677323	0.529804	0.96252	1		1.02107	0.950632	1.09673	0.567507	0.938353	1		1.04952	0.986248	1.11686	0.127635	0.361272	1
rs7939846	13303337	ARNTL	11	G	0.05745	0.188407	0.144436	0.192129	0.695907	1		0.875183	0.749582	1.02183	0.0916537	0.938353	1		0.904695	0.79239	1.03292	0.138591	0.385745	1
rs11022773	13370059	ARNTL	11	G	0.3137	-0.0487097	0.0745092	0.513299	0.96252	1		1.00248	0.926562	1.08461	0.950939	0.987169	1		1.05081	0.981391	1.12515	0.15523	0.424974	1
rs10766074	13318566	ARNTL	11	C	0.1339	0.104606	0.0989303	0.290376	0.736433	1		0.995562	0.896669	1.10536	0.933594	0.987169	1		0.938147	0.856016	1.02816	0.171972	0.463215	1
rs11022769	13352405	ARNTL	11	C	0.3065	0.0807822	0.0730792	0.269019	0.736433	1		0.971502	0.89916	1.04966	0.463993	0.938353	1		0.954509	0.892216	1.02115	0.176341	0.467444	1
rs11022768	13352394	ARNTL	11	A	0.3061	0.0796073	0.0730793	0.276045	0.736433	1		0.972681	0.900255	1.05093	0.482926	0.938353	1		0.956919	0.894475	1.02372	0.200886	0.524187	1
rs58028332	13405242	ARNTL	11	CA	0.1989	0.0605052	0.0836985	0.469767	0.92179	1		0.996711	0.912583	1.08859	0.941624	0.987169	1		0.95205	0.881029	1.0288	0.214143	0.550183	1
rs10832020	13321343	ARNTL	11	C	0.1337	0.0974184	0.0989169	0.324729	0.742873	1		1.00122	0.901832	1.11157	0.981713	0.987627	1		0.944627	0.861964	1.03522	0.222766	0.561306	1
rs10766076	13340710	ARNTL	11	A	0.3066	0.0677442	0.0728203	0.35225	0.785332	1		0.970028	0.898055	1.04777	0.439137	0.938353	1		0.962174	0.899584	1.02912	0.261197	0.561306	1
rs10832022	13339272	ARNTL	11	G	0.3067	0.0676842	0.072823	0.352694	0.785332	1		0.970021	0.898047	1.04776	0.439046	0.938353	1		0.96223	0.899633	1.02918	0.261929	0.561306	1
rs11022765	13345115	ARNTL	11	A	0.3071	0.0631471	0.072789	0.385676	0.836466	1		0.972095	0.90001	1.04995	0.471549	0.938353	1		0.962275	0.899718	1.02918	0.262167	0.561306	1
rs12805304	13344645	ARNTL	11	A	0.3069	0.0631499	0.0727887	0.385653	0.836466	1		0.971964	0.89989	1.04981	0.469448	0.938353	1		0.962226	0.899672	1.02913	0.261547	0.561306	1
rs9633835	13345593	ARNTL	11	A	0.4045	0.0557036	0.0688706	0.418648	0.873928	1		0.971227	0.903056	1.04454	0.431715	0.938353	1		0.963523	0.904284	1.02664	0.251053	0.561306	1
rs10741616	13333851	ARNTL	11	A	0.4755	0.00636435	0.067563	0.924954	0.966636	1		0.996485	0.927882	1.07016	0.922927	0.987169	1		0.963462	0.905466	1.02517	0.23996	0.561306	1
rs11022762	13335926	ARNTL	11	T	0.4749	0.00528069	0.0675543	0.937695	0.966636	1		0.998592	0.92985	1.07242	0.969108	0.987169	1		0.965065	0.906979	1.02687	0.261539	0.561306	1
rs11600996	13396166	ARNTL	11	T	0.4448	0.0372462	0.0673377	0.580194	0.966636	1		0.991833	0.923668	1.06503	0.821397	0.987169	1		0.96234	0.90439	1.024	0.225727	0.561306	1
rs34445652	13345926	ARNTL	11	CT	0.4596	0.0220513	0.0678216	0.745087	0.966636	1		0.99533	0.926511	1.06926	0.898103	0.987169	1		0.963291	0.905084	1.02524	0.239561	0.561306	1
rs3816360	13367750	ARNTL	11	T	0.4757	0.0212648	0.0688822	0.757549	0.966636	1		0.998026	0.928018	1.07332	0.957534	0.987169	1		0.963638	0.904382	1.02678	0.252668	0.561306	1
rs4757145	13331324	ARNTL	11	A	0.4733	0.00639498	0.0676151	0.924652	0.966636	1		0.996297	0.927662	1.07001	0.918863	0.987169	1		0.963758	0.905668	1.02557	0.244485	0.561306	1
rs7396943	13328979	ARNTL	11	C	0.4734	0.0064233	0.0676173	0.924321	0.966636	1		0.996193	0.927563	1.0699	0.916579	0.987169	1		0.963745	0.905654	1.02556	0.244332	0.561306	1
rs7924734	13350747	ARNTL	11	G	0.3076	0.07391	0.0727799	0.309888	0.736433	1		0.976848	0.904428	1.05507	0.55116	0.938353	1		0.96293	0.900359	1.02985	0.270491	0.565854	1
rs7941761	13351181	ARNTL	11	T	0.3076	0.0737927	0.0727939	0.310749	0.736433	1		0.976888	0.904452	1.05513	0.551934	0.938353	1		0.962967	0.900382	1.0299	0.271068	0.565854	1
rs72869111	13337632	ARNTL	11	C	0.0796	-0.160581	0.122805	0.191046	0.695907	1		1.17409	1.0342	1.33291	0.0131581	0.439481	1		1.06339	0.949848	1.19051	0.286033	0.589701	1
rs78457359	13374828	ARNTL	11	A	0.1713	-0.0440347	0.0899252	0.624374	0.966636	1		0.998606	0.907881	1.0984	0.977098	0.987627	1		1.04574	0.962523	1.13615	0.290453	0.589701	1
rs10766078	13363248	ARNTL	11	A	0.4744	0.0128678	0.0688007	0.851642	0.966636	1		1.00012	0.930047	1.07548	0.997311	0.997311	1		0.966564	0.90719	1.02982	0.293085	0.589701	1
rs72867496	13319789	ARNTL	11	G	0.1139	0.0350352	0.105134	0.73896	0.966636	1		0.953272	0.852245	1.06627	0.402448	0.938353	1		0.951465	0.863254	1.04869	0.316225	0.628685	1
rs11824092	13346294	ARNTL	11	T	0.4699	0.0196028	0.0679131	0.772861	0.966636	1		0.996684	0.92777	1.07072	0.9276	0.987169	1		0.968904	0.910337	1.03124	0.320692	0.630065	1
rs112059168	13391531	ARNTL	11	T	0.0868	0.193581	0.120997	0.109666	0.688292	1		0.829004	0.72639	0.946113	0.00540908	0.439481	1		0.947716	0.848143	1.05898	0.343055	0.666165	1
rs7947951	13356030	ARNTL	11	A	0.4695	0.0221758	0.0687981	0.747211	0.966636	1		1.00202	0.931811	1.07751	0.95665	0.987169	1		0.970364	0.910731	1.0339	0.352529	0.676694	1
rs10766077	13349781	ARNTL	11	A	0.4562	0.0190798	0.0679936	0.779016	0.966636	1		1.00236	0.932982	1.07689	0.948672	0.987169	1		0.972204	0.91341	1.03478	0.37579	0.682469	1
rs1982350	13350131	ARNTL	11	A	0.4562	0.0190355	0.0679929	0.779514	0.966636	1		1.0024	0.933024	1.07694	0.947721	0.987169	1		0.972213	0.913418	1.03479	0.375929	0.682469	1
rs28711392	13349559	ARNTL	11	C	0.4562	0.0190728	0.0679945	0.779098	0.966636	1		1.00235	0.932975	1.07689	0.948815	0.987169	1		0.972214	0.913418	1.0348	0.375971	0.682469	1
rs2896635	13359745	ARNTL	11	T	0.4682	0.0219218	0.0688148	0.750067	0.966636	1		1.00177	0.931576	1.07725	0.961941	0.987169	1		0.971458	0.911734	1.03509	0.371064	0.682469	1
rs6486122	13361524	ARNTL	11	C	0.468	0.021815	0.0687876	0.75115	0.966636	1		1.00142	0.931277	1.07685	0.969435	0.987169	1		0.971447	0.911745	1.03506	0.370683	0.682469	1
rs10832027	13357183	ARNTL	11	G	0.4678	0.0216133	0.0687642	0.753294	0.966636	1		1.00182	0.931666	1.07725	0.960944	0.987169	1		0.972062	0.912348	1.03568	0.38103	0.684215	1
rs7126303	13370535	ARNTL	11	T	0.4689	-0.0208626	0.0695672	0.764268	0.966636	1		0.976332	0.90712	1.05083	0.523169	0.938353	1		1.02775	0.964026	1.09569	0.401932	0.714071	1
rs77658328	13349560	ARNTL	11	G	0.1144	-0.160269	0.105071	0.127215	0.688292	1		1.10694	0.991132	1.23629	0.0715476	0.938353	1		1.04073	0.944296	1.14701	0.420998	0.732655	1
rs12787176	13368799	ARNTL	11	G	0.05659	-0.0551678	0.145073	0.70375	0.966636	1		1.10837	0.953165	1.28886	0.181293	0.938353	1		1.05639	0.924224	1.20745	0.421167	0.732655	1
rs1562437	13364413	ARNTL	11	T	0.1359	-0.135297	0.0973774	0.16475	0.688292	1		1.14052	1.0297	1.26328	0.0116981	0.439481	1		1.03459	0.94545	1.13214	0.45943	0.736351	1
rs4757146	13367031	ARNTL	11	C	0.139	-0.13293	0.0968282	0.169842	0.688292	1		1.14149	1.03117	1.26361	0.0107169	0.439481	1		1.03615	0.947412	1.1332	0.436923	0.736351	1
rs962678	13363892	ARNTL	11	C	0.1357	-0.139329	0.097344	0.152386	0.688292	1		1.14223	1.0313	1.2651	0.0107317	0.439481	1		1.03694	0.947633	1.13466	0.429894	0.736351	1
rs11022778	13390860	ARNTL	11	G	0.2742	-0.0089926	0.0766978	0.906667	0.966636	1		0.977947	0.901748	1.06058	0.59003	0.947423	1		1.02763	0.95742	1.103	0.450309	0.736351	1
rs10832029	13399080	ARNTL	11	C	0.4321	0.024643	0.0675509	0.715267	0.966636	1		1.00842	0.938981	1.083	0.817792	0.987169	1		0.976384	0.917411	1.03915	0.452142	0.736351	1
rs11022780	13396909	ARNTL	11	C	0.4372	0.0263466	0.0673102	0.695498	0.966636	1		1.00502	0.936035	1.07909	0.890252	0.987169	1		0.977066	0.91825	1.03965	0.463889	0.736351	1
rs115613990	13394335	ARNTL	11	A	0.07338	0.0227156	0.128381	0.859561	0.966636	1		0.991553	0.867038	1.13395	0.901393	0.987169	1		0.957002	0.850331	1.07705	0.466062	0.736351	1
rs12417641	13395307	ARNTL	11	C	0.4376	0.0274548	0.0673662	0.683619	0.966636	1		1.00546	0.936387	1.07963	0.880827	0.987169	1		0.976154	0.91735	1.03873	0.446465	0.736351	1
rs58295558	13400278	ARNTL	11	G	0.07383	0.0230511	0.127861	0.856936	0.966636	1		0.992093	0.868012	1.13391	0.907299	0.987169	1		0.957697	0.851329	1.07736	0.471794	0.736351	1
rs72869173	13396748	ARNTL	11	A	0.07381	0.022468	0.12813	0.860807	0.966636	1		0.991432	0.867156	1.13352	0.899793	0.987169	1		0.957447	0.850921	1.07731	0.469939	0.736351	1
rs11270923	13386379	ARNTL	11	TTGTCTCACTTG	0.1399	0.00476038	0.097967	0.961246	0.984835	1		0.99556	0.897192	1.10471	0.933185	0.987169	1		0.967489	0.884221	1.0586	0.471655	0.736351	1
rs72869201	13405015	ARNTL	11	C	0.07382	0.0229219	0.127859	0.857726	0.966636	1		0.991352	0.867355	1.13307	0.89862	0.987169	1		0.958505	0.852049	1.07826	0.48047	0.742949	1
rs116903267	13382116	ARNTL	11	A	0.05579	-0.00353865	0.14416	0.980417	0.986323	1		1.04733	0.899511	1.21944	0.551372	0.938353	1		0.954351	0.835703	1.08984	0.490314	0.751215	1
rs7950226	13318139	ARNTL	11	A	0.4441	-0.104432	0.0686609	0.128305	0.688292	1		1.04983	0.976196	1.12901	0.189987	0.938353	1		1.02078	0.958213	1.08744	0.523877	0.795341	1
rs143216022	13383413	ARNTL	11	C	0.108	0.00342016	0.108308	0.974809	0.986323	1		1.00414	0.895128	1.12643	0.943797	0.987169	1		0.969812	0.877791	1.07148	0.546753	0.822592	1
rs12421530	13366722	ARNTL	11	G	0.4809	0.00806981	0.0690471	0.906963	0.966636	1		0.964841	0.896949	1.03787	0.33633	0.938353	1		1.01922	0.956522	1.08603	0.556738	0.830136	1
rs75908510	13342165	ARNTL	11	T	0.08179	0.235811	0.123525	0.0562994	0.688292	1		0.939315	0.822496	1.07272	0.355527	0.938353	1		0.967971	0.864368	1.08399	0.573012	0.832123	1
rs76564280	13344113	ARNTL	11	T	0.08179	0.235833	0.123529	0.0562843	0.688292	1		0.93931	0.822489	1.07272	0.355505	0.938353	1		0.96797	0.864364	1.08399	0.573019	0.832123	1
rs2290035	13407771	ARNTL	11	T	0.4192	0.00558559	0.0675906	0.934141	0.966636	1		1.01387	0.943988	1.08893	0.705379	0.987169	1		0.981913	0.922636	1.045	0.565612	0.832123	1
rs56051850	13367987	ARNTL	11	A	0.118	0.0647882	0.103471	0.531237	0.96252	1		0.944037	0.845943	1.05351	0.303573	0.938353	1		0.974079	0.885287	1.07178	0.590201	0.839095	1
rs149772307	13401674	ARNTL	11	G	0.05665	-0.017434	0.144053	0.903675	0.966636	1		1.05346	0.905051	1.2262	0.501449	0.938353	1		0.966594	0.846579	1.10362	0.61545	0.839095	1
rs7937060	13362815	ARNTL	11	T	0.4824	0.0185598	0.0689228	0.787719	0.966636	1		0.961591	0.894042	1.03424	0.291911	0.938353	1		1.01631	0.95389	1.08282	0.616843	0.839095	1
rs2290036	13379788	ARNTL	11	C	0.1107	0.0346499	0.107767	0.747821	0.966636	1		1.00459	0.896291	1.12598	0.937271	0.987169	1		0.975114	0.883187	1.07661	0.617894	0.839095	1
rs34991502	13375473	ARNTL	11	G	0.0801	0.0565028	0.122637	0.645003	0.966636	1		1.01448	0.8911	1.15493	0.828023	0.987169	1		0.971587	0.867872	1.0877	0.616753	0.839095	1
rs969485	13403043	ARNTL	11	G	0.2032	0.0117672	0.0832584	0.887611	0.966636	1		1.01616	0.930936	1.10918	0.719846	0.987169	1		0.980605	0.907949	1.05907	0.618016	0.839095	1
rs969486	13403135	ARNTL	11	T	0.2029	0.0165733	0.0832823	0.842267	0.966636	1		1.01516	0.929992	1.10813	0.736423	0.987169	1		0.979081	0.906515	1.05746	0.590535	0.839095	1
rs6486121	13355770	ARNTL	11	T	0.4863	0.00281666	0.0688446	0.967366	0.985062	1		0.963654	0.896048	1.03636	0.318481	0.938353	1		1.01658	0.954138	1.0831	0.611221	0.839095	1
rs11022761	13328632	ARNTL	11	T	0.135	-0.155041	0.0976696	0.112464	0.688292	1		1.09248	0.985606	1.21095	0.0921927	0.938353	1		1.02144	0.933379	1.11781	0.64465	0.85532	1
rs12274451	13365588	ARNTL	11	T	0.4816	0.0118071	0.0690316	0.864198	0.966636	1		0.96331	0.895547	1.0362	0.315171	0.938353	1		1.01507	0.952651	1.08159	0.644078	0.85532	1
rs11022781	13402409	ARNTL	11	A	0.4147	-0.000322914	0.0677579	0.996198	0.996198	1		1.01762	0.947332	1.09312	0.632428	0.968949	1		0.985444	0.925796	1.04894	0.645331	0.85532	1
rs11022783	13405899	ARNTL	11	A	0.1155	0.0414194	0.104513	0.69189	0.966636	1		1.01136	0.905786	1.12924	0.840812	0.987169	1		0.978355	0.888178	1.07769	0.65738	0.85834	1
rs55872206	13375278	ARNTL	11	T	0.07969	0.0445433	0.122859	0.716946	0.966636	1		1.01418	0.890634	1.15487	0.831739	0.987169	1		0.97478	0.870577	1.09146	0.657889	0.85834	1
rs11022759	13326775	ARNTL	11	A	0.1348	-0.153427	0.0977253	0.116461	0.688292	1		1.09115	0.984328	1.20956	0.0970237	0.938353	1		1.02	0.932016	1.11629	0.666993	0.861522	1
rs1868049	13383682	ARNTL	11	T	0.1465	0.0135997	0.0940146	0.884987	0.966636	1		1.02713	0.930437	1.13387	0.595685	0.947423	1		1.01869	0.934012	1.11104	0.675805	0.861522	1
rs958551	13395147	ARNTL	11	A	0.06128	0.0462089	0.140431	0.742126	0.966636	1		0.981105	0.8468	1.13671	0.799518	0.987169	1		0.97245	0.854711	1.10641	0.671366	0.861522	1
rs2290037	13379973	ARNTL	11	C	0.07987	0.040743	0.122557	0.739565	0.966636	1		1.02047	0.896587	1.16147	0.758964	0.987169	1		0.978514	0.874111	1.09539	0.70594	0.893121	1
rs77486964	13306898	ARNTL	11	G	0.1128	-0.0771782	0.106518	0.468748	0.92179	1		1.0681	0.954297	1.19547	0.251749	0.938353	1		1.01713	0.922415	1.12156	0.73345	0.920948	1
rs1447299	13406909	ARNTL	11	C	0.131	0.0322371	0.0992281	0.745282	0.966636	1		1.01945	0.918133	1.13195	0.718325	0.987169	1		0.986224	0.899764	1.08099	0.766985	0.955869	1
rs148287087	13346672	ARNTL	11	T	0.07037	-0.0931768	0.130336	0.474694	0.92179	1		1.01791	0.886986	1.16816	0.800478	0.987169	1		0.986446	0.874555	1.11265	0.82418	0.962708	1
rs34834014	13372198	ARNTL	11	C	0.06203	0.086071	0.139002	0.535799	0.96252	1		0.964546	0.831994	1.11822	0.632233	0.968949	1		0.98559	0.867353	1.11995	0.82384	0.962708	1
rs3789327	13385316	ARNTL	11	G	0.4501	0.032561	0.0699415	0.641554	0.966636	1		0.960573	0.89216	1.03423	0.285939	0.938353	1		1.0084	0.945418	1.07557	0.799423	0.962708	1
rs59922008	13377317	ARNTL	11	A	0.06386	-0.018853	0.135662	0.889478	0.966636	1		1.07018	0.927822	1.23438	0.351699	0.938353	1		0.987769	0.872064	1.11883	0.846488	0.962708	1
rs7109843	13368381	ARNTL	11	T	0.2393	0.0289337	0.0793517	0.715401	0.966636	1		0.962838	0.88515	1.04734	0.377626	0.938353	1		0.990079	0.920243	1.06522	0.789357	0.962708	1
rs10832028	13396517	ARNTL	11	T	0.1307	0.0285243	0.0992189	0.773746	0.966636	1		1.02028	0.918899	1.13285	0.706925	0.987169	1		0.988658	0.901948	1.0837	0.807562	0.962708	1
rs11022779	13396810	ARNTL	11	A	0.229	0.0108938	0.0803806	0.892198	0.966636	1		0.997066	0.915829	1.08551	0.945978	0.987169	1		0.992944	0.921956	1.0694	0.851581	0.962708	1
rs11824455	13375280	ARNTL	11	T	0.1901	0.0317966	0.0855163	0.710038	0.966636	1		0.993013	0.907137	1.08702	0.879242	0.987169	1		0.992574	0.917231	1.07411	0.853178	0.962708	1
rs12363415	13398608	ARNTL	11	G	0.2307	0.00847955	0.0801952	0.915794	0.966636	1		0.998059	0.916912	1.08639	0.964178	0.987169	1		0.992417	0.921651	1.06862	0.84017	0.962708	1
rs2278749	13397878	ARNTL	11	T	0.2289	0.0117176	0.0804127	0.884148	0.966636	1		0.996652	0.915409	1.08511	0.938392	0.987169	1		0.992585	0.921598	1.06904	0.844152	0.962708	1
rs3897902	13401803	ARNTL	11	C	0.131	0.0306619	0.0991942	0.757247	0.966636	1		1.02113	0.919699	1.13375	0.695231	0.987169	1		0.987113	0.900601	1.08194	0.781661	0.962708	1
rs4757151	13392213	ARNTL	11	A	0.46	0.00582342	0.0684656	0.932219	0.966636	1		1.00679	0.936619	1.08221	0.854432	0.987169	1		1.00667	0.945209	1.07212	0.836239	0.962708	1
rs60280155	13400051	ARNTL	11	A	0.2307	0.00858154	0.0801922	0.914782	0.966636	1		0.998027	0.916885	1.08635	0.963586	0.987169	1		0.992395	0.921633	1.06859	0.839704	0.962708	1
rs76813206	13407913	ARNTL	11	C	0.1306	0.0270885	0.0993265	0.785075	0.966636	1		1.02053	0.919009	1.13326	0.703868	0.987169	1		0.989644	0.902773	1.08487	0.824257	0.962708	1
rs719342	13395199	ARNTL	11	A	0.1273	0.010017	0.100551	0.920648	0.966636	1		1.03232	0.92855	1.14768	0.556217	0.938353	1		0.992005	0.903973	1.08861	0.865565	0.97013	1
rs7126796	13340867	ARNTL	11	C	0.1767	-0.0653383	0.0876041	0.45579	0.917071	1		1.03734	0.945536	1.13806	0.43809	0.938353	1		0.994263	0.917103	1.07791	0.888974	0.978389	1
rs895683	13345011	ARNTL	11	G	0.1766	-0.0654713	0.0876174	0.454942	0.917071	1		1.03725	0.945436	1.13798	0.439286	0.938353	1		0.994155	0.91699	1.07781	0.886913	0.978389	1
rs79771011	13377607	ARNTL	11	T	0.06356	-0.0299938	0.135906	0.825336	0.966636	1		1.0708	0.928136	1.2354	0.348396	0.938353	1		0.991275	0.875001	1.123	0.89051	0.978389	1
rs4757143	13329139	ARNTL	11	C	0.1662	-0.0946601	0.0896388	0.290995	0.736433	1		1.03997	0.945949	1.14333	0.417609	0.938353	1		0.994703	0.915811	1.08039	0.899754	0.981819	1
rs3816358	13391472	ARNTL	11	A	0.1306	-0.0209632	0.100285	0.834427	0.966636	1		1.03005	0.92644	1.14525	0.584119	0.947067	1		0.995113	0.907379	1.09133	0.917148	0.981819	1
rs10766079	13396952	ARNTL	11	A	0.1284	0.0121729	0.100104	0.903217	0.966636	1		1.02623	0.923443	1.14045	0.630646	0.968949	1		0.994895	0.90697	1.09134	0.91366	0.981819	1
rs10832030	13399791	ARNTL	11	A	0.1284	0.0123012	0.100103	0.902201	0.966636	1		1.02617	0.923389	1.14039	0.631425	0.968949	1		0.994876	0.906954	1.09132	0.913344	0.981819	1
rs7130064	13326128	ARNTL	11	T	0.163	-0.0996948	0.0903231	0.269734	0.736433	1		1.04494	0.949826	1.14958	0.366641	0.938353	1		0.998502	0.918683	1.08526	0.971867	0.989645	1
rs34188368	13346864	ARNTL	11	T	0.1612	-0.0751355	0.0909296	0.408658	0.868628	1		1.0305	0.935899	1.13467	0.54082	0.938353	1		1.00152	0.920869	1.08922	0.971798	0.989645	1
rs7933521	13303929	ARNTL	11	C	0.1986	-0.0658368	0.0846224	0.43659	0.90013	1		1.0293	0.941087	1.12579	0.52753	0.938353	1		1.00256	0.927533	1.08367	0.948544	0.989645	1
rs112520398	13372932	ARNTL	11	ATAAT	0.05337	0.0925465	0.14891	0.534294	0.96252	1		0.952576	0.812764	1.11644	0.548558	0.938353	1		1.00324	0.87498	1.1503	0.963036	0.989645	1
rs10832031	13406306	ARNTL	11	T	0.213	-0.0213166	0.0825095	0.796141	0.966636	1		1.0116	0.927102	1.10379	0.79555	0.987169	1		0.998524	0.925419	1.0774	0.969631	0.989645	1
rs12364562	13406551	ARNTL	11	G	0.213	-0.0213265	0.0825085	0.796046	0.966636	1		1.01159	0.9271	1.10379	0.795596	0.987169	1		0.99853	0.925425	1.07741	0.969751	0.989645	1
rs2290034	13407184	ARNTL	11	T	0.2131	-0.0218843	0.0825007	0.790815	0.966636	1		1.01061	0.926195	1.10271	0.81259	0.987169	1		0.998482	0.925386	1.07735	0.968756	0.989645	1
rs61053855	13405777	ARNTL	11	G	0.213	-0.0212716	0.0825103	0.796565	0.966636	1		1.0116	0.927099	1.10379	0.795585	0.987169	1		0.998475	0.925372	1.07735	0.968612	0.989645	1
rs17452044	13401085	ARNTL	11	A	0.2115	-0.0179189	0.0826817	0.828431	0.966636	1		1.01162	0.926984	1.10399	0.795452	0.987169	1		0.999797	0.926415	1.07899	0.995845	0.995977	1
rs72869193	13401059	ARNTL	11	A	0.2115	-0.0179179	0.0826817	0.828441	0.966636	1		1.01162	0.926984	1.10399	0.795455	0.987169	1		0.999796	0.926414	1.07899	0.995824	0.995977	1
rs72869197	13401216	ARNTL	11	G	0.2115	-0.0179199	0.0826821	0.828423	0.966636	1		1.01162	0.926984	1.10399	0.795455	0.987169	1		0.999804	0.92642	1.079	0.995977	0.995977	1
rs78715287	27486629	ARNTL2	12	G	0.05465	-0.217345	0.149948	0.147251	0.654242	1		1.12449	0.961921	1.31453	0.140839	0.795217	1		1.20495	1.05167	1.38058	0.00723739	0.379069	1
rs71524339	27486095	ARNTL2	12	T	0.05443	-0.212934	0.150095	0.156039	0.657378	1		1.12105	0.958797	1.31076	0.152006	0.795217	1		1.20603	1.05236	1.38215	0.00706444	0.379069	1
rs12580013	27493795	ARNTL2	12	C	0.06909	-0.0872155	0.133677	0.514142	0.916934	1		1.07343	0.932957	1.23506	0.322062	0.960192	1		1.14723	1.01565	1.29587	0.0271201	0.379069	1
rs12582798	27510091	ARNTL2	12	C	0.06934	-0.0853084	0.133533	0.522938	0.916934	1		1.07277	0.932517	1.23412	0.325793	0.960192	1		1.1496	1.01786	1.2984	0.0247631	0.379069	1
rs12582953	27512459	ARNTL2	12	A	0.06934	-0.0862257	0.133555	0.518547	0.916934	1		1.07306	0.932747	1.23448	0.324026	0.960192	1		1.15003	1.01822	1.2989	0.0244098	0.379069	1
rs16931885	27491210	ARNTL2	12	A	0.06909	-0.0854308	0.133668	0.522759	0.916934	1		1.07289	0.932481	1.23444	0.325548	0.960192	1		1.14543	1.01406	1.29382	0.0289198	0.379069	1
rs16931888	27494618	ARNTL2	12	A	0.06914	-0.0879319	0.13367	0.51067	0.916934	1		1.07364	0.933152	1.23529	0.320681	0.960192	1		1.14795	1.01629	1.29666	0.0264228	0.379069	1
rs4964053	27501679	ARNTL2	12	T	0.06934	-0.0846652	0.133498	0.525967	0.916934	1		1.07268	0.932469	1.23397	0.326273	0.960192	1		1.14933	1.01766	1.29805	0.0249687	0.379069	1
rs4964054	27501721	ARNTL2	12	T	0.06934	-0.0853182	0.133501	0.522788	0.916934	1		1.0733	0.933014	1.23467	0.322288	0.960192	1		1.14979	1.01806	1.29857	0.0245562	0.379069	1
rs61915947	27489587	ARNTL2	12	G	0.06909	-0.0845563	0.133649	0.526966	0.916934	1		1.07261	0.932252	1.2341	0.327284	0.960192	1		1.14454	1.01328	1.2928	0.0298341	0.379069	1
rs61915949	27492005	ARNTL2	12	C	0.06909	-0.085674	0.133673	0.521592	0.916934	1		1.07296	0.932535	1.23452	0.32514	0.960192	1		1.14572	1.01431	1.29415	0.0286275	0.379069	1
rs61915952	27497092	ARNTL2	12	T	0.06934	-0.084473	0.133541	0.52704	0.916934	1		1.07288	0.932601	1.23425	0.325148	0.960192	1		1.14884	1.01718	1.29753	0.0254636	0.379069	1
rs61916982	27525260	ARNTL2	12	C	0.06934	-0.086819	0.133576	0.515739	0.916934	1		1.07322	0.932868	1.23469	0.323067	0.960192	1		1.15032	1.01846	1.29927	0.0241716	0.379069	1
rs7302744	27519132	ARNTL2	12	G	0.06934	-0.0875961	0.133567	0.511959	0.916934	1		1.07365	0.933259	1.23516	0.320266	0.960192	1		1.1509	1.01899	1.2999	0.0236503	0.379069	1
rs77188084	27496087	ARNTL2	12	T	0.06908	-0.089315	0.133634	0.503927	0.916934	1		1.07401	0.933514	1.23564	0.318214	0.960192	1		1.14938	1.01759	1.29824	0.0250527	0.379069	1
rs77353054	27490437	ARNTL2	12	A	0.06909	-0.0855067	0.133662	0.522372	0.916934	1		1.07287	0.932467	1.23441	0.325669	0.960192	1		1.14506	1.01374	1.2934	0.0292951	0.379069	1
rs11048994	27530778	ARNTL2	12	A	0.1908	0.016027	0.0859013	0.851999	0.930744	1		0.980716	0.895378	1.07419	0.675052	0.965637	1		0.903571	0.834558	0.97829	0.0123702	0.379069	1
rs7306410	27525596	ARNTL2	12	C	0.2436	-0.131766	0.0788702	0.094828	0.573208	1		1.05771	0.973571	1.14912	0.184626	0.830817	1		1.08093	1.00556	1.16194	0.0348402	0.418082	1
rs57098161	27524158	ARNTL2	12	A	0.1809	-0.180388	0.0882892	0.0410734	0.573208	1		1.09149	0.995008	1.19732	0.0637413	0.795217	1		1.08722	1.00267	1.1789	0.0429185	0.452765	1
rs58876597	27525030	ARNTL2	12	A	0.1805	-0.179669	0.0884644	0.0422936	0.573208	1		1.09133	0.994669	1.19738	0.0647483	0.795217	1		1.08694	1.00224	1.1788	0.0440188	0.452765	1
rs35082663	27530895	ARNTL2	12	C	0.4217	-0.0965557	0.0717352	0.178343	0.657378	1		1.0332	0.957692	1.11465	0.398981	0.960192	1		1.07134	1.0031	1.14421	0.0401408	0.452765	1
rs10431268	27495440	ARNTL2	12	G	0.1115	-0.211733	0.107152	0.0481911	0.573208	1		1.08524	0.97037	1.21371	0.151845	0.795217	1		1.03374	0.937022	1.14045	0.507898	0.795684	1
rs10842909	27516024	ARNTL2	12	C	0.367	-0.137304	0.0697287	0.0489774	0.573208	1		1.05696	0.982019	1.13762	0.139838	0.795217	1		1.03925	0.974419	1.10839	0.241415	0.795684	1
rs11048975	27492276	ARNTL2	12	G	0.1115	-0.211247	0.107198	0.0488044	0.573208	1		1.08466	0.96979	1.21313	0.154775	0.795217	1		1.03344	0.936715	1.14016	0.511763	0.795684	1
rs11048980	27503547	ARNTL2	12	C	0.1117	-0.211718	0.107149	0.0482008	0.573208	1		1.08692	0.971893	1.21556	0.144174	0.795217	1		1.0326	0.935983	1.13919	0.522149	0.795684	1
rs11048982	27504424	ARNTL2	12	C	0.1117	-0.211706	0.107151	0.0482163	0.573208	1		1.08691	0.971886	1.21556	0.144208	0.795217	1		1.03259	0.935977	1.13919	0.522221	0.795684	1
rs11048983	27504761	ARNTL2	12	G	0.1117	-0.211704	0.107151	0.0482207	0.573208	1		1.08691	0.971883	1.21556	0.144221	0.795217	1		1.03259	0.935975	1.13919	0.522246	0.795684	1
rs12231701	27515516	ARNTL2	12	A	0.1117	-0.211306	0.107191	0.048727	0.573208	1		1.08667	0.971622	1.21534	0.145458	0.795217	1		1.03241	0.935771	1.13902	0.524741	0.795684	1
rs139307226	27530005	ARNTL2	12	T	0.08215	-0.195051	0.122521	0.111432	0.573208	1		1.11028	0.977356	1.26129	0.10785	0.795217	1		1.06592	0.952885	1.19237	0.264344	0.795684	1
rs140812448	27491266	ARNTL2	12	G	0.1115	-0.211189	0.107204	0.0488782	0.573208	1		1.08456	0.969694	1.21303	0.155271	0.795217	1		1.03344	0.936709	1.14016	0.511806	0.795684	1
rs144103428	27504723	ARNTL2	12	ATGCCC	0.1117	-0.211704	0.107151	0.0482205	0.573208	1		1.08691	0.971883	1.21555	0.144221	0.795217	1		1.03259	0.935975	1.13918	0.522251	0.795684	1
rs57101107	27528791	ARNTL2	12	A	0.1096	-0.209966	0.107798	0.0514803	0.573208	1		1.08441	0.968949	1.21362	0.158307	0.795217	1		1.03484	0.937473	1.14233	0.496933	0.795684	1
rs61915950	27494477	ARNTL2	12	A	0.1115	-0.21184	0.107168	0.0481127	0.573208	1		1.08513	0.970252	1.21361	0.152426	0.795217	1		1.03379	0.937053	1.14051	0.507364	0.795684	1
rs61915951	27497077	ARNTL2	12	A	0.1117	-0.211697	0.107136	0.0481942	0.573208	1		1.08685	0.971842	1.21546	0.144444	0.795217	1		1.03261	0.936008	1.13919	0.521925	0.795684	1
rs61916980	27507656	ARNTL2	12	T	0.1117	-0.211551	0.107156	0.0483925	0.573208	1		1.08682	0.971791	1.21546	0.14467	0.795217	1		1.03252	0.935908	1.13911	0.523139	0.795684	1
rs75221408	27504092	ARNTL2	12	A	0.1117	-0.21171	0.10715	0.0482113	0.573208	1		1.08692	0.971888	1.21556	0.144198	0.795217	1		1.0326	0.935979	1.13919	0.522198	0.795684	1
rs4964057	27516842	ARNTL2	12	G	0.4138	-0.1228	0.0683633	0.0724905	0.573208	1		1.04706	0.974152	1.12543	0.211728	0.933332	1		1.05414	0.989779	1.12268	0.100939	0.795684	1
rs10160975	27494429	ARNTL2	12	A	0.4532	0.104739	0.0676755	0.121745	0.573208	1		0.981527	0.913777	1.0543	0.609376	0.960192	1		0.969267	0.910729	1.03157	0.326054	0.795684	1
rs1037923	27497910	ARNTL2	12	T	0.4523	0.108634	0.0676597	0.108407	0.573208	1		0.982561	0.914754	1.05539	0.629656	0.960192	1		0.967764	0.909318	1.02997	0.30255	0.795684	1
rs1037924	27498107	ARNTL2	12	G	0.4523	0.108674	0.0676561	0.108256	0.573208	1		0.982638	0.91483	1.05547	0.631165	0.960192	1		0.967684	0.909245	1.02988	0.301311	0.795684	1
rs10842907	27499356	ARNTL2	12	T	0.4523	0.108666	0.0676564	0.108286	0.573208	1		0.982632	0.914823	1.05547	0.631041	0.960192	1		0.967684	0.909245	1.02988	0.301316	0.795684	1
rs10842908	27507590	ARNTL2	12	A	0.4523	0.108338	0.0676687	0.109419	0.573208	1		0.982596	0.914778	1.05544	0.630403	0.960192	1		0.967703	0.909252	1.02991	0.301704	0.795684	1
rs11048978	27497477	ARNTL2	12	T	0.4523	0.108678	0.067656	0.108244	0.573208	1		0.982642	0.914834	1.05548	0.63125	0.960192	1		0.967684	0.909246	1.02988	0.301314	0.795684	1
rs11048979	27497502	ARNTL2	12	C	0.4523	0.108678	0.067656	0.108244	0.573208	1		0.982642	0.914834	1.05548	0.631246	0.960192	1		0.967684	0.909245	1.02988	0.30131	0.795684	1
rs11048981	27503743	ARNTL2	12	T	0.452	0.107577	0.0676429	0.111794	0.573208	1		0.983539	0.915679	1.05643	0.649084	0.960192	1		0.96812	0.909665	1.03033	0.307908	0.795684	1
rs11048984	27508912	ARNTL2	12	T	0.452	0.107313	0.0676477	0.112701	0.573208	1		0.983634	0.915762	1.05654	0.651001	0.960192	1		0.968204	0.90974	1.03042	0.309235	0.795684	1
rs11048992	27529660	ARNTL2	12	A	0.4855	0.113626	0.0682193	0.0958359	0.573208	1		0.977065	0.909099	1.05011	0.528208	0.960192	1		0.962405	0.903808	1.0248	0.231866	0.795684	1
rs11048993	27529712	ARNTL2	12	C	0.4693	0.109977	0.068293	0.107361	0.573208	1		0.983633	0.915142	1.05725	0.654059	0.960192	1		0.968773	0.909689	1.0317	0.323107	0.795684	1
rs11348013	27490543	ARNTL2	12	C	0.4532	0.10467	0.0676768	0.121999	0.573208	1		0.981957	0.914179	1.05476	0.617805	0.960192	1		0.969368	0.910823	1.03168	0.327665	0.795684	1
rs1824586	27489743	ARNTL2	12	A	0.4532	0.104646	0.0676748	0.122072	0.573208	1		0.982021	0.91424	1.05483	0.619053	0.960192	1		0.969377	0.910833	1.03168	0.327798	0.795684	1
rs1824587	27489621	ARNTL2	12	T	0.4532	0.104787	0.0676722	0.121557	0.573208	1		0.981936	0.914164	1.05473	0.617375	0.960192	1		0.969258	0.910723	1.03156	0.325884	0.795684	1
rs2126268	27511162	ARNTL2	12	C	0.4523	0.107863	0.067675	0.111013	0.573208	1		0.982805	0.914966	1.05567	0.63457	0.960192	1		0.967892	0.909424	1.03012	0.304631	0.795684	1
rs34054813	27520809	ARNTL2	12	C	0.4302	-0.12102	0.0679444	0.0749259	0.573208	1		1.04335	0.971131	1.12094	0.246233	0.960192	1		1.04617	0.982594	1.11386	0.158242	0.795684	1
rs4964059	27529219	ARNTL2	12	C	0.4147	-0.123753	0.0688057	0.0721243	0.573208	1		1.04569	0.972423	1.12447	0.228044	0.960192	1		1.05752	0.992547	1.12675	0.0838573	0.795684	1
rs7133471	27507118	ARNTL2	12	A	0.4522	0.1085	0.0676329	0.108702	0.573208	1		0.983802	0.915934	1.0567	0.654305	0.960192	1		0.968028	0.909584	1.03023	0.306443	0.795684	1
rs7138982	27502010	ARNTL2	12	T	0.452	0.107689	0.0676397	0.111407	0.573208	1		0.983518	0.915662	1.0564	0.64864	0.960192	1		0.96809	0.90964	1.0303	0.307416	0.795684	1
rs7312398	27493736	ARNTL2	12	T	0.4531	0.10488	0.0676765	0.121249	0.573208	1		0.981524	0.913774	1.0543	0.609329	0.960192	1		0.96917	0.910637	1.03147	0.324505	0.795684	1
rs7952816	27515934	ARNTL2	12	C	0.4303	-0.121283	0.0679291	0.0742318	0.573208	1		1.0432	0.971005	1.12076	0.247758	0.960192	1		1.04588	0.98234	1.11353	0.160676	0.795684	1
rs7958822	27501106	ARNTL2	12	A	0.452	0.107789	0.0676375	0.111061	0.573208	1		0.9835	0.915648	1.05638	0.648279	0.960192	1		0.96806	0.909613	1.03026	0.306934	0.795684	1
rs7968326	27498461	ARNTL2	12	T	0.4523	0.108662	0.0676564	0.108297	0.573208	1		0.982645	0.914836	1.05548	0.63131	0.960192	1		0.967689	0.90925	1.02988	0.301397	0.795684	1
rs2165961	27517049	ARNTL2	12	C	0.4926	0.108638	0.0674582	0.107343	0.573208	1		0.988534	0.920481	1.06162	0.751333	0.978436	1		0.969739	0.911296	1.03193	0.3326	0.795684	1
rs4246243	27518517	ARNTL2	12	A	0.4926	0.108596	0.0674592	0.107484	0.573208	1		0.988542	0.920487	1.06163	0.751491	0.978436	1		0.969747	0.911302	1.03194	0.332728	0.795684	1
rs4964058	27522766	ARNTL2	12	G	0.4926	0.108431	0.0674604	0.108024	0.573208	1		0.988563	0.920506	1.06165	0.751946	0.978436	1		0.969784	0.911336	1.03198	0.333346	0.795684	1
rs7302352	27528072	ARNTL2	12	A	0.4732	0.106271	0.0673354	0.114553	0.573208	1		0.992043	0.923855	1.06526	0.825978	0.992192	1		0.967696	0.909496	1.02962	0.299457	0.795684	1
rs112626114	27504734	ARNTL2	12	A	0.05692	-0.217266	0.144857	0.133691	0.61441	1		1.11151	0.955918	1.29244	0.169429	0.830817	1		1.06499	0.932495	1.2163	0.352963	0.795684	1
rs4488298	27550577	ARNTL2	12	A	0.05805	0.186275	0.142962	0.192624	0.657378	1		0.901037	0.773628	1.04943	0.180341	0.830817	1		0.941185	0.825189	1.07349	0.366387	0.795684	1
rs6416242	27558871	ARNTL2	12	A	0.0583	0.184469	0.142974	0.19701	0.657378	1		0.901697	0.774197	1.0502	0.183415	0.830817	1		0.941184	0.825186	1.07349	0.366388	0.795684	1
rs7300833	27550710	ARNTL2	12	G	0.05805	0.186298	0.142957	0.192556	0.657378	1		0.901017	0.773615	1.0494	0.180232	0.830817	1		0.941195	0.825201	1.07349	0.366451	0.795684	1
rs1037925	27498209	ARNTL2	12	T	0.2423	-0.11014	0.0786279	0.161324	0.657378	1		1.02469	0.943181	1.11324	0.564122	0.960192	1		1.045	0.972238	1.1232	0.231965	0.795684	1
rs11048977	27497449	ARNTL2	12	A	0.2423	-0.110403	0.0786242	0.160305	0.657378	1		1.02502	0.943488	1.11359	0.559005	0.960192	1		1.04519	0.972418	1.1234	0.230017	0.795684	1
rs1256959	27572650	ARNTL2	12	C	0.3331	-0.100283	0.0714046	0.160232	0.657378	1		1.02477	0.950309	1.10506	0.52499	0.960192	1		1.05206	0.985158	1.12351	0.130047	0.795684	1
rs1037921	27553566	ARNTL2	12	G	0.07606	0.165725	0.125611	0.187091	0.657378	1		1.02459	0.897409	1.16979	0.719434	0.978436	1		0.962468	0.856499	1.08155	0.520381	0.795684	1
rs11048996	27539592	ARNTL2	12	C	0.07618	0.16311	0.125446	0.193558	0.657378	1		1.02212	0.895402	1.16678	0.745935	0.978436	1		0.963864	0.857876	1.08295	0.535746	0.795684	1
rs11048997	27544990	ARNTL2	12	C	0.07587	0.165217	0.125797	0.189103	0.657378	1		1.02311	0.895927	1.16835	0.73587	0.978436	1		0.961989	0.855937	1.08118	0.515527	0.795684	1
rs11048999	27546484	ARNTL2	12	G	0.07587	0.165316	0.125778	0.188771	0.657378	1		1.0233	0.896114	1.16854	0.733748	0.978436	1		0.962018	0.855977	1.0812	0.515804	0.795684	1
rs11049001	27558398	ARNTL2	12	A	0.07604	0.164759	0.125609	0.189669	0.657378	1		1.02546	0.898188	1.17076	0.710015	0.978436	1		0.964358	0.858201	1.08365	0.541913	0.795684	1
rs11611185	27563523	ARNTL2	12	C	0.07624	0.161146	0.125344	0.19861	0.657378	1		1.0247	0.897781	1.16957	0.717558	0.978436	1		0.966494	0.860309	1.08579	0.566016	0.795684	1
rs11613012	27563321	ARNTL2	12	G	0.07604	0.164338	0.125607	0.190797	0.657378	1		1.02588	0.898562	1.17123	0.705513	0.978436	1		0.964574	0.858397	1.08389	0.5444	0.795684	1
rs78602874	27540705	ARNTL2	12	A	0.07587	0.164961	0.125833	0.189912	0.657378	1		1.0227	0.895532	1.16793	0.740398	0.978436	1		0.961938	0.855866	1.08116	0.515059	0.795684	1
rs140286495	27494071	ARNTL2	12	A	0.172	0.10093	0.0892607	0.258205	0.74533	1		0.987209	0.897879	1.08543	0.790219	0.992192	1		0.978574	0.90128	1.0625	0.60591	0.795684	1
rs2587052	27569212	ARNTL2	12	A	0.3115	-0.0824318	0.0729269	0.258372	0.74533	1		1.00786	0.933024	1.0887	0.842325	0.992192	1		1.04875	0.980765	1.12145	0.163925	0.795684	1
rs2682706	27569179	ARNTL2	12	C	0.3115	-0.0824359	0.072927	0.258348	0.74533	1		1.00786	0.933025	1.0887	0.842305	0.992192	1		1.04875	0.980768	1.12145	0.163899	0.795684	1
rs2682707	27569708	ARNTL2	12	T	0.3115	-0.0823583	0.0729267	0.258795	0.74533	1		1.00784	0.933004	1.08868	0.842761	0.992192	1		1.04869	0.980708	1.12138	0.164449	0.795684	1
rs1269082	27569168	ARNTL2	12	G	0.2957	-0.0802804	0.0739688	0.277812	0.789571	1		1.01628	0.939783	1.09901	0.685839	0.974613	1		1.05328	0.984112	1.12731	0.134177	0.795684	1
rs10842912	27544302	ARNTL2	12	G	0.1512	0.0851805	0.0932659	0.36111	0.886361	1		0.957484	0.867278	1.05707	0.389471	0.960192	1		0.954482	0.875554	1.04053	0.290119	0.795684	1
rs11048998	27546377	ARNTL2	12	C	0.1512	0.0857602	0.0932556	0.357799	0.886361	1		0.957479	0.867282	1.05706	0.389377	0.960192	1		0.954411	0.875495	1.04044	0.289301	0.795684	1
rs12299407	27549183	ARNTL2	12	C	0.1511	0.0867469	0.0932328	0.352177	0.886361	1		0.957579	0.867392	1.05714	0.390403	0.960192	1		0.954393	0.875495	1.0404	0.289001	0.795684	1
rs12319133	27549082	ARNTL2	12	C	0.1511	0.0867061	0.0932338	0.352409	0.886361	1		0.957569	0.867382	1.05713	0.390294	0.960192	1		0.954388	0.875489	1.0404	0.28895	0.795684	1
rs1256951	27561201	ARNTL2	12	T	0.2168	-0.0750567	0.0821032	0.360654	0.886361	1		1.02913	0.943508	1.12251	0.517102	0.960192	1		1.04479	0.968839	1.12669	0.255189	0.795684	1
rs1256955	27569025	ARNTL2	12	G	0.2904	-0.0686551	0.0743132	0.355588	0.886361	1		1.00286	0.926985	1.08496	0.943193	0.992192	1		1.04828	0.979115	1.12233	0.175758	0.795684	1
rs4931075	27565146	ARNTL2	12	A	0.2904	-0.0691661	0.0743065	0.351977	0.886361	1		1.00301	0.92713	1.08511	0.940239	0.992192	1		1.04889	0.979688	1.12298	0.170473	0.795684	1
rs499675	27572344	ARNTL2	12	G	0.2909	-0.0701055	0.0743043	0.34546	0.886361	1		1.00215	0.926334	1.08417	0.957343	0.992192	1		1.0481	0.978954	1.12213	0.177296	0.795684	1
rs3751222	27540389	ARNTL2	12	C	0.1512	0.0843033	0.093275	0.366123	0.888568	1		0.957506	0.867292	1.0571	0.389755	0.960192	1		0.954597	0.875653	1.04066	0.291401	0.795684	1
rs1256952	27562254	ARNTL2	12	A	0.2163	-0.072717	0.0822031	0.3764	0.90336	1		1.02984	0.944064	1.12342	0.507502	0.960192	1		1.04438	0.968378	1.12635	0.259981	0.795684	1
rs4931074	27564886	ARNTL2	12	G	0.2924	-0.0648494	0.0741793	0.382024	0.906782	1		1.00201	0.926322	1.08388	0.960038	0.992192	1		1.04944	0.980315	1.12343	0.165117	0.795684	1
rs12582393	27514123	ARNTL2	12	A	0.09621	0.0482536	0.113596	0.671008	0.916934	1		0.900769	0.797547	1.01735	0.0923863	0.795217	1		0.965728	0.869389	1.07274	0.515451	0.795684	1
rs1471327	27529086	ARNTL2	12	A	0.07586	0.0444678	0.125678	0.723481	0.916934	1		0.894732	0.781936	1.0238	0.105696	0.795217	1		0.950775	0.846272	1.06818	0.395505	0.795684	1
rs16931882	27490562	ARNTL2	12	A	0.09411	0.0458473	0.114786	0.689597	0.916934	1		0.907291	0.802482	1.02579	0.120324	0.795217	1		0.967678	0.870258	1.076	0.543926	0.795684	1
rs16931926	27511714	ARNTL2	12	T	0.09704	0.0566146	0.113324	0.617386	0.916934	1		0.898146	0.795462	1.01408	0.0828867	0.795217	1		0.969126	0.872774	1.07612	0.557231	0.795684	1
rs2100840	27492738	ARNTL2	12	A	0.09411	0.0477472	0.114787	0.677448	0.916934	1		0.907186	0.802386	1.02567	0.119889	0.795217	1		0.96547	0.868253	1.07357	0.51638	0.795684	1
rs2927030	27503338	ARNTL2	12	T	0.09604	0.0456481	0.113659	0.687973	0.916934	1		0.900806	0.797519	1.01747	0.0927155	0.795217	1		0.96599	0.869581	1.07309	0.518913	0.795684	1
rs34543943	27507609	ARNTL2	12	G	0.09604	0.046217	0.113648	0.684264	0.916934	1		0.900746	0.797475	1.01739	0.0924766	0.795217	1		0.965913	0.86952	1.07299	0.51792	0.795684	1
rs34594157	27499156	ARNTL2	12	T	0.09599	0.0444851	0.113681	0.695576	0.916934	1		0.900823	0.797514	1.01751	0.0928424	0.795217	1		0.966353	0.869895	1.07351	0.523525	0.795684	1
rs34927334	27493974	ARNTL2	12	A	0.0942	0.049408	0.114776	0.666864	0.916934	1		0.907187	0.802397	1.02566	0.119859	0.795217	1		0.964358	0.867259	1.07233	0.502684	0.795684	1
rs62660260	27490352	ARNTL2	12	A	0.09411	0.0457951	0.114784	0.689927	0.916934	1		0.907227	0.802425	1.02572	0.120051	0.795217	1		0.967724	0.8703	1.07605	0.544499	0.795684	1
rs63305962	27520188	ARNTL2	12	C	0.07733	0.0388137	0.124987	0.756158	0.916934	1		0.897553	0.78506	1.02617	0.113665	0.795217	1		0.953116	0.848906	1.07012	0.416321	0.795684	1
rs6487604	27524824	ARNTL2	12	A	0.07743	0.0399189	0.124962	0.749396	0.916934	1		0.897481	0.78502	1.02605	0.113323	0.795217	1		0.954215	0.850011	1.07119	0.42701	0.795684	1
rs7131708	27524914	ARNTL2	12	A	0.07755	0.0397875	0.124864	0.750003	0.916934	1		0.898197	0.785739	1.02675	0.115681	0.795217	1		0.95185	0.847859	1.0686	0.403154	0.795684	1
rs7957371	27513370	ARNTL2	12	T	0.09621	0.048173	0.113598	0.671531	0.916934	1		0.900765	0.797541	1.01735	0.0923803	0.795217	1		0.965736	0.869394	1.07275	0.515553	0.795684	1
rs922271	27505172	ARNTL2	12	C	0.09604	0.0457688	0.113654	0.687178	0.916934	1		0.900851	0.797565	1.01751	0.092854	0.795217	1		0.966024	0.869616	1.07312	0.519327	0.795684	1
rs1037919	27553869	ARNTL2	12	T	0.1953	-0.0579841	0.0851944	0.49614	0.916934	1		1.02631	0.937757	1.12323	0.572666	0.960192	1		1.04641	0.967545	1.1317	0.256511	0.795684	1
rs1037922	27553107	ARNTL2	12	T	0.1952	-0.0587461	0.0852423	0.49074	0.916934	1		1.0277	0.938979	1.12481	0.553053	0.960192	1		1.04732	0.968357	1.13273	0.247659	0.795684	1
rs112511728	27495929	ARNTL2	12	T	0.06266	0.0427043	0.137795	0.756636	0.916934	1		0.957974	0.828394	1.10782	0.56257	0.960192	1		1.03377	0.910636	1.17354	0.607794	0.795684	1
rs11308823	27549833	ARNTL2	12	A	0.1722	0.0540393	0.088639	0.542108	0.916934	1		0.969013	0.882088	1.0645	0.511548	0.960192	1		0.961783	0.886231	1.04378	0.350556	0.795684	1
rs11610471	27513124	ARNTL2	12	T	0.06246	0.0368853	0.138091	0.789392	0.916934	1		0.958877	0.82897	1.10914	0.571832	0.960192	1		1.03559	0.912025	1.17589	0.589587	0.795684	1
rs11611089	27514454	ARNTL2	12	T	0.06246	0.0373382	0.138091	0.786868	0.916934	1		0.958448	0.828592	1.10866	0.567765	0.960192	1		1.03511	0.911604	1.17535	0.594495	0.795684	1
rs11612713	27492684	ARNTL2	12	G	0.06266	0.0422606	0.137763	0.759032	0.916934	1		0.958259	0.828675	1.10811	0.565172	0.960192	1		1.0338	0.910694	1.17354	0.607364	0.795684	1
rs11614780	27501738	ARNTL2	12	G	0.06256	0.0371616	0.138042	0.78778	0.916934	1		0.958756	0.828906	1.10895	0.570552	0.960192	1		1.03519	0.911712	1.17539	0.59358	0.795684	1
rs11615945	27510833	ARNTL2	12	A	0.06251	0.036083	0.138062	0.793827	0.916934	1		0.958004	0.828224	1.10812	0.563496	0.960192	1		1.03659	0.912932	1.177	0.579265	0.795684	1
rs12300289	27536031	ARNTL2	12	G	0.1724	0.0498815	0.088662	0.573722	0.916934	1		0.969909	0.882898	1.0655	0.524068	0.960192	1		0.962364	0.886753	1.04442	0.358148	0.795684	1
rs1256954	27563223	ARNTL2	12	A	0.1951	-0.0554998	0.0852338	0.514971	0.916934	1		1.02494	0.936449	1.12178	0.592888	0.960192	1		1.04694	0.967968	1.13235	0.251646	0.795684	1
rs12811332	27525857	ARNTL2	12	T	0.06241	0.0372791	0.138106	0.787222	0.916934	1		0.958571	0.828687	1.10881	0.568978	0.960192	1		1.03521	0.911678	1.17548	0.593529	0.795684	1
rs12811502	27525789	ARNTL2	12	A	0.06241	0.037212	0.138107	0.787597	0.916934	1		0.958563	0.828678	1.1088	0.568897	0.960192	1		1.03519	0.911663	1.17546	0.593692	0.795684	1
rs12821832	27523868	ARNTL2	12	C	0.06241	0.0372698	0.138103	0.787268	0.916934	1		0.958583	0.8287	1.10882	0.569077	0.960192	1		1.03521	0.911683	1.17548	0.593486	0.795684	1
rs12823225	27488482	ARNTL2	12	A	0.06266	0.0419354	0.137739	0.760789	0.916934	1		0.958467	0.82888	1.10831	0.567077	0.960192	1		1.03382	0.910738	1.17354	0.607032	0.795684	1
rs1443857	27545360	ARNTL2	12	T	0.1936	-0.0433076	0.0854686	0.612375	0.916934	1		1.02043	0.93203	1.11721	0.661824	0.960192	1		1.03879	0.960182	1.12383	0.343186	0.795684	1
rs16931954	27555090	ARNTL2	12	G	0.1992	-0.0603816	0.0846418	0.475634	0.916934	1		1.03574	0.946952	1.13285	0.442514	0.960192	1		1.04538	0.967066	1.13003	0.263974	0.795684	1
rs28597949	27487048	ARNTL2	12	T	0.06266	0.041825	0.13773	0.761385	0.916934	1		0.958539	0.828951	1.10838	0.567728	0.960192	1		1.03383	0.910753	1.17354	0.606922	0.795684	1
rs34198947	27495965	ARNTL2	12	G	0.06266	0.0427105	0.137795	0.756603	0.916934	1		0.957971	0.828391	1.10782	0.562542	0.960192	1		1.03376	0.910634	1.17354	0.607814	0.795684	1
rs36000692	27491818	ARNTL2	12	T	0.06266	0.0421862	0.137757	0.759434	0.916934	1		0.958307	0.828722	1.10815	0.56561	0.960192	1		1.0338	0.910704	1.17354	0.607297	0.795684	1
rs3751221	27538655	ARNTL2	12	C	0.1723	0.0503457	0.0886779	0.570231	0.916934	1		0.969678	0.882668	1.06527	0.520928	0.960192	1		0.962292	0.886675	1.04436	0.357297	0.795684	1
rs3794272	27535397	ARNTL2	12	A	0.1723	0.0491337	0.0886785	0.57955	0.916934	1		0.970388	0.883322	1.06604	0.530853	0.960192	1		0.962757	0.887105	1.04486	0.363363	0.795684	1
rs3794273	27551249	ARNTL2	12	A	0.1941	-0.0454958	0.0853611	0.594063	0.916934	1		1.02037	0.932081	1.11701	0.662355	0.960192	1		1.03981	0.961229	1.12482	0.330209	0.795684	1
rs3838818	27536282	ARNTL2	12	AT	0.1723	0.0492801	0.0886753	0.578408	0.916934	1		0.970326	0.883267	1.06597	0.529968	0.960192	1		0.962719	0.887072	1.04482	0.362846	0.795684	1
rs4409932	27554699	ARNTL2	12	A	0.1725	0.0550341	0.0886001	0.534519	0.916934	1		0.969183	0.882279	1.06465	0.513723	0.960192	1		0.961994	0.886451	1.04398	0.353103	0.795684	1
rs6487606	27546405	ARNTL2	12	G	0.1722	0.052656	0.0886656	0.552616	0.916934	1		0.969076	0.882124	1.0646	0.512545	0.960192	1		0.961867	0.88629	1.04389	0.351761	0.795684	1
rs66633961	27552010	ARNTL2	12	A	0.1952	-0.0587306	0.0852516	0.490902	0.916934	1		1.02792	0.93917	1.12506	0.550012	0.960192	1		1.04708	0.968118	1.13247	0.250157	0.795684	1
rs67365162	27555335	ARNTL2	12	A	0.07962	-0.0365694	0.122392	0.765109	0.916934	1		1.03903	0.912763	1.18277	0.562451	0.960192	1		1.07606	0.961174	1.20467	0.203189	0.795684	1
rs71452050	27526367	ARNTL2	12	A	0.06241	0.0372836	0.138107	0.787198	0.916934	1		0.958564	0.82868	1.10881	0.568914	0.960192	1		1.03521	0.911677	1.17548	0.593528	0.795684	1
rs7304939	27544345	ARNTL2	12	T	0.09492	0.0845507	0.113982	0.45824	0.916934	1		1.03479	0.917703	1.16683	0.576675	0.960192	1		0.97263	0.875611	1.0804	0.604733	0.795684	1
rs74741942	27524901	ARNTL2	12	C	0.06241	0.0372773	0.138105	0.787229	0.916934	1		0.958574	0.828691	1.10881	0.568998	0.960192	1		1.03521	0.911679	1.17548	0.593525	0.795684	1
rs75768972	27486627	ARNTL2	12	A	0.06266	0.0417933	0.137728	0.761557	0.916934	1		0.958559	0.828971	1.1084	0.567916	0.960192	1		1.03383	0.910757	1.17354	0.606892	0.795684	1
rs776193	27566328	ARNTL2	12	A	0.4203	-0.0335617	0.0685142	0.624255	0.916934	1		1.02855	0.956765	1.10573	0.445646	0.960192	1		1.03406	0.970957	1.10125	0.297189	0.795684	1
rs7962783	27502357	ARNTL2	12	G	0.06256	0.0370531	0.138043	0.788386	0.916934	1		0.958825	0.828966	1.10903	0.571202	0.960192	1		1.03531	0.911818	1.17552	0.592338	0.795684	1
rs7963375	27502544	ARNTL2	12	A	0.06256	0.0369689	0.138046	0.78886	0.916934	1		0.958951	0.829075	1.10917	0.57241	0.960192	1		1.03538	0.911879	1.17561	0.591607	0.795684	1
rs1037920	27553741	ARNTL2	12	C	0.194	-0.0483037	0.0854129	0.571729	0.916934	1		1.01967	0.931392	1.11632	0.673289	0.965637	1		1.04029	0.961636	1.12537	0.324781	0.795684	1
rs2440227	27558622	ARNTL2	12	T	0.1934	-0.0418608	0.0855214	0.624519	0.916934	1		1.01849	0.930187	1.11517	0.69217	0.977181	1		1.038	0.959428	1.12301	0.353049	0.795684	1
rs1082917	27566516	ARNTL2	12	A	0.2885	-0.0575798	0.0744217	0.439135	0.916934	1		0.997458	0.921836	1.07928	0.949553	0.992192	1		1.04285	0.973926	1.11666	0.22909	0.795684	1
rs34039328	27567490	ARNTL2	12	TG	0.05197	0.0627016	0.150406	0.676776	0.916934	1		1.00601	0.859707	1.17721	0.940417	0.992192	1		1.04148	0.907707	1.19496	0.562315	0.795684	1
rs36008819	27489918	ARNTL2	12	T	0.3015	-0.0355116	0.0730135	0.626719	0.916934	1		1.01066	0.935588	1.09175	0.787758	0.992192	1		1.04252	0.974693	1.11506	0.225078	0.795684	1
rs73077821	27549770	ARNTL2	12	C	0.1452	0.0285361	0.0954677	0.765018	0.916934	1		1.0062	0.909096	1.11368	0.904941	0.992192	1		1.02333	0.937172	1.11741	0.607302	0.795684	1
rs1562048	27552432	ARNTL2	12	A	0.2757	-0.0608714	0.0755221	0.420264	0.916934	1		0.998548	0.921816	1.08167	0.971589	0.994612	1		1.02526	0.956378	1.0991	0.482069	0.795684	1
rs71534286	27556721	ARNTL2	12	A	0.0591	0.0319658	0.141679	0.821502	0.919401	1		0.859636	0.737447	1.00207	0.0531705	0.795217	1		0.935915	0.820632	1.06739	0.323385	0.795684	1
rs11610358	27516365	ARNTL2	12	C	0.06246	0.0314524	0.138091	0.819835	0.919401	1		0.959645	0.829649	1.11001	0.579144	0.960192	1		1.037	0.913313	1.17745	0.574995	0.795684	1
rs2968757	27500552	ARNTL2	12	T	0.08329	0.0305537	0.121428	0.801341	0.919401	1		1.0006	0.880742	1.13676	0.992678	0.998219	1		1.02987	0.921304	1.15123	0.604566	0.795684	1
rs2968756	27500454	ARNTL2	12	G	0.1653	-0.0106668	0.0905623	0.906241	0.950233	1		0.967379	0.878672	1.06504	0.499146	0.960192	1		1.04401	0.960903	1.1343	0.308862	0.795684	1
rs35172370	27499357	ARNTL2	12	A	0.1653	-0.0107251	0.0905631	0.905733	0.950233	1		0.967385	0.878676	1.06505	0.499222	0.960192	1		1.04402	0.960913	1.13431	0.308742	0.795684	1
rs12320133	27551457	ARNTL2	12	G	0.07525	-0.00646192	0.126678	0.959319	0.971103	1		0.900542	0.786382	1.03127	0.12985	0.795217	1		0.953832	0.848199	1.07262	0.42994	0.795684	1
rs16931939	27548479	ARNTL2	12	T	0.07521	-0.00827189	0.126692	0.947944	0.971103	1		0.900677	0.786485	1.03145	0.130452	0.795217	1		0.953734	0.848099	1.07253	0.428985	0.795684	1
rs16931952	27553903	ARNTL2	12	G	0.07525	-0.00603668	0.126669	0.961991	0.971103	1		0.900548	0.786397	1.03127	0.129841	0.795217	1		0.953861	0.84823	1.07265	0.430209	0.795684	1
rs551134057	27545482	ARNTL2	12	AGAATGTGGTATGTTTTACTGTTAGGCTTTAACCAGAG	0.07486	-0.00726558	0.126879	0.954337	0.971103	1		0.897486	0.78347	1.02809	0.118694	0.795217	1		0.950261	0.844839	1.06884	0.395121	0.795684	1
rs73077829	27551883	ARNTL2	12	A	0.07525	-0.00624391	0.126674	0.960689	0.971103	1		0.900529	0.786375	1.03125	0.129783	0.795217	1		0.953846	0.848214	1.07263	0.430059	0.795684	1
rs73077836	27553387	ARNTL2	12	T	0.07525	-0.00601758	0.126669	0.962111	0.971103	1		0.900547	0.786396	1.03127	0.129838	0.795217	1		0.953858	0.848228	1.07264	0.430175	0.795684	1
rs111522251	27550184	ARNTL2	12	C	0.07716	0.00475717	0.125043	0.969653	0.974163	1		0.900132	0.7873	1.02913	0.123629	0.795217	1		0.95662	0.851965	1.07413	0.453114	0.795684	1
rs16931937	27548191	ARNTL2	12	C	0.07721	0.00381216	0.12504	0.975679	0.975679	1		0.900109	0.787279	1.02911	0.123549	0.795217	1		0.956499	0.851858	1.07399	0.451828	0.795684	1
rs141746404	27550813	ARNTL2	12	T	0.05958	-0.0751495	0.142577	0.598153	0.916934	1		1.00537	0.864961	1.16857	0.944386	0.992192	1		1.03414	0.907405	1.17858	0.614767	0.799938	1
rs10553035	27524662	ARNTL2	12	C	0.3749	-0.101042	0.0699109	0.148416	0.654242	1		1.00315	0.931719	1.08006	0.933513	0.992192	1		0.984919	0.923426	1.05051	0.644081	0.807926	1
rs34973872	27491416	ARNTL2	12	C	0.4671	0.079419	0.0675506	0.239754	0.729392	1		0.992997	0.924604	1.06645	0.846958	0.992192	1		0.984656	0.925296	1.04782	0.625972	0.807926	1
rs10842913	27569063	ARNTL2	12	A	0.09219	0.111557	0.115602	0.334573	0.886361	1		1.0353	0.916915	1.16898	0.575509	0.960192	1		0.97513	0.875935	1.08556	0.645435	0.807926	1
rs17497606	27494449	ARNTL2	12	T	0.1709	0.0893424	0.0895191	0.318299	0.886361	1		0.991342	0.901428	1.09022	0.857734	0.992192	1		0.981034	0.903356	1.06539	0.649139	0.807926	1
rs7967260	27533874	ARNTL2	12	G	0.09695	0.0899669	0.113217	0.426847	0.916934	1		1.03319	0.91694	1.16418	0.591847	0.960192	1		0.975261	0.878558	1.08261	0.638233	0.807926	1
rs4964055	27502090	ARNTL2	12	T	0.08242	0.0224126	0.121834	0.85405	0.930744	1		1.00016	0.879969	1.13676	0.998084	0.998219	1		1.02634	0.917806	1.14771	0.648432	0.807926	1
rs4964056	27506671	ARNTL2	12	T	0.08242	0.0221353	0.121837	0.855839	0.930744	1		1.0002	0.880003	1.13681	0.997557	0.998219	1		1.02615	0.917628	1.1475	0.650829	0.807926	1
rs10842910	27530644	ARNTL2	12	G	0.2529	-0.00934356	0.0784704	0.905222	0.950233	1		1.02669	0.944734	1.11576	0.534856	0.960192	1		0.982933	0.91426	1.05676	0.641323	0.807926	1
rs11049004	27567836	ARNTL2	12	G	0.09244	0.109677	0.115414	0.341993	0.886361	1		1.03365	0.915623	1.1669	0.592626	0.960192	1		0.976469	0.877291	1.08686	0.663024	0.813404	1
rs7297533	27567564	ARNTL2	12	G	0.09244	0.1098	0.115415	0.341457	0.886361	1		1.03351	0.915496	1.16674	0.594155	0.960192	1		0.976376	0.877206	1.08676	0.661763	0.813404	1
rs78329531	27530914	ARNTL2	12	T	0.07888	0.0242283	0.119041	0.838727	0.930744	1		0.943149	0.830878	1.07059	0.365392	0.960192	1		1.02449	0.917717	1.14369	0.666539	0.813404	1
rs11048995	27531435	ARNTL2	12	A	0.4911	-0.0373385	0.0692993	0.590041	0.916934	1		1.00008	0.929381	1.07617	0.998219	0.998219	1		1.01303	0.950596	1.07956	0.690027	0.837336	1
rs141407946	27560089	ARNTL2	12	AC	0.3739	-0.0167055	0.0702164	0.811954	0.919401	1		1.00908	0.936953	1.08675	0.811254	0.992192	1		1.01156	0.948333	1.07901	0.727042	0.87245	1
rs147075475	27558071	ARNTL2	12	G	0.374	-0.0167858	0.0702175	0.81107	0.919401	1		1.00914	0.937007	1.08682	0.810064	0.992192	1		1.01163	0.948396	1.07908	0.725541	0.87245	1
rs2289709	27573633	ARNTL2	12	T	0.1114	0.0484538	0.106265	0.648423	0.916934	1		1.04284	0.932729	1.16596	0.461229	0.960192	1		0.9842	0.892292	1.08558	0.750184	0.880341	1
rs4964060	27533367	ARNTL2	12	A	0.4283	0.0391836	0.0692701	0.571639	0.916934	1		0.973404	0.904612	1.04743	0.471006	0.960192	1		0.99205	0.930894	1.05722	0.805781	0.880341	1
rs67510232	27541199	ARNTL2	12	A	0.3089	-0.0458589	0.0740595	0.535792	0.916934	1		1.04337	0.965009	1.12809	0.286514	0.960192	1		0.989722	0.92455	1.05949	0.766264	0.880341	1
rs7304686	27574087	ARNTL2	12	A	0.1114	0.0483883	0.106264	0.648862	0.916934	1		1.0429	0.932782	1.16602	0.460638	0.960192	1		0.984237	0.892326	1.08561	0.750747	0.880341	1
rs117187358	27494136	ARNTL2	12	C	0.06755	-0.0685023	0.132217	0.604401	0.916934	1		0.976042	0.848514	1.12274	0.734273	0.978436	1		0.98289	0.870116	1.11028	0.781359	0.880341	1
rs10506018	27495857	ARNTL2	12	G	0.169	-0.0391573	0.0899624	0.663384	0.916934	1		1.00585	0.914282	1.10658	0.904737	0.992192	1		0.989065	0.910254	1.0747	0.79522	0.880341	1
rs11832928	27497911	ARNTL2	12	A	0.1686	-0.0415944	0.0900164	0.644041	0.916934	1		1.00785	0.916083	1.10882	0.872405	0.992192	1		0.990087	0.91116	1.07585	0.814165	0.880341	1
rs17413765	27515376	ARNTL2	12	G	0.1689	-0.0404014	0.0899935	0.653491	0.916934	1		1.00635	0.914712	1.10716	0.896639	0.992192	1		0.989316	0.910462	1.075	0.799909	0.880341	1
rs17413842	27522923	ARNTL2	12	A	0.1685	-0.0417442	0.0900655	0.643029	0.916934	1		1.0079	0.916074	1.10893	0.871761	0.992192	1		0.989861	0.910909	1.07566	0.81011	0.880341	1
rs17497502	27489412	ARNTL2	12	G	0.169	-0.039023	0.0899731	0.664506	0.916934	1		1.00635	0.914733	1.10714	0.896636	0.992192	1		0.988319	0.909551	1.07391	0.781565	0.880341	1
rs17497683	27496606	ARNTL2	12	C	0.1691	-0.0397409	0.0899572	0.658665	0.916934	1		1.00606	0.914488	1.10681	0.901204	0.992192	1		0.989279	0.910459	1.07492	0.799157	0.880341	1
rs17497857	27499601	ARNTL2	12	C	0.1686	-0.0417909	0.0900154	0.642473	0.916934	1		1.00793	0.916156	1.1089	0.871134	0.992192	1		0.990139	0.911209	1.07591	0.815131	0.880341	1
rs35243677	27505334	ARNTL2	12	T	0.1686	-0.0413858	0.0900341	0.645768	0.916934	1		1.00768	0.915908	1.10865	0.875185	0.992192	1		0.989833	0.910912	1.07559	0.809523	0.880341	1
rs55871149	27506130	ARNTL2	12	T	0.1686	-0.0417611	0.09003	0.642763	0.916934	1		1.0079	0.916107	1.10888	0.871762	0.992192	1		0.990046	0.911111	1.07582	0.813448	0.880341	1
rs56065929	27506100	ARNTL2	12	T	0.1686	-0.0417592	0.0900296	0.642777	0.916934	1		1.0079	0.916113	1.10889	0.871653	0.992192	1		0.990057	0.911121	1.07583	0.813644	0.880341	1
rs56176511	27512574	ARNTL2	12	T	0.1685	-0.0419838	0.0900541	0.641082	0.916934	1		1.00799	0.916167	1.10901	0.870314	0.992192	1		0.989978	0.911027	1.07577	0.812238	0.880341	1
rs56406037	27498230	ARNTL2	12	A	0.1686	-0.0416127	0.0900163	0.643894	0.916934	1		1.00786	0.916092	1.10883	0.87225	0.992192	1		0.990093	0.911166	1.07586	0.814278	0.880341	1
rs60720828	27504749	ARNTL2	12	A	0.1679	-0.0383613	0.0901169	0.670351	0.916934	1		1.00592	0.914213	1.10683	0.903646	0.992192	1		0.989438	0.910476	1.07525	0.802403	0.880341	1
rs73075788	27520269	ARNTL2	12	A	0.1685	-0.041734	0.090063	0.643101	0.916934	1		1.0079	0.916075	1.10892	0.871779	0.992192	1		0.989874	0.910924	1.07567	0.810342	0.880341	1
rs73087029	27498661	ARNTL2	12	A	0.1686	-0.0416368	0.0900162	0.643702	0.916934	1		1.00788	0.916103	1.10884	0.87205	0.992192	1		0.990101	0.911174	1.07587	0.814432	0.880341	1
rs2085912	27492966	ARNTL2	12	G	0.2425	-0.0956868	0.0782712	0.221556	0.683659	1		1.01021	0.930355	1.09693	0.808873	0.992192	1		0.992437	0.923337	1.06671	0.836653	0.890232	1
rs2306073	27555837	ARNTL2	12	T	0.3679	-0.0047729	0.0705288	0.946048	0.971103	1		0.997928	0.926268	1.07513	0.956499	0.992192	1		1.00694	0.943735	1.07437	0.834456	0.890232	1
rs2306074	27555786	ARNTL2	12	C	0.3679	-0.00477453	0.0705287	0.946029	0.971103	1		0.997927	0.926267	1.07513	0.956483	0.992192	1		1.00694	0.943738	1.07437	0.834398	0.890232	1
rs4964052	27489330	ARNTL2	12	T	0.4116	0.0124326	0.0692332	0.857491	0.930744	1		1.02072	0.948795	1.0981	0.582225	0.960192	1		1.00529	0.943153	1.07152	0.871225	0.922474	1
rs10771339	27503246	ARNTL2	12	C	0.4782	-0.0860958	0.0677597	0.203909	0.657378	1		0.998498	0.929545	1.07257	0.967167	0.994612	1		0.996071	0.935867	1.06015	0.901515	0.946319	1
rs4963690	27506045	ARNTL2	12	C	0.4779	-0.086267	0.0677726	0.203098	0.657378	1		0.999187	0.930174	1.07332	0.982227	0.998219	1		0.996286	0.936057	1.06039	0.906889	0.946319	1
rs12823675	27511790	ARNTL2	12	T	0.4573	-0.0831855	0.0677822	0.219769	0.683659	1		0.988078	0.919775	1.06145	0.742793	0.978436	1		0.996157	0.935852	1.06035	0.9038	0.946319	1
rs2968758	27502955	ARNTL2	12	G	0.2529	-0.021601	0.0776486	0.780875	0.916934	1		1.00512	0.925883	1.09114	0.902977	0.992192	1		1.00337	0.934134	1.07775	0.926442	0.962074	1
rs79513449	27486695	ARNTL2	12	T	0.07909	0.0327597	0.124274	0.792089	0.916934	1		0.959888	0.842249	1.09396	0.5394	0.960192	1		1.00342	0.894864	1.12514	0.953408	0.962318	1
rs11610949	27487468	ARNTL2	12	C	0.07925	0.0284746	0.124168	0.818623	0.919401	1		0.959448	0.841957	1.09333	0.53451	0.960192	1		1.00351	0.895026	1.12515	0.952117	0.962318	1
rs813535	27568344	ARNTL2	12	G	0.2487	-0.0122448	0.0779649	0.875205	0.945221	1		0.965665	0.888942	1.04901	0.408127	0.960192	1		1.00253	0.933062	1.07718	0.944946	0.962318	1
rs2927027	27504047	ARNTL2	12	G	0.09891	0.0146831	0.112812	0.896447	0.950233	1		0.993885	0.882892	1.11883	0.919131	0.992192	1		1.00352	0.904881	1.11291	0.946925	0.962318	1
rs2970844	27504197	ARNTL2	12	G	0.09891	0.0144019	0.112813	0.89842	0.950233	1		0.994005	0.882999	1.11896	0.920716	0.992192	1		1.00361	0.904966	1.11302	0.945503	0.962318	1
rs922270	27504951	ARNTL2	12	C	0.09891	0.0146748	0.112813	0.896506	0.950233	1		0.993884	0.88289	1.11883	0.919118	0.992192	1		1.00352	0.904881	1.11291	0.946917	0.962318	1
rs67878842	27490655	ARNTL2	12	G	0.2325	-0.0144066	0.0798248	0.856782	0.930744	1		0.989389	0.909208	1.07664	0.804604	0.992192	1		1.00129	0.930203	1.07781	0.972649	0.977173	1
rs61916979	27505544	ARNTL2	12	A	0.2077	-0.101103	0.0824176	0.219967	0.683659	1		0.995818	0.912875	1.0863	0.924754	0.992192	1		1.00108	0.927854	1.08008	0.977842	0.977842	1
rs13076468	5022961	BHLHE40	3	C	0.3257	0.0669922	0.0722065	0.353548	0.523137	1		0.958764	0.887997	1.03517	0.281753	0.671487	1		0.985304	0.921824	1.05315	0.663025	0.903469	1
rs2271566	5021403	BHLHE40	3	T	0.1726	0.156651	0.089255	0.0792839	0.523137	1		0.931065	0.84656	1.02401	0.141209	0.671487	1		0.986604	0.908646	1.07125	0.748106	0.903469	1
rs34870629	5025650	BHLHE40	3	T	0.1668	0.0995739	0.0906383	0.271985	0.523137	1		0.962034	0.87357	1.05946	0.431606	0.671487	1		1.00687	0.926128	1.09465	0.87251	0.903469	1
rs34883305	5025645	BHLHE40	3	C	0.1668	0.099569	0.0906385	0.272009	0.523137	1		0.962039	0.873574	1.05946	0.43167	0.671487	1		1.00687	0.92613	1.09465	0.872464	0.903469	1
rs3750275	5026261	BHLHE40	3	G	0.1668	0.100157	0.0906404	0.269196	0.523137	1		0.961344	0.872937	1.0587	0.423157	0.671487	1		1.00519	0.924574	1.09283	0.903469	0.903469	1
rs6779816	5023996	BHLHE40	3	G	0.2065	0.12619	0.08365	0.131458	0.523137	1		0.940864	0.860584	1.02863	0.180384	0.671487	1		0.959142	0.887766	1.03626	0.290374	0.903469	1
rs6790630	5023574	BHLHE40	3	A	0.304	0.0591539	0.0734695	0.42076	0.523137	1		0.962831	0.890516	1.04102	0.341683	0.671487	1		0.994999	0.929707	1.06488	0.884884	0.903469	1
rs74439275	5025654	BHLHE40	3	A	0.1668	0.100453	0.0906248	0.267702	0.523137	1		0.961449	0.873044	1.0588	0.42437	0.671487	1		1.00631	0.92562	1.09402	0.882817	0.903469	1
rs11914971	5026886	BHLHE40	3	A	0.09619	-0.0917229	0.114018	0.421158	0.523137	1		0.988789	0.876298	1.11572	0.854821	0.85569	1		1.04412	0.940393	1.15929	0.418658	0.903469	1
rs11925620	5026898	BHLHE40	3	A	0.09619	-0.091914	0.11402	0.420198	0.523137	1		0.988856	0.876358	1.1158	0.85569	0.85569	1		1.04416	0.94043	1.15934	0.418232	0.903469	1
rs60490049	5024125	BHLHE40	3	T	0.09175	-0.0877247	0.115713	0.448403	0.523137	1		1.01811	0.90091	1.15056	0.773633	0.85569	1		1.06656	0.958725	1.18652	0.236063	0.903469	1
rs78035155	5023221	BHLHE40	3	G	0.09177	-0.0883123	0.115677	0.445226	0.523137	1		1.01874	0.901506	1.15122	0.765974	0.85569	1		1.06706	0.959208	1.18704	0.232516	0.903469	1
rs11130215	5026008	BHLHE40	3	G	0.2711	0.0306394	0.0761303	0.687357	0.695406	1		0.966137	0.891115	1.04748	0.403552	0.671487	1		1.02221	0.953047	1.09638	0.538912	0.903469	1
rs908078	5024771	BHLHE40	3	C	0.1658	0.0356223	0.0909791	0.695406	0.695406	1		0.977771	0.887876	1.07677	0.64778	0.85569	1		1.02363	0.94145	1.11298	0.584439	0.903469	1
rs1048155	26273088	BHLHE41	12	C	0.3864	-0.0761625	0.0702414	0.278268	0.556536	0.834804		0.987581	0.916884	1.06373	0.741592	0.741592	1		1.03475	0.969909	1.10393	0.30086	0.60172	0.90258
rs76268917	26273317	BHLHE41	12	T	0.05286	0.0439531	0.151006	0.771007	0.771007	1		0.944256	0.803838	1.1092	0.485014	0.741592	1		1.01321	0.88183	1.16417	0.85305	0.85305	1
rs1021306	56395944	CLOCK	4	T	0.343	0.12107	0.0712418	0.0892816	0.192158	1		0.977825	0.906766	1.05445	0.5602	0.943499	1		0.932029	0.872659	0.995438	0.0360705	0.144478	0.928703
rs1021307	56395714	CLOCK	4	G	0.343	0.121137	0.071253	0.0891533	0.192158	1		0.977697	0.906637	1.05433	0.557972	0.943499	1		0.932047	0.872668	0.995467	0.036149	0.144478	0.928703
rs10462032	56345236	CLOCK	4	C	0.3966	-0.114433	0.0691777	0.0981306	0.192158	1		1.02427	0.952049	1.10196	0.520406	0.943499	1		1.06074	0.994915	1.13092	0.0712332	0.144478	0.928703
rs10462033	56377719	CLOCK	4	T	0.343	0.121293	0.0712229	0.0886095	0.192158	1		0.97821	0.907143	1.05484	0.566983	0.943499	1		0.931934	0.872586	0.995319	0.0357545	0.144478	0.928703
rs1048004	56300209	CLOCK	4	A	0.3434	0.122706	0.0711839	0.0847877	0.192158	1		0.978269	0.907236	1.05486	0.567842	0.943499	1		0.931281	0.872009	0.994582	0.0338471	0.144478	0.928703
rs10517344	56343712	CLOCK	4	C	0.3966	-0.114352	0.0691779	0.0983701	0.192158	1		1.02419	0.951981	1.10188	0.521632	0.943499	1		1.06069	0.994867	1.13087	0.0714616	0.144478	0.928703
rs10517346	56323194	CLOCK	4	C	0.3968	-0.115348	0.0691779	0.0954752	0.192158	1		1.02459	0.95235	1.10231	0.514903	0.943499	1		1.06105	0.995204	1.13124	0.0698514	0.144478	0.928703
rs10529258	56412869	CLOCK	4	A	0.3431	0.120618	0.0712616	0.0905727	0.192158	1		0.977227	0.906189	1.05383	0.549673	0.943499	1		0.932193	0.872797	0.99563	0.0365867	0.144478	0.928703
rs1056545	56296897	CLOCK	4	A	0.3968	-0.111388	0.0691518	0.107273	0.192158	1		1.02286	0.950768	1.10042	0.544442	0.943499	1		1.05938	0.993666	1.12944	0.0774816	0.144478	0.928703
rs1056547	56296763	CLOCK	4	G	0.3968	-0.111386	0.0691519	0.10728	0.192158	1		1.02286	0.950768	1.10042	0.544444	0.943499	1		1.05938	0.993663	1.12944	0.0774947	0.144478	0.928703
rs10630088	56410283	CLOCK	4	C	0.3431	0.120616	0.0712596	0.0905675	0.192158	1		0.977218	0.906182	1.05382	0.549507	0.943499	1		0.932172	0.872779	0.995606	0.0365231	0.144478	0.928703
rs11133378	56305639	CLOCK	4	T	0.3968	-0.111402	0.0691514	0.107225	0.192158	1		1.02286	0.950766	1.10041	0.544489	0.943499	1		1.0594	0.993681	1.12946	0.077405	0.144478	0.928703
rs11133380	56307277	CLOCK	4	G	0.3968	-0.11527	0.0691776	0.0956968	0.192158	1		1.02457	0.952332	1.10229	0.515222	0.943499	1		1.06102	0.99518	1.13122	0.0699621	0.144478	0.928703
rs11133381	56316979	CLOCK	4	C	0.3968	-0.115352	0.0691779	0.0954633	0.192158	1		1.02459	0.952351	1.10232	0.514879	0.943499	1		1.06105	0.995205	1.13125	0.0698439	0.144478	0.928703
rs11133384	56323253	CLOCK	4	G	0.3968	-0.115346	0.0691779	0.0954796	0.192158	1		1.02459	0.952349	1.10231	0.514913	0.943499	1		1.06105	0.995203	1.13124	0.0698538	0.144478	0.928703
rs11133386	56327487	CLOCK	4	T	0.3966	-0.114448	0.0691777	0.0980875	0.192158	1		1.02427	0.952053	1.10197	0.520331	0.943499	1		1.06074	0.994919	1.13092	0.0712113	0.144478	0.928703
rs11133387	56341297	CLOCK	4	G	0.3966	-0.114345	0.0691807	0.0984046	0.192158	1		1.02421	0.951995	1.10191	0.521353	0.943499	1		1.06073	0.994899	1.13091	0.0713093	0.144478	0.928703
rs11133388	56344033	CLOCK	4	C	0.3966	-0.114434	0.0691777	0.0981288	0.192158	1		1.02427	0.952049	1.10196	0.520404	0.943499	1		1.06074	0.994915	1.13092	0.0712321	0.144478	0.928703
rs11133390	56367893	CLOCK	4	G	0.3967	-0.115395	0.0692063	0.0954746	0.192158	1		1.0253	0.952989	1.10311	0.503089	0.943499	1		1.05982	0.994023	1.12997	0.0756244	0.144478	0.928703
rs11133391	56367955	CLOCK	4	C	0.3967	-0.115484	0.0692024	0.0952028	0.192158	1		1.02536	0.953043	1.10316	0.502157	0.943499	1		1.05989	0.994088	1.13004	0.0753016	0.144478	0.928703
rs11133392	56373896	CLOCK	4	A	0.3967	-0.115469	0.0692026	0.0952461	0.192158	1		1.02536	0.953042	1.10316	0.502172	0.943499	1		1.05988	0.994081	1.13003	0.0753327	0.144478	0.928703
rs11133397	56400333	CLOCK	4	A	0.3966	-0.115032	0.0692154	0.0965664	0.192158	1		1.02556	0.953219	1.1034	0.498854	0.943499	1		1.05964	0.993841	1.12979	0.0765496	0.144478	0.928703
rs11133398	56400347	CLOCK	4	T	0.3966	-0.114901	0.0692135	0.0969383	0.192158	1		1.0255	0.953163	1.10333	0.49987	0.943499	1		1.05956	0.993774	1.12971	0.0768903	0.144478	0.928703
rs11240	56319350	CLOCK	4	G	0.3434	0.122789	0.0711834	0.0845741	0.192158	1		0.978214	0.907184	1.0548	0.566838	0.943499	1		0.931255	0.871985	0.994554	0.033778	0.144478	0.928703
rs11309182	56401342	CLOCK	4	CT	0.343	0.121051	0.0712429	0.0893364	0.192158	1		0.977799	0.90674	1.05443	0.559739	0.943499	1		0.932034	0.872663	0.995444	0.0360882	0.144478	0.928703
rs11347931	56315980	CLOCK	4	T	0.3968	-0.115353	0.0691779	0.0954617	0.192158	1		1.02459	0.952351	1.10232	0.514874	0.943499	1		1.06105	0.995205	1.13125	0.0698435	0.144478	0.928703
rs11442786	56344307	CLOCK	4	GT	0.3966	-0.114412	0.0691784	0.0981977	0.192158	1		1.02428	0.952057	1.10197	0.52025	0.943499	1		1.06073	0.994907	1.13091	0.07127	0.144478	0.928703
rs115635692	56412873	CLOCK	4	C	0.3431	0.120604	0.0712597	0.090601	0.192158	1		0.977206	0.906171	1.05381	0.549301	0.943499	1		0.932176	0.872783	0.995611	0.0365349	0.144478	0.928703
rs116135676	56412874	CLOCK	4	T	0.3431	0.120604	0.0712597	0.090601	0.192158	1		0.977206	0.906171	1.05381	0.549301	0.943499	1		0.932176	0.872783	0.995611	0.0365349	0.144478	0.928703
rs11722049	56346901	CLOCK	4	G	0.3967	-0.117373	0.0691749	0.0897837	0.192158	1		1.02583	0.953511	1.10364	0.494146	0.943499	1		1.06072	0.994894	1.13089	0.0713344	0.144478	0.928703
rs11724094	56367646	CLOCK	4	A	0.3977	-0.120834	0.0691802	0.0807386	0.192158	1		1.02736	0.954925	1.10529	0.469345	0.943499	1		1.06258	0.996621	1.13291	0.0633894	0.144478	0.928703
rs11726198	56390002	CLOCK	4	C	0.3967	-0.115281	0.0692061	0.095804	0.192158	1		1.02539	0.953067	1.1032	0.501675	0.943499	1		1.05979	0.993993	1.12994	0.0757794	0.144478	0.928703
rs11729220	56367796	CLOCK	4	G	0.3967	-0.115484	0.0692024	0.0952032	0.192158	1		1.02536	0.953043	1.10316	0.502159	0.943499	1		1.05989	0.994088	1.13004	0.0753015	0.144478	0.928703
rs11937487	56302743	CLOCK	4	G	0.3968	-0.111399	0.0691514	0.107236	0.192158	1		1.02285	0.950764	1.10041	0.544524	0.943499	1		1.0594	0.99368	1.12946	0.0774083	0.144478	0.928703
rs11942279	56305819	CLOCK	4	C	0.3968	-0.111402	0.0691514	0.107224	0.192158	1		1.02286	0.950766	1.10041	0.544488	0.943499	1		1.0594	0.993681	1.12946	0.0774048	0.144478	0.928703
rs11945370	56309042	CLOCK	4	G	0.3968	-0.115287	0.0691779	0.0956509	0.192158	1		1.02459	0.952351	1.10232	0.514869	0.943499	1		1.06104	0.995194	1.13123	0.069898	0.144478	0.928703
rs12500162	56363100	CLOCK	4	C	0.3967	-0.115468	0.069203	0.09525	0.192158	1		1.02535	0.953035	1.10316	0.502294	0.943499	1		1.05988	0.994078	1.13003	0.0753524	0.144478	0.928703
rs12501327	56373415	CLOCK	4	G	0.3967	-0.115422	0.069203	0.0953834	0.192158	1		1.0254	0.953079	1.10321	0.501492	0.943499	1		1.05987	0.99407	1.13002	0.0753929	0.144478	0.928703
rs12501636	56348484	CLOCK	4	A	0.3968	-0.116713	0.069186	0.0916566	0.192158	1		1.02549	0.953183	1.10329	0.499835	0.943499	1		1.06037	0.994563	1.13054	0.0729399	0.144478	0.928703
rs12503578	56375534	CLOCK	4	G	0.3967	-0.115467	0.0692034	0.0952569	0.192158	1		1.02537	0.953051	1.10318	0.501993	0.943499	1		1.05988	0.99408	1.13003	0.0753379	0.144478	0.928703
rs12505265	56412143	CLOCK	4	C	0.3431	0.120608	0.0712597	0.0905903	0.192158	1		0.977209	0.906174	1.05381	0.549354	0.943499	1		0.932175	0.872782	0.995609	0.0365314	0.144478	0.928703
rs12505266	56412169	CLOCK	4	T	0.3965	-0.11187	0.0692177	0.106091	0.192158	1		1.02454	0.952263	1.10231	0.515995	0.943499	1		1.05945	0.993663	1.12959	0.0774612	0.144478	0.928703
rs12506788	56343593	CLOCK	4	T	0.3966	-0.114434	0.0691777	0.0981285	0.192158	1		1.02427	0.952049	1.10196	0.520404	0.943499	1		1.06074	0.994915	1.13092	0.0712324	0.144478	0.928703
rs12507722	56402588	CLOCK	4	A	0.3966	-0.114845	0.0692201	0.0971332	0.192158	1		1.02551	0.953162	1.10334	0.499814	0.943499	1		1.05946	0.993667	1.1296	0.0774395	0.144478	0.928703
rs12509047	56411412	CLOCK	4	T	0.3425	0.121263	0.0713113	0.0890834	0.192158	1		0.977362	0.906273	1.05403	0.552309	0.943499	1		0.93208	0.872657	0.99555	0.0363808	0.144478	0.928703
rs12510110	56307734	CLOCK	4	G	0.3968	-0.115271	0.0691779	0.0956952	0.192158	1		1.02457	0.952327	1.10229	0.515307	0.943499	1		1.06101	0.995173	1.13121	0.0699957	0.144478	0.928703
rs12510681	56362904	CLOCK	4	T	0.3967	-0.115488	0.0692023	0.0951908	0.192158	1		1.02536	0.953043	1.10316	0.502158	0.943499	1		1.05989	0.99409	1.13004	0.0752916	0.144478	0.928703
rs12510990	56308074	CLOCK	4	C	0.3968	-0.115269	0.0691776	0.0957	0.192158	1		1.02457	0.952332	1.10229	0.515229	0.943499	1		1.06102	0.99518	1.13122	0.0699634	0.144478	0.928703
rs12642716	56346163	CLOCK	4	A	0.3968	-0.117016	0.0691871	0.0908218	0.192158	1		1.02627	0.953906	1.10413	0.486976	0.943499	1		1.0622	0.996276	1.13249	0.0649146	0.144478	0.928703
rs12644948	56336433	CLOCK	4	T	0.3966	-0.114654	0.0691806	0.0974975	0.192158	1		1.02432	0.952097	1.10203	0.519478	0.943499	1		1.0608	0.99497	1.13099	0.0709634	0.144478	0.928703
rs12647677	56310420	CLOCK	4	C	0.3968	-0.115182	0.0691805	0.0959658	0.192158	1		1.02452	0.952284	1.10224	0.516068	0.943499	1		1.06098	0.99514	1.13118	0.070151	0.144478	0.928703
rs12651640	56320321	CLOCK	4	A	0.3968	-0.115523	0.069177	0.0949704	0.192158	1		1.02474	0.952492	1.10248	0.512334	0.943499	1		1.06109	0.995242	1.13129	0.0696687	0.144478	0.928703
rs13107988	56351378	CLOCK	4	C	0.3967	-0.115942	0.0691996	0.0938844	0.192158	1		1.02552	0.953191	1.10333	0.499534	0.943499	1		1.05993	0.994131	1.13008	0.0750836	0.144478	0.928703
rs13108409	56386445	CLOCK	4	C	0.3967	-0.11522	0.0692076	0.0959852	0.192158	1		1.0253	0.952982	1.10311	0.503176	0.943499	1		1.0597	0.993911	1.12985	0.0761934	0.144478	0.928703
rs13108499	56392681	CLOCK	4	C	0.3966	-0.114959	0.0692128	0.0967669	0.192158	1		1.02549	0.953155	1.10332	0.500027	0.943499	1		1.05959	0.993802	1.12974	0.0767517	0.144478	0.928703
rs13113518	56399648	CLOCK	4	C	0.3966	-0.114901	0.0692134	0.096938	0.192158	1		1.02549	0.953156	1.10332	0.499987	0.943499	1		1.05956	0.993772	1.12971	0.0769048	0.144478	0.928703
rs13114841	56352141	CLOCK	4	C	0.3965	-0.116423	0.0692173	0.0926125	0.192158	1		1.02578	0.953413	1.10363	0.49536	0.943499	1		1.06013	0.994304	1.13032	0.074208	0.144478	0.928703
rs13116194	56397317	CLOCK	4	A	0.3966	-0.115122	0.069216	0.0963097	0.192158	1		1.02555	0.953202	1.10338	0.499138	0.943499	1		1.05964	0.993841	1.12979	0.0765493	0.144478	0.928703
rs13117836	56397385	CLOCK	4	T	0.3966	-0.114923	0.0692132	0.0968712	0.192158	1		1.0255	0.95316	1.10332	0.499929	0.943499	1		1.05958	0.993785	1.12972	0.0768366	0.144478	0.928703
rs13118237	56340426	CLOCK	4	G	0.3966	-0.115277	0.0691737	0.0956573	0.192158	1		1.02474	0.952494	1.10246	0.512372	0.943499	1		1.06098	0.99514	1.13117	0.0701557	0.144478	0.928703
rs13122619	56345506	CLOCK	4	G	0.3966	-0.114433	0.0691777	0.0981305	0.192158	1		1.02427	0.952049	1.10196	0.520404	0.943499	1		1.06074	0.994915	1.13092	0.0712334	0.144478	0.928703
rs13127906	56370368	CLOCK	4	G	0.3943	-0.115428	0.0693702	0.0961659	0.192158	1		1.02265	0.950342	1.10046	0.549415	0.943499	1		1.06029	0.99433	1.13063	0.0740249	0.144478	0.928703
rs13132084	56399912	CLOCK	4	A	0.3966	-0.114904	0.0692134	0.096928	0.192158	1		1.0255	0.953163	1.10333	0.499877	0.943499	1		1.05957	0.993776	1.12971	0.0768812	0.144478	0.928703
rs13132420	56392813	CLOCK	4	A	0.3966	-0.114957	0.0692128	0.0967712	0.192158	1		1.02549	0.953154	1.10332	0.500029	0.943499	1		1.05959	0.993801	1.12974	0.0767554	0.144478	0.928703
rs13133484	56370343	CLOCK	4	C	0.3962	-0.11635	0.0693215	0.093309	0.192158	1		1.0255	0.953063	1.10345	0.500476	0.943499	1		1.06088	0.994914	1.13121	0.0711892	0.144478	0.928703
rs13133579	56326088	CLOCK	4	T	0.3966	-0.114552	0.0691777	0.0977812	0.192158	1		1.02431	0.952085	1.102	0.519741	0.943499	1		1.06078	0.99495	1.13096	0.0710653	0.144478	0.928703
rs13134079	56408188	CLOCK	4	A	0.3425	0.121022	0.0713047	0.0896911	0.192158	1		0.977739	0.906625	1.05443	0.55901	0.943499	1		0.932069	0.872643	0.995542	0.0363593	0.144478	0.928703
rs13141049	56401656	CLOCK	4	C	0.3966	-0.114891	0.0692136	0.0969666	0.192158	1		1.0255	0.953164	1.10333	0.499842	0.943499	1		1.05956	0.99377	1.1297	0.0769141	0.144478	0.928703
rs13146987	56357795	CLOCK	4	G	0.3968	-0.115143	0.0692096	0.0962178	0.192158	1		1.02527	0.952954	1.10308	0.50366	0.943499	1		1.05978	0.993982	1.12994	0.0758314	0.144478	0.928703
rs13152173	56400955	CLOCK	4	T	0.3966	-0.114896	0.0692135	0.0969517	0.192158	1		1.0255	0.953163	1.10333	0.499858	0.943499	1		1.05956	0.993772	1.12971	0.0769011	0.144478	0.928703
rs139560787	56364162	CLOCK	4	T	0.3429	0.121326	0.0712248	0.0885316	0.192158	1		0.978281	0.907208	1.05492	0.568281	0.943499	1		0.932351	0.872977	0.995763	0.0369385	0.144478	0.928703
rs141848630	56296381	CLOCK	4	C	0.3434	0.122615	0.0711901	0.0850453	0.192158	1		0.978426	0.907375	1.05504	0.570692	0.943499	1		0.931367	0.872083	0.994681	0.0341001	0.144478	0.928703
rs1464490	56322787	CLOCK	4	C	0.3968	-0.115348	0.0691779	0.0954741	0.192158	1		1.02459	0.95235	1.10231	0.5149	0.943499	1		1.06105	0.995204	1.13124	0.0698503	0.144478	0.928703
rs146801481	56377455	CLOCK	4	CTAGTA	0.3967	-0.115412	0.0692035	0.0954143	0.192158	1		1.02534	0.953027	1.10315	0.502418	0.943499	1		1.05985	0.99405	1.13	0.0754911	0.144478	0.928703
rs1474271	56302079	CLOCK	4	T	0.3968	-0.111398	0.0691514	0.107238	0.192158	1		1.02285	0.950764	1.10041	0.544531	0.943499	1		1.0594	0.99368	1.12946	0.077409	0.144478	0.928703
rs1522109	56380570	CLOCK	4	G	0.343	0.121341	0.0712292	0.0885108	0.192158	1		0.978138	0.90707	1.05477	0.565727	0.943499	1		0.931943	0.87259	0.995334	0.0357947	0.144478	0.928703
rs1522112	56329773	CLOCK	4	C	0.3966	-0.114023	0.0691771	0.0993375	0.192158	1		1.02418	0.951968	1.10187	0.521871	0.943499	1		1.0606	0.994783	1.13077	0.0718699	0.144478	0.928703
rs1546004	56387779	CLOCK	4	C	0.343	0.121239	0.071228	0.0887743	0.192158	1		0.978124	0.907057	1.05476	0.565464	0.943499	1		0.931948	0.872594	0.995338	0.0358047	0.144478	0.928703
rs1554483	56321817	CLOCK	4	G	0.3968	-0.115349	0.0691781	0.0954736	0.192158	1		1.0246	0.952356	1.10232	0.51479	0.943499	1		1.06109	0.995243	1.13129	0.0696656	0.144478	0.928703
rs1554484	56324339	CLOCK	4	C	0.3968	-0.115142	0.0691847	0.0961014	0.192158	1		1.02453	0.952286	1.10225	0.51599	0.943499	1		1.06088	0.995046	1.13108	0.0706016	0.144478	0.928703
rs17721215	56303787	CLOCK	4	C	0.3434	0.122794	0.0711832	0.0845614	0.192158	1		0.978214	0.907185	1.0548	0.566845	0.943499	1		0.931252	0.871982	0.994551	0.0337691	0.144478	0.928703
rs17722870	56344686	CLOCK	4	G	0.3434	0.12275	0.0711969	0.0847324	0.192158	1		0.977967	0.906941	1.05456	0.562497	0.943499	1		0.931506	0.872207	0.994836	0.0344939	0.144478	0.928703
rs17722979	56346411	CLOCK	4	A	0.3434	0.122435	0.0711956	0.0855283	0.192158	1		0.978204	0.907164	1.05481	0.566728	0.943499	1		0.931458	0.872164	0.994784	0.034361	0.144478	0.928703
rs17779627	56349942	CLOCK	4	C	0.3434	0.122195	0.0712023	0.0861741	0.192158	1		0.978206	0.90716	1.05482	0.566808	0.943499	1		0.931558	0.872251	0.994897	0.0346521	0.144478	0.928703
rs1801260	56301369	CLOCK	4	G	0.3434	0.122818	0.0711831	0.0845011	0.192158	1		0.978199	0.907171	1.05479	0.566572	0.943499	1		0.931238	0.871969	0.994535	0.03373	0.144478	0.928703
rs2070062	56355598	CLOCK	4	C	0.343	0.121338	0.0712217	0.0884861	0.192158	1		0.978218	0.907151	1.05485	0.567121	0.943499	1		0.931916	0.87257	0.995298	0.0356992	0.144478	0.928703
rs34648901	56407426	CLOCK	4	T	0.3966	-0.114812	0.0692145	0.0972012	0.192158	1		1.02552	0.953177	1.10335	0.499606	0.943499	1		1.05952	0.993733	1.12966	0.0771055	0.144478	0.928703
rs35189584	56396274	CLOCK	4	G	0.3966	-0.114931	0.0692131	0.0968478	0.192158	1		1.0255	0.953158	1.10332	0.499956	0.943499	1		1.05958	0.993789	1.12972	0.076818	0.144478	0.928703
rs3749474	56300685	CLOCK	4	T	0.3968	-0.111395	0.0691514	0.107247	0.192158	1		1.02285	0.950763	1.10041	0.544551	0.943499	1		1.05939	0.993679	1.12946	0.077413	0.144478	0.928703
rs3762837	56377365	CLOCK	4	C	0.3967	-0.115388	0.0692054	0.095491	0.192158	1		1.02528	0.952967	1.10308	0.50347	0.943499	1		1.05979	0.993995	1.12994	0.0757704	0.144478	0.928703
rs3792603	56302058	CLOCK	4	G	0.2826	0.143681	0.07482	0.0548516	0.192158	1		0.952922	0.880164	1.0317	0.234062	0.943499	1		0.936214	0.873639	1.00327	0.0618406	0.144478	0.928703
rs3805146	56303152	CLOCK	4	T	0.3968	-0.111399	0.0691514	0.107236	0.192158	1		1.02285	0.950764	1.10041	0.544522	0.943499	1		1.0594	0.99368	1.12946	0.0774085	0.144478	0.928703
rs3805148	56306810	CLOCK	4	C	0.3968	-0.111403	0.0691515	0.107221	0.192158	1		1.02286	0.950766	1.10041	0.54449	0.943499	1		1.0594	0.993681	1.12946	0.0774062	0.144478	0.928703
rs3805149	56308351	CLOCK	4	T	0.3968	-0.115268	0.0691776	0.0957023	0.192158	1		1.02457	0.952332	1.10229	0.515233	0.943499	1		1.06102	0.99518	1.13122	0.0699644	0.144478	0.928703
rs3805151	56337041	CLOCK	4	C	0.3967	-0.114775	0.0691805	0.0971452	0.192158	1		1.02411	0.951901	1.1018	0.523076	0.943499	1		1.06065	0.994831	1.13083	0.0716361	0.144478	0.928703
rs3805155	56364009	CLOCK	4	C	0.3967	-0.115487	0.0692023	0.0951934	0.192158	1		1.02536	0.953043	1.10316	0.502157	0.943499	1		1.05989	0.994089	1.13004	0.0752939	0.144478	0.928703
rs3805156	56364092	CLOCK	4	A	0.3437	0.121731	0.0712429	0.0875533	0.192158	1		0.978398	0.907301	1.05507	0.57047	0.943499	1		0.931562	0.872215	0.994948	0.0347913	0.144478	0.928703
rs3828480	56376519	CLOCK	4	C	0.3967	-0.115451	0.0692029	0.0952992	0.192158	1		1.02536	0.953042	1.10316	0.502167	0.943499	1		1.05987	0.994073	1.13002	0.0753731	0.144478	0.928703
rs3828482	56376691	CLOCK	4	T	0.3967	-0.116169	0.0691991	0.0932407	0.192158	1		1.02576	0.953421	1.10359	0.495463	0.943499	1		1.06017	0.994357	1.13034	0.0739527	0.144478	0.928703
rs4340844	56328856	CLOCK	4	C	0.3966	-0.114447	0.0691777	0.0980911	0.192158	1		1.02427	0.952052	1.10197	0.520338	0.943499	1		1.06074	0.994919	1.13092	0.0712137	0.144478	0.928703
rs4864542	56354087	CLOCK	4	G	0.3966	-0.114689	0.0692273	0.0976208	0.192158	1		1.02449	0.952209	1.10226	0.516885	0.943499	1		1.06082	0.99493	1.13108	0.0711354	0.144478	0.928703
rs4864544	56381459	CLOCK	4	T	0.3967	-0.115411	0.0692037	0.0954168	0.192158	1		1.02537	0.953048	1.10317	0.502051	0.943499	1		1.05985	0.994055	1.13	0.0754682	0.144478	0.928703
rs4864545	56381830	CLOCK	4	A	0.3974	-0.11904	0.0691909	0.0853918	0.192158	1		1.02693	0.954521	1.10483	0.476285	0.943499	1		1.06153	0.995621	1.13179	0.0678864	0.144478	0.928703
rs4864547	56404395	CLOCK	4	T	0.3966	-0.114871	0.0692138	0.0970276	0.192158	1		1.02551	0.953167	1.10334	0.499783	0.943499	1		1.05955	0.99376	1.12969	0.0769631	0.144478	0.928703
rs4864993	56316829	CLOCK	4	G	0.3968	-0.115352	0.0691779	0.0954637	0.192158	1		1.02459	0.952351	1.10231	0.514879	0.943499	1		1.06105	0.995205	1.13125	0.0698442	0.144478	0.928703
rs4864994	56318122	CLOCK	4	C	0.3968	-0.115376	0.0691782	0.0953967	0.192158	1		1.02459	0.952351	1.10232	0.514877	0.943499	1		1.06108	0.995234	1.13128	0.0697082	0.144478	0.928703
rs4864995	56319020	CLOCK	4	G	0.3968	-0.115351	0.0691779	0.0954668	0.192158	1		1.02459	0.952351	1.10231	0.514885	0.943499	1		1.06105	0.995205	1.13124	0.0698469	0.144478	0.928703
rs4864997	56332177	CLOCK	4	G	0.3966	-0.114324	0.0691773	0.0984512	0.192158	1		1.02422	0.952004	1.10191	0.521226	0.943499	1		1.0607	0.994878	1.13088	0.0714095	0.144478	0.928703
rs4864999	56342903	CLOCK	4	G	0.3966	-0.114434	0.0691777	0.0981288	0.192158	1		1.02427	0.952049	1.10196	0.520405	0.943499	1		1.06074	0.994915	1.13092	0.071232	0.144478	0.928703
rs4865004	56381285	CLOCK	4	A	0.3967	-0.115413	0.0692037	0.0954107	0.192158	1		1.02537	0.953048	1.10317	0.502054	0.943499	1		1.05985	0.994056	1.13001	0.0754622	0.144478	0.928703
rs4865005	56391948	CLOCK	4	A	0.3967	-0.115256	0.0692065	0.0958782	0.192158	1		1.02539	0.953071	1.10321	0.501605	0.943499	1		1.05978	0.993981	1.12993	0.0758391	0.144478	0.928703
rs4865006	56392279	CLOCK	4	C	0.3429	0.12058	0.0712425	0.090588	0.192158	1		0.978232	0.907144	1.05489	0.567494	0.943499	1		0.932078	0.872704	0.995491	0.0362132	0.144478	0.928703
rs4865007	56403717	CLOCK	4	T	0.3967	-0.115185	0.0692209	0.0961515	0.192158	1		1.02564	0.95328	1.10348	0.497688	0.943499	1		1.05995	0.994134	1.13013	0.075059	0.144478	0.928703
rs55699500	56407079	CLOCK	4	T	0.3966	-0.114849	0.069214	0.0970917	0.192158	1		1.02551	0.95317	1.10334	0.499727	0.943499	1		1.05954	0.99375	1.12968	0.0770147	0.144478	0.928703
rs55729020	56357848	CLOCK	4	G	0.343	0.121336	0.0712217	0.0884916	0.192158	1		0.978218	0.907151	1.05485	0.567122	0.943499	1		0.931917	0.872571	0.9953	0.0357021	0.144478	0.928703
rs55869433	56410937	CLOCK	4	T	0.2821	0.140672	0.0749036	0.0604144	0.192158	1		0.952455	0.879653	1.03128	0.229874	0.943499	1		0.937003	0.874307	1.00419	0.065546	0.144478	0.928703
rs55885973	56346221	CLOCK	4	A	0.3434	0.122482	0.0711976	0.0854174	0.192158	1		0.978121	0.907085	1.05472	0.56524	0.943499	1		0.931416	0.872123	0.994741	0.0342521	0.144478	0.928703
rs56056791	56328468	CLOCK	4	C	0.3434	0.12244	0.0711954	0.0855149	0.192158	1		0.978204	0.907164	1.05481	0.566731	0.943499	1		0.931455	0.872161	0.994781	0.0343533	0.144478	0.928703
rs56196624	56366507	CLOCK	4	C	0.343	0.121003	0.0712255	0.0893856	0.192158	1		0.978403	0.90732	1.05506	0.570478	0.943499	1		0.931995	0.872641	0.995386	0.0359295	0.144478	0.928703
rs56362210	56407139	CLOCK	4	T	0.3966	-0.114849	0.069214	0.0970919	0.192158	1		1.02551	0.953171	1.10334	0.499724	0.943499	1		1.05954	0.99375	1.12968	0.0770152	0.144478	0.928703
rs56653445	56408337	CLOCK	4	G	0.3968	-0.113832	0.0692696	0.100358	0.192158	1		1.02606	0.953625	1.104	0.490991	0.943499	1		1.05941	0.993582	1.1296	0.07786	0.144478	0.928703
rs57338268	56351180	CLOCK	4	A	0.343	0.12172	0.0712139	0.0874534	0.192158	1		0.978212	0.907154	1.05484	0.566972	0.943499	1		0.931756	0.872427	0.99512	0.0352318	0.144478	0.928703
rs57569937	56357690	CLOCK	4	A	0.343	0.121336	0.0712217	0.0884901	0.192158	1		0.978218	0.907151	1.05485	0.56712	0.943499	1		0.931917	0.872571	0.995299	0.0357016	0.144478	0.928703
rs57747045	56357978	CLOCK	4	G	0.343	0.121335	0.0712217	0.0884921	0.192158	1		0.978218	0.907151	1.05485	0.567123	0.943499	1		0.931917	0.872571	0.9953	0.0357021	0.144478	0.928703
rs58476959	56362401	CLOCK	4	C	0.343	0.121329	0.071222	0.0885107	0.192158	1		0.97822	0.907153	1.05485	0.567166	0.943499	1		0.931922	0.872576	0.995306	0.0357183	0.144478	0.928703
rs5858333	56301049	CLOCK	4	GA	0.3968	-0.111396	0.0691514	0.107244	0.192158	1		1.02285	0.950763	1.10041	0.544545	0.943499	1		1.05939	0.99368	1.12946	0.0774114	0.144478	0.928703
rs5863	56296907	CLOCK	4	G	0.3968	-0.111338	0.0691521	0.107431	0.192158	1		1.02285	0.950759	1.10041	0.544604	0.943499	1		1.05936	0.99365	1.12942	0.0775629	0.144478	0.928703
rs62303690	56306005	CLOCK	4	C	0.2826	0.143667	0.0748201	0.0548752	0.192158	1		0.952927	0.880169	1.0317	0.234113	0.943499	1		0.936217	0.873642	1.00327	0.0618554	0.144478	0.928703
rs62303691	56308252	CLOCK	4	T	0.3434	0.12278	0.0711834	0.0845972	0.192158	1		0.978218	0.907188	1.05481	0.566914	0.943499	1		0.931257	0.871986	0.994556	0.0337822	0.144478	0.928703
rs62303709	56315182	CLOCK	4	T	0.2826	0.143676	0.0748202	0.0548611	0.192158	1		0.952923	0.880164	1.0317	0.234065	0.943499	1		0.936217	0.873641	1.00327	0.0618549	0.144478	0.928703
rs62303711	56324492	CLOCK	4	C	0.3434	0.12268	0.0711876	0.0848699	0.192158	1		0.978209	0.907176	1.0548	0.566782	0.943499	1		0.93132	0.872042	0.994628	0.0339645	0.144478	0.928703
rs62303712	56326651	CLOCK	4	T	0.3434	0.122442	0.0711953	0.0855086	0.192158	1		0.978204	0.907164	1.05481	0.56673	0.943499	1		0.931454	0.87216	0.994779	0.0343499	0.144478	0.928703
rs62303713	56327743	CLOCK	4	A	0.3434	0.122367	0.071196	0.0857055	0.192158	1		0.978246	0.907202	1.05485	0.567485	0.943499	1		0.931429	0.872136	0.994753	0.0342833	0.144478	0.928703
rs62303715	56333060	CLOCK	4	C	0.2825	0.143266	0.0748344	0.0556018	0.192158	1		0.952937	0.880164	1.03173	0.234292	0.943499	1		0.936459	0.873855	1.00355	0.0629372	0.144478	0.928703
rs62303716	56334252	CLOCK	4	A	0.2826	0.14501	0.0748527	0.0527506	0.192158	1		0.952302	0.879556	1.03107	0.228044	0.943499	1		0.93585	0.873268	1.00292	0.0604497	0.144478	0.928703
rs62303718	56342937	CLOCK	4	C	0.3434	0.122436	0.0711955	0.0855261	0.192158	1		0.978204	0.907164	1.05481	0.56673	0.943499	1		0.931458	0.872163	0.994783	0.0343596	0.144478	0.928703
rs62303722	56348243	CLOCK	4	C	0.3434	0.122434	0.0711956	0.0855307	0.192158	1		0.978204	0.907164	1.05481	0.566728	0.943499	1		0.931458	0.872164	0.994784	0.0343621	0.144478	0.928703
rs62303724	56351281	CLOCK	4	A	0.2821	0.142381	0.0748574	0.0572052	0.192158	1		0.953002	0.880204	1.03182	0.235092	0.943499	1		0.936844	0.874195	1.00398	0.0646865	0.144478	0.928703
rs62303726	56356582	CLOCK	4	G	0.3431	0.120522	0.0712286	0.0906794	0.192158	1		0.978469	0.907379	1.05513	0.571683	0.943499	1		0.932148	0.872783	0.995551	0.0363704	0.144478	0.928703
rs62303728	56361929	CLOCK	4	A	0.343	0.121332	0.0712217	0.0885013	0.192158	1		0.978218	0.907151	1.05485	0.567122	0.943499	1		0.931918	0.872572	0.995301	0.0357061	0.144478	0.928703
rs62303730	56365115	CLOCK	4	C	0.343	0.121329	0.0712218	0.0885082	0.192158	1		0.978218	0.907151	1.05485	0.567122	0.943499	1		0.931919	0.872572	0.995301	0.0357068	0.144478	0.928703
rs62303731	56365834	CLOCK	4	T	0.3403	0.125766	0.0714756	0.078522	0.192158	1		0.973092	0.902138	1.04963	0.480108	0.943499	1		0.923853	0.864825	0.986911	0.0187188	0.144478	0.928703
rs62303732	56366035	CLOCK	4	G	0.343	0.121329	0.0712218	0.0885099	0.192158	1		0.978218	0.907151	1.05485	0.567122	0.943499	1		0.93192	0.872573	0.995303	0.0357104	0.144478	0.928703
rs62305264	56369135	CLOCK	4	G	0.343	0.121326	0.0712219	0.0885182	0.192158	1		0.978218	0.907151	1.05485	0.567122	0.943499	1		0.931921	0.872575	0.995304	0.0357145	0.144478	0.928703
rs62305265	56369641	CLOCK	4	A	0.343	0.121325	0.0712219	0.0885198	0.192158	1		0.978218	0.907151	1.05485	0.567123	0.943499	1		0.931921	0.872575	0.995304	0.035715	0.144478	0.928703
rs62305266	56371283	CLOCK	4	T	0.3429	0.123042	0.0712195	0.0840931	0.192158	1		0.97733	0.906327	1.0539	0.55125	0.943499	1		0.93145	0.872134	0.9948	0.034409	0.144478	0.928703
rs62305267	56372979	CLOCK	4	T	0.343	0.121314	0.0712222	0.0885506	0.192158	1		0.978218	0.907151	1.05485	0.567128	0.943499	1		0.931925	0.872578	0.995308	0.0357254	0.144478	0.928703
rs62305268	56373158	CLOCK	4	A	0.343	0.121356	0.0712253	0.0884552	0.192158	1		0.978219	0.907149	1.05486	0.567171	0.943499	1		0.931942	0.872592	0.99533	0.0357815	0.144478	0.928703
rs62305269	56373404	CLOCK	4	A	0.2821	0.141954	0.0748661	0.0579849	0.192158	1		0.953036	0.880228	1.03187	0.235492	0.943499	1		0.937029	0.874361	1.00419	0.0655322	0.144478	0.928703
rs62305270	56374009	CLOCK	4	C	0.343	0.121312	0.0712221	0.0885562	0.192158	1		0.978218	0.907151	1.05485	0.567128	0.943499	1		0.931927	0.87258	0.995311	0.0357315	0.144478	0.928703
rs62305271	56375882	CLOCK	4	T	0.343	0.121284	0.0712233	0.0886342	0.192158	1		0.978217	0.907149	1.05485	0.567111	0.943499	1		0.931919	0.872571	0.995304	0.0357134	0.144478	0.928703
rs62309728	56396815	CLOCK	4	A	0.2817	0.141739	0.0749598	0.058681	0.192158	1		0.952672	0.879799	1.03158	0.232413	0.943499	1		0.937939	0.875139	1.00525	0.0699909	0.144478	0.928703
rs62309729	56402846	CLOCK	4	G	0.343	0.12114	0.0712445	0.0891072	0.192158	1		0.977749	0.906693	1.05437	0.558863	0.943499	1		0.932007	0.872636	0.995416	0.0360146	0.144478	0.928703
rs62309730	56407697	CLOCK	4	G	0.282	0.141358	0.0748922	0.0591338	0.192158	1		0.952704	0.879895	1.03154	0.232295	0.943499	1		0.936748	0.874078	1.00391	0.0643922	0.144478	0.928703
rs6554282	56385979	CLOCK	4	A	0.343	0.121254	0.0712266	0.0887272	0.192158	1		0.978147	0.907081	1.05478	0.565882	0.943499	1		0.931944	0.872592	0.995333	0.03579	0.144478	0.928703
rs6554283	56387220	CLOCK	4	G	0.343	0.121244	0.0712276	0.0887582	0.192158	1		0.978132	0.907065	1.05477	0.565606	0.943499	1		0.931946	0.872593	0.995336	0.0357995	0.144478	0.928703
rs6554284	56399899	CLOCK	4	A	0.343	0.121056	0.0712426	0.0893219	0.192158	1		0.977806	0.906747	1.05443	0.559863	0.943499	1		0.932033	0.872662	0.995442	0.0360832	0.144478	0.928703
rs6554285	56400120	CLOCK	4	C	0.3429	0.121264	0.0712469	0.0887919	0.192158	1		0.977657	0.906604	1.05428	0.557232	0.943499	1		0.932091	0.872714	0.995508	0.0362586	0.144478	0.928703
rs67963898	56341687	CLOCK	4	G	0.3434	0.122435	0.0711955	0.0855274	0.192158	1		0.978204	0.907164	1.05481	0.566728	0.943499	1		0.931457	0.872163	0.994783	0.034359	0.144478	0.928703
rs6822740	56385089	CLOCK	4	G	0.3967	-0.115362	0.0692047	0.0955617	0.192158	1		1.02537	0.953055	1.10318	0.501911	0.943499	1		1.05983	0.994031	1.12998	0.0755852	0.144478	0.928703
rs6828474	56341907	CLOCK	4	T	0.2826	0.144337	0.0748185	0.0537494	0.192158	1		0.951878	0.879195	1.03057	0.223618	0.943499	1		0.936685	0.874078	1.00378	0.0638563	0.144478	0.928703
rs6828570	56297762	CLOCK	4	G	0.3968	-0.111429	0.0691539	0.107152	0.192158	1		1.02275	0.950664	1.1003	0.546361	0.943499	1		1.05938	0.993665	1.12944	0.0774884	0.144478	0.928703
rs6838882	56355477	CLOCK	4	G	0.3967	-0.115518	0.0692023	0.0951032	0.192158	1		1.02538	0.953064	1.10319	0.501783	0.943499	1		1.0599	0.994103	1.13006	0.075226	0.144478	0.928703
rs6847529	56384943	CLOCK	4	T	0.3967	-0.115365	0.0692046	0.0955541	0.192158	1		1.02537	0.953055	1.10318	0.501913	0.943499	1		1.05983	0.994033	1.12998	0.0755793	0.144478	0.928703
rs6858803	56350701	CLOCK	4	C	0.3968	-0.116059	0.0691913	0.0935146	0.192158	1		1.02538	0.953072	1.10317	0.501756	0.943499	1		1.06014	0.99434	1.1303	0.0740414	0.144478	0.928703
rs71194581	56378555	CLOCK	4	G	0.3967	-0.115436	0.0692032	0.0953428	0.192158	1		1.02536	0.953044	1.10317	0.502125	0.943499	1		1.05986	0.994066	1.13002	0.0754091	0.144478	0.928703
rs73236140	56306216	CLOCK	4	C	0.3431	0.122865	0.0712217	0.0845501	0.192158	1		0.978652	0.907553	1.05532	0.574968	0.943499	1		0.931754	0.872424	0.995118	0.035227	0.144478	0.928703
rs73236149	56373474	CLOCK	4	T	0.2821	0.141953	0.0748661	0.057986	0.192158	1		0.953036	0.880228	1.03187	0.235492	0.943499	1		0.937029	0.874361	1.00419	0.0655328	0.144478	0.928703
rs75938891	56364249	CLOCK	4	T	0.343	0.121328	0.0712218	0.0885121	0.192158	1		0.97822	0.907153	1.05485	0.567161	0.943499	1		0.93192	0.872574	0.995303	0.0357119	0.144478	0.928703
rs7659095	56401601	CLOCK	4	G	0.343	0.121078	0.071243	0.0892669	0.192158	1		0.977792	0.906733	1.05442	0.559608	0.943499	1		0.932009	0.872639	0.995417	0.0360156	0.144478	0.928703
rs7666895	56387478	CLOCK	4	T	0.343	0.121242	0.0712278	0.0887652	0.192158	1		0.978128	0.907062	1.05476	0.565538	0.943499	1		0.931947	0.872594	0.995337	0.0358016	0.144478	0.928703
rs7676245	56321317	CLOCK	4	A	0.3434	0.122789	0.0711835	0.0845765	0.192158	1		0.978214	0.907184	1.0548	0.566839	0.943499	1		0.931256	0.871985	0.994555	0.0337794	0.144478	0.928703
rs7677085	56361968	CLOCK	4	T	0.3967	-0.11545	0.0692087	0.0953304	0.192158	1		1.02536	0.95304	1.10317	0.502135	0.943499	1		1.05979	0.993991	1.12994	0.0757875	0.144478	0.928703
rs7681414	56375057	CLOCK	4	G	0.343	0.121305	0.0712222	0.0885751	0.192158	1		0.978218	0.907151	1.05485	0.567132	0.943499	1		0.93193	0.872583	0.995314	0.0357407	0.144478	0.928703
rs7686058	56405164	CLOCK	4	T	0.3966	-0.114865	0.0692139	0.0970437	0.192158	1		1.02551	0.953168	1.10334	0.499764	0.943499	1		1.05955	0.993756	1.12969	0.0769836	0.144478	0.928703
rs7686261	56366391	CLOCK	4	G	0.3967	-0.115484	0.0692026	0.095203	0.192158	1		1.02536	0.953041	1.10316	0.502182	0.943499	1		1.05989	0.99409	1.13004	0.0752887	0.144478	0.928703
rs7691799	56411741	CLOCK	4	A	0.3965	-0.111874	0.0692177	0.10608	0.192158	1		1.02454	0.952263	1.10231	0.516002	0.943499	1		1.05945	0.993665	1.1296	0.0774524	0.144478	0.928703
rs7696832	56403247	CLOCK	4	G	0.3966	-0.114879	0.0692137	0.0970022	0.192158	1		1.0255	0.953166	1.10333	0.499809	0.943499	1		1.05955	0.993764	1.1297	0.0769424	0.144478	0.928703
rs7697067	56403380	CLOCK	4	A	0.343	0.121138	0.0712446	0.089113	0.192158	1		0.977747	0.90669	1.05437	0.558817	0.943499	1		0.932007	0.872636	0.995417	0.0360164	0.144478	0.928703
rs7698022	56407347	CLOCK	4	G	0.343	0.121121	0.0712454	0.0891624	0.192158	1		0.977727	0.906671	1.05435	0.558472	0.943499	1		0.932012	0.87264	0.995423	0.0360329	0.144478	0.928703
rs9312661	56342326	CLOCK	4	A	0.3968	-0.114813	0.0691853	0.0970585	0.192158	1		1.02457	0.952327	1.1023	0.515245	0.943499	1		1.06088	0.995033	1.13109	0.0706576	0.144478	0.928703
rs939823	56353535	CLOCK	4	T	0.3967	-0.115496	0.0692022	0.095167	0.192158	1		1.02536	0.953043	1.10316	0.50215	0.943499	1		1.05989	0.994093	1.13004	0.0752738	0.144478	0.928703
rs960152	56333475	CLOCK	4	C	0.3966	-0.114601	0.0691777	0.0976393	0.192158	1		1.02433	0.952109	1.10203	0.519314	0.943499	1		1.06077	0.994945	1.13095	0.0710879	0.144478	0.928703
rs62303708	56313484	CLOCK	4	C	0.342	0.107108	0.0713241	0.133216	0.232406	1		0.986452	0.914726	1.0638	0.723221	0.943499	1		0.934247	0.874696	0.997852	0.0429761	0.144478	0.928703
rs73236142	56312310	CLOCK	4	T	0.3426	0.107163	0.0713733	0.133282	0.232406	1		0.987396	0.915561	1.06487	0.742065	0.943499	1		0.934807	0.875183	0.998493	0.0449828	0.144478	0.928703
rs10462028	56298300	CLOCK	4	A	0.3807	0.0980192	0.0697602	0.160037	0.243301	1		0.988494	0.918154	1.06422	0.758632	0.943499	1		0.941922	0.883161	1.00459	0.0686775	0.144478	0.928703
rs57826934	56323379	CLOCK	4	T	0.3807	0.097963	0.0697605	0.160279	0.243301	1		0.988514	0.918173	1.06424	0.759042	0.943499	1		0.941942	0.883179	1.00461	0.0687759	0.144478	0.928703
rs7675109	56391756	CLOCK	4	A	0.3967	-0.113745	0.0692194	0.100373	0.192158	1		1.0247	0.952411	1.10247	0.513326	0.943499	1		1.05923	0.993461	1.12936	0.0785132	0.144915	0.931513
rs7660980	56409115	CLOCK	4	A	0.3966	-0.113983	0.069219	0.0996608	0.192158	1		1.02564	0.953282	1.10348	0.497668	0.943499	1		1.05912	0.993348	1.12924	0.0791049	0.145235	0.933567
rs4864546	56404127	CLOCK	4	A	0.3966	-0.113365	0.069226	0.101545	0.192158	1		1.02482	0.952521	1.10262	0.511251	0.943499	1		1.05902	0.993254	1.12914	0.0795925	0.145361	0.934378
rs6838499	56374828	CLOCK	4	T	0.3971	-0.115138	0.0692101	0.0962336	0.192158	1		1.02459	0.952321	1.10235	0.515077	0.943499	1		1.0588	0.993064	1.12889	0.0806157	0.146102	0.939142
rs6849433	56372665	CLOCK	4	G	0.3966	-0.113818	0.069212	0.100118	0.192158	1		1.02523	0.952918	1.10304	0.504292	0.943499	1		1.05876	0.993021	1.12885	0.0808404	0.146102	0.939142
rs56154935	56412545	CLOCK	4	G	0.397	-0.112017	0.0692309	0.105702	0.192158	1		1.02468	0.952374	1.10247	0.513782	0.943499	1		1.05866	0.992907	1.12878	0.0814371	0.146418	0.941172
rs113974447	56382688	CLOCK	4	G	0.2859	0.133507	0.074609	0.073588	0.192158	1		0.952239	0.87973	1.03072	0.225868	0.943499	1		0.941008	0.878284	1.00821	0.0840537	0.148797	0.956467
rs1488941	56383966	CLOCK	4	C	0.2859	0.133485	0.0746097	0.0736383	0.192158	1		0.952234	0.879725	1.03072	0.225818	0.943499	1		0.941015	0.878291	1.00822	0.0840962	0.148797	0.956467
rs73236150	56380043	CLOCK	4	A	0.1173	0.195319	0.10394	0.0602622	0.192158	1		0.961788	0.860903	1.0745	0.490752	0.943499	1		0.918978	0.83487	1.01156	0.0844758	0.148797	0.956467
rs1047354	56295583	CLOCK	4	G	0.3971	-0.105685	0.0691638	0.126544	0.222897	1		1.02082	0.948858	1.09824	0.580637	0.943499	1		1.0582	0.992555	1.1282	0.0834014	0.148797	0.956467
rs62303693	56312043	CLOCK	4	T	0.1904	0.112996	0.0861556	0.18972	0.270917	1		0.962075	0.877939	1.05427	0.407651	0.943499	1		0.932693	0.861392	1.0099	0.0859301	0.150595	0.96802
rs3805150	56313036	CLOCK	4	T	0.3982	-0.100155	0.0691813	0.147739	0.243301	1		1.01648	0.94481	1.09359	0.661263	0.943499	1		1.05757	0.991955	1.12752	0.0867541	0.150887	0.969897
rs4864990	56313690	CLOCK	4	G	0.3982	-0.100104	0.0691819	0.147949	0.243301	1		1.01647	0.944795	1.09357	0.661548	0.943499	1		1.05753	0.991917	1.12748	0.0869664	0.150887	0.969897
rs7669635	56397820	CLOCK	4	T	0.3978	-0.109933	0.0692985	0.112697	0.19952	1		1.02185	0.949673	1.0995	0.563099	0.943499	1		1.05728	0.991567	1.12736	0.0888855	0.153449	0.986368
rs11133395	56383651	CLOCK	4	T	0.3986	-0.115678	0.0691891	0.094583	0.192158	1		1.02628	0.953903	1.10416	0.486883	0.943499	1		1.05715	0.991496	1.12715	0.0893374	0.153466	0.986475
rs60821977	56408213	CLOCK	4	GT	0.3974	-0.111226	0.0692827	0.108451	0.192987	1		1.02275	0.950538	1.10046	0.547035	0.943499	1		1.05709	0.991396	1.12714	0.0898854	0.153646	0.987637
rs11932595	56323597	CLOCK	4	G	0.4512	0.112908	0.0673419	0.0936565	0.192158	1		0.963665	0.897367	1.03486	0.308802	0.943499	1		0.949145	0.892045	1.0099	0.0991934	0.168726	1
rs3749473	56294628	CLOCK	4	C	0.4913	-0.0990436	0.0678124	0.144181	0.243301	1		1.0143	0.944158	1.08965	0.697809	0.943499	1		1.05354	0.989536	1.12169	0.102885	0.174152	1
rs11133385	56326652	CLOCK	4	A	0.3593	-0.0977799	0.0704658	0.165294	0.243301	1		1.01506	0.94218	1.09357	0.694229	0.943499	1		1.05384	0.987135	1.12505	0.11599	0.184874	1
rs11133389	56352885	CLOCK	4	T	0.3593	-0.0987842	0.070496	0.161174	0.243301	1		1.01607	0.943094	1.0947	0.675015	0.943499	1		1.05285	0.986173	1.12403	0.122875	0.184874	1
rs11939580	56383352	CLOCK	4	T	0.3593	-0.0986416	0.0704976	0.161789	0.243301	1		1.01606	0.943083	1.09469	0.675227	0.943499	1		1.05277	0.986103	1.12395	0.123389	0.184874	1
rs12508367	56375609	CLOCK	4	C	0.3593	-0.0987383	0.0704965	0.161372	0.243301	1		1.01607	0.943089	1.09469	0.675127	0.943499	1		1.05282	0.986151	1.124	0.123034	0.184874	1
rs12510327	56382911	CLOCK	4	C	0.3593	-0.0986499	0.0704975	0.161753	0.243301	1		1.01606	0.943083	1.09469	0.675231	0.943499	1		1.05278	0.986106	1.12395	0.123368	0.184874	1
rs12512737	56321105	CLOCK	4	T	0.3594	-0.0993318	0.0704628	0.158668	0.243301	1		1.01559	0.942676	1.09414	0.684087	0.943499	1		1.05433	0.987602	1.12557	0.11274	0.184874	1
rs12649507	56380484	CLOCK	4	A	0.3593	-0.0986897	0.070497	0.161581	0.243301	1		1.01606	0.943085	1.09469	0.675188	0.943499	1		1.0528	0.986126	1.12398	0.123217	0.184874	1
rs13124436	56368671	CLOCK	4	A	0.3593	-0.0988132	0.0704976	0.161061	0.243301	1		1.01611	0.943128	1.09474	0.674304	0.943499	1		1.05286	0.986183	1.12404	0.122797	0.184874	1
rs13125984	56321269	CLOCK	4	A	0.3594	-0.0993152	0.0704616	0.158731	0.243301	1		1.01557	0.942661	1.09412	0.684413	0.943499	1		1.05432	0.987594	1.12556	0.112799	0.184874	1
rs13128179	56358887	CLOCK	4	T	0.3594	-0.0977742	0.0704915	0.165473	0.243301	1		1.01556	0.942626	1.09415	0.684622	0.943499	1		1.05228	0.985648	1.12342	0.126801	0.184874	1
rs13140173	56393331	CLOCK	4	T	0.3592	-0.0980449	0.0705044	0.164382	0.243301	1		1.01607	0.943082	1.0947	0.675127	0.943499	1		1.05241	0.985755	1.12357	0.125968	0.184874	1
rs1522114	56356062	CLOCK	4	G	0.3585	-0.101457	0.0705586	0.1505	0.243301	1		1.01672	0.943641	1.09547	0.662983	0.943499	1		1.05393	0.987136	1.12524	0.115866	0.184874	1
rs2035691	56395953	CLOCK	4	T	0.3592	-0.0980184	0.0705045	0.164497	0.243301	1		1.01607	0.94308	1.0947	0.675166	0.943499	1		1.0524	0.985741	1.12356	0.126074	0.184874	1
rs2035692	56394968	CLOCK	4	A	0.3592	-0.098028	0.0705045	0.164455	0.243301	1		1.01607	0.94308	1.0947	0.675159	0.943499	1		1.0524	0.985746	1.12356	0.126037	0.184874	1
rs2272073	56376344	CLOCK	4	T	0.3593	-0.0987315	0.0704966	0.161401	0.243301	1		1.01607	0.943088	1.09469	0.675139	0.943499	1		1.05282	0.986148	1.124	0.12306	0.184874	1
rs3805153	56359724	CLOCK	4	G	0.3593	-0.0988732	0.0704971	0.160803	0.243301	1		1.0161	0.943116	1.09472	0.67456	0.943499	1		1.0529	0.986218	1.12408	0.122538	0.184874	1
rs4507426	56395554	CLOCK	4	C	0.3592	-0.0980231	0.0705045	0.164477	0.243301	1		1.01607	0.94308	1.0947	0.675162	0.943499	1		1.0524	0.985744	1.12356	0.126057	0.184874	1
rs4864543	56356395	CLOCK	4	T	0.3591	-0.0991644	0.0705118	0.159661	0.243301	1		1.01632	0.943309	1.09499	0.67037	0.943499	1		1.05247	0.985804	1.12364	0.125597	0.184874	1
rs4864996	56319088	CLOCK	4	C	0.3596	-0.099563	0.0704669	0.157725	0.243301	1		1.01511	0.942224	1.09363	0.693238	0.943499	1		1.05394	0.987233	1.12515	0.115311	0.184874	1
rs4865001	56356343	CLOCK	4	C	0.3593	-0.100256	0.0705028	0.155065	0.243301	1		1.01638	0.943372	1.09503	0.669279	0.943499	1		1.05321	0.98651	1.12442	0.120397	0.184874	1
rs4865003	56380969	CLOCK	4	G	0.3593	-0.0986825	0.0704971	0.161612	0.243301	1		1.01606	0.943085	1.09469	0.675197	0.943499	1		1.05279	0.986123	1.12397	0.123244	0.184874	1
rs56055342	56407095	CLOCK	4	C	0.3592	-0.0978806	0.0705053	0.165095	0.243301	1		1.01609	0.943105	1.09473	0.674634	0.943499	1		1.05233	0.985681	1.12349	0.126531	0.184874	1
rs6830409	56388396	CLOCK	4	C	0.3593	-0.0985263	0.0704987	0.162287	0.243301	1		1.01605	0.943074	1.09468	0.675381	0.943499	1		1.05271	0.986042	1.12388	0.123835	0.184874	1
rs6843722	56331332	CLOCK	4	C	0.3593	-0.0978205	0.0704638	0.165106	0.243301	1		1.01506	0.94219	1.09357	0.694063	0.943499	1		1.05384	0.987141	1.12505	0.115948	0.184874	1
rs6843997	56375149	CLOCK	4	T	0.3593	-0.0987424	0.0704965	0.161354	0.243301	1		1.01607	0.943089	1.09469	0.675117	0.943499	1		1.05282	0.986153	1.124	0.123021	0.184874	1
rs6849474	56318462	CLOCK	4	A	0.3595	-0.10001	0.0704513	0.155779	0.243301	1		1.01538	0.942494	1.0939	0.688006	0.943499	1		1.05373	0.987044	1.12491	0.11665	0.184874	1
rs71194570	56329393	CLOCK	4	C	0.3593	-0.0978223	0.0704638	0.165099	0.243301	1		1.01506	0.942191	1.09357	0.694053	0.943499	1		1.05384	0.987141	1.12505	0.115945	0.184874	1
rs7658446	56361429	CLOCK	4	C	0.3593	-0.0989869	0.0704989	0.160333	0.243301	1		1.0162	0.943211	1.09484	0.672604	0.943499	1		1.05285	0.986171	1.12403	0.122883	0.184874	1
rs76851628	56347083	CLOCK	4	A	0.3594	-0.100446	0.07048	0.154151	0.243301	1		1.01648	0.943493	1.09512	0.667193	0.943499	1		1.05403	0.987298	1.12527	0.114824	0.184874	1
rs7699867	56349885	CLOCK	4	A	0.3594	-0.0998185	0.0704815	0.156748	0.243301	1		1.0162	0.943227	1.09481	0.672566	0.943499	1		1.05335	0.986667	1.12455	0.119302	0.184874	1
rs11932712	56302590	CLOCK	4	T	0.3594	-0.0952579	0.0704303	0.176252	0.25382	1		1.01381	0.941057	1.09218	0.718174	0.943499	1		1.05263	0.986034	1.12372	0.124004	0.184874	1
rs12501746	56303605	CLOCK	4	T	0.3594	-0.095258	0.0704303	0.176252	0.25382	1		1.01381	0.941058	1.09218	0.718168	0.943499	1		1.05263	0.986034	1.12372	0.124004	0.184874	1
rs35543551	56297874	CLOCK	4	C	0.3594	-0.095251	0.0704304	0.176284	0.25382	1		1.01381	0.941063	1.09218	0.718049	0.943499	1		1.05261	0.986021	1.1237	0.124104	0.184874	1
rs6825774	56357317	CLOCK	4	T	0.3587	-0.10013	0.0705386	0.155792	0.243301	1		1.01672	0.943658	1.09543	0.663033	0.943499	1		1.05208	0.985399	1.12327	0.128592	0.185923	1
rs7667741	56410788	CLOCK	4	C	0.3591	-0.0945083	0.0704924	0.180063	0.25819	1		1.01483	0.941943	1.09336	0.698657	0.943499	1		1.05204	0.985413	1.12316	0.128577	0.185923	1
rs13107810	56408410	CLOCK	4	A	0.3593	-0.0965025	0.0705041	0.171119	0.250113	1		1.01577	0.942805	1.09438	0.680771	0.943499	1		1.05175	0.985136	1.12287	0.130695	0.188179	1
rs55954931	56408010	CLOCK	4	T	0.3592	-0.0965343	0.0705978	0.171547	0.250113	1		1.01575	0.942695	1.09446	0.681606	0.943499	1		1.05134	0.984666	1.12252	0.134219	0.192455	1
rs12510275	56382715	CLOCK	4	C	0.3608	-0.0988434	0.0704423	0.160604	0.243301	1		1.017	0.943994	1.09565	0.657422	0.943499	1		1.04995	0.983477	1.12093	0.144096	0.205767	1
rs62303689	56295873	CLOCK	4	A	0.194	0.101887	0.0855951	0.233952	0.33271	1		0.97027	0.886047	1.0625	0.514765	0.943499	1		0.947326	0.875403	1.02516	0.179202	0.254849	1
rs12504300	56348527	CLOCK	4	C	0.3113	-0.0696067	0.072444	0.336667	0.474892	1		1.01708	0.942145	1.09797	0.664502	0.943499	1		1.04204	0.974357	1.11442	0.229446	0.32497	1
rs12648271	56368122	CLOCK	4	C	0.3113	-0.0691634	0.0724593	0.339855	0.477448	1		1.01715	0.942194	1.09807	0.663302	0.943499	1		1.04165	0.97398	1.11403	0.233765	0.329742	1
rs116340185	56336854	CLOCK	4	T	0.05433	0.0178804	0.149512	0.90481	0.998489	1		1.08232	0.925254	1.26605	0.322738	0.943499	1		0.931891	0.811911	1.0696	0.3158	0.441879	1
rs76396247	56336567	CLOCK	4	C	0.05433	0.0178795	0.149512	0.904815	0.998489	1		1.08232	0.925256	1.26605	0.322722	0.943499	1		0.931892	0.811912	1.0696	0.31581	0.441879	1
rs138310410	56399002	CLOCK	4	T	0.05032	0.00175978	0.152496	0.990793	0.998489	1		0.928675	0.789663	1.09216	0.371102	0.943499	1		0.933473	0.810109	1.07562	0.341134	0.475396	1
rs140254619	56362259	CLOCK	4	A	0.05032	0.000893521	0.152488	0.995325	0.998489	1		0.929583	0.790461	1.09319	0.377361	0.943499	1		0.933756	0.810364	1.07594	0.343228	0.4764	1
rs1402963	56376313	CLOCK	4	T	0.05586	-0.00173992	0.147533	0.990591	0.998489	1		1.09995	0.942664	1.28348	0.226275	0.943499	1		0.937411	0.818177	1.07402	0.351768	0.483507	1
rs17777927	56312633	CLOCK	4	G	0.05585	-0.00231609	0.147575	0.987479	0.998489	1		1.10071	0.943282	1.28441	0.223038	0.943499	1		0.937492	0.818222	1.07415	0.352528	0.483507	1
rs75877203	56387980	CLOCK	4	C	0.05586	-0.00151968	0.147529	0.991781	0.998489	1		1.09973	0.94247	1.28322	0.22728	0.943499	1		0.937324	0.818103	1.07392	0.351065	0.483507	1
rs140280446	56331400	CLOCK	4	T	0.05585	0.146434	0.147343	0.320338	0.453703	1		0.979108	0.837898	1.14412	0.790474	0.943499	1		0.974289	0.852073	1.11404	0.703293	0.787455	1
rs114075232	56296584	CLOCK	4	C	0.04799	0.137477	0.155443	0.376497	0.526792	1		0.880712	0.744567	1.04175	0.13819	0.943499	1		0.972805	0.843856	1.12146	0.703933	0.787455	1
rs10002541	56395011	CLOCK	4	C	0.2598	0.000833677	0.0774191	0.991409	0.998489	1		0.994957	0.916911	1.07965	0.903445	0.943499	1		1.01115	0.941775	1.08565	0.759714	0.787455	1
rs10005989	56405206	CLOCK	4	T	0.2598	0.00095357	0.077419	0.990173	0.998489	1		0.994962	0.916916	1.07965	0.903556	0.943499	1		1.01113	0.941748	1.08562	0.760303	0.787455	1
rs10016506	56396674	CLOCK	4	T	0.2598	0.000844037	0.0774196	0.991302	0.998489	1		0.994949	0.916903	1.07964	0.903302	0.943499	1		1.01118	0.941795	1.08567	0.759252	0.787455	1
rs10462035	56379178	CLOCK	4	G	0.2598	0.00116013	0.0774142	0.988044	0.998489	1		0.994677	0.916656	1.07934	0.898098	0.943499	1		1.01096	0.941601	1.08544	0.763657	0.787455	1
rs10585493	56401388	CLOCK	4	T	0.2598	0.00080261	0.0774195	0.991729	0.998489	1		0.994983	0.916935	1.07967	0.903953	0.943499	1		1.01117	0.941791	1.08566	0.759339	0.787455	1
rs10675733	56332131	CLOCK	4	C	0.2599	-0.00144062	0.0774107	0.985153	0.998489	1		0.995999	0.917886	1.08076	0.923352	0.943499	1		1.01055	0.941215	1.08499	0.772331	0.787455	1
rs11133382	56316980	CLOCK	4	T	0.2601	-0.000643333	0.0774375	0.993372	0.998489	1		0.995397	0.917303	1.08014	0.911875	0.943499	1		1.01095	0.94157	1.08544	0.764006	0.787455	1
rs11298088	56365343	CLOCK	4	TG	0.08126	-0.0432137	0.123471	0.726356	0.998489	1		0.96976	0.850744	1.10543	0.645779	0.943499	1		1.02519	0.91619	1.14716	0.664448	0.787455	1
rs11726609	56400869	CLOCK	4	A	0.2598	0.000805185	0.0774194	0.991702	0.998489	1		0.994981	0.916933	1.07967	0.90391	0.943499	1		1.01117	0.94179	1.08566	0.759369	0.787455	1
rs11733864	56321530	CLOCK	4	C	0.2599	-0.000770206	0.0774174	0.992062	0.998489	1		0.995605	0.917513	1.08034	0.915831	0.943499	1		1.01048	0.941142	1.08492	0.773837	0.787455	1
rs11735267	56347287	CLOCK	4	C	0.2598	0.00124523	0.0774139	0.987167	0.998489	1		0.994632	0.916615	1.07929	0.897247	0.943499	1		1.01098	0.941612	1.08545	0.763423	0.787455	1
rs11939815	56358283	CLOCK	4	T	0.2598	0.00117763	0.0774139	0.987863	0.998489	1		0.994662	0.916643	1.07932	0.89782	0.943499	1		1.01096	0.941594	1.08543	0.763821	0.787455	1
rs11947476	56339751	CLOCK	4	T	0.2599	-0.00144777	0.0774106	0.985079	0.998489	1		0.996002	0.917889	1.08076	0.923413	0.943499	1		1.01055	0.941216	1.08499	0.772303	0.787455	1
rs11947623	56349190	CLOCK	4	C	0.2598	0.00109794	0.0774172	0.988685	0.998489	1		0.994805	0.916772	1.07948	0.900552	0.943499	1		1.01105	0.941678	1.08553	0.761901	0.787455	1
rs12643926	56310621	CLOCK	4	C	0.2599	-0.000877055	0.0774181	0.990961	0.998489	1		0.99563	0.917535	1.08037	0.916301	0.943499	1		1.01051	0.941173	1.08496	0.773124	0.787455	1
rs12646078	56368204	CLOCK	4	T	0.2598	0.00117977	0.0774143	0.987841	0.998489	1		0.994663	0.916643	1.07932	0.897843	0.943499	1		1.01096	0.941594	1.08543	0.763803	0.787455	1
rs12647034	56310622	CLOCK	4	A	0.2599	-0.000877055	0.0774181	0.990961	0.998489	1		0.99563	0.917535	1.08037	0.916301	0.943499	1		1.01051	0.941173	1.08496	0.773124	0.787455	1
rs13102385	56345255	CLOCK	4	T	0.2599	-0.00144777	0.0774106	0.985079	0.998489	1		0.996002	0.917889	1.08076	0.923413	0.943499	1		1.01055	0.941216	1.08499	0.772303	0.787455	1
rs13121235	56311947	CLOCK	4	A	0.2599	-0.000878457	0.0774182	0.990947	0.998489	1		0.995631	0.917536	1.08037	0.916318	0.943499	1		1.01051	0.941174	1.08496	0.773108	0.787455	1
rs13128582	56328944	CLOCK	4	C	0.2599	-0.0016151	0.0774133	0.983355	0.998489	1		0.996048	0.917929	1.08082	0.924295	0.943499	1		1.0106	0.941262	1.08505	0.771234	0.787455	1
rs13138697	56363309	CLOCK	4	G	0.2598	0.00119037	0.0774141	0.987732	0.998489	1		0.994659	0.91664	1.07932	0.897761	0.943499	1		1.01095	0.941591	1.08542	0.763889	0.787455	1
rs13152650	56357858	CLOCK	4	T	0.2592	0.00143177	0.0774841	0.985258	0.998489	1		0.994816	0.916717	1.07957	0.900851	0.943499	1		1.01079	0.941378	1.08532	0.767518	0.787455	1
rs142902983	56406335	CLOCK	4	T	0.1652	-0.0139393	0.0913474	0.878721	0.998489	1		1.00666	0.914229	1.10843	0.892568	0.943499	1		1.02158	0.93958	1.11074	0.616967	0.787455	1
rs1522106	56307214	CLOCK	4	C	0.2599	-0.000793632	0.077425	0.991822	0.998489	1		0.995701	0.917595	1.08045	0.917663	0.943499	1		1.01055	0.941202	1.085	0.772382	0.787455	1
rs1522107	56380773	CLOCK	4	A	0.2598	0.000564972	0.077444	0.994179	0.998489	1		0.994531	0.916493	1.07921	0.895349	0.943499	1		1.01051	0.941155	1.08498	0.773174	0.787455	1
rs1522108	56380733	CLOCK	4	T	0.2599	0.0013003	0.0774254	0.986601	0.998489	1		0.994449	0.916434	1.0791	0.89376	0.943499	1		1.01068	0.941326	1.08514	0.769615	0.787455	1
rs1522110	56380283	CLOCK	4	C	0.2598	0.00115462	0.0774143	0.988101	0.998489	1		0.994682	0.91666	1.07934	0.898187	0.943499	1		1.01097	0.941604	1.08544	0.76359	0.787455	1
rs1522111	56329563	CLOCK	4	T	0.2599	-0.00143811	0.0774107	0.985178	0.998489	1		0.995998	0.917885	1.08076	0.923329	0.943499	1		1.01055	0.941214	1.08499	0.772341	0.787455	1
rs17085889	56402115	CLOCK	4	A	0.2598	0.000799201	0.0774195	0.991764	0.998489	1		0.994986	0.916938	1.07968	0.904009	0.943499	1		1.01117	0.941793	1.08567	0.759298	0.787455	1
rs1965467	56322740	CLOCK	4	G	0.2599	-0.000770911	0.0774174	0.992055	0.998489	1		0.995605	0.917514	1.08034	0.915839	0.943499	1		1.01048	0.941142	1.08492	0.773839	0.787455	1
rs1980273	56367401	CLOCK	4	C	0.2598	0.00117725	0.0774139	0.987867	0.998489	1		0.994663	0.916643	1.07932	0.897824	0.943499	1		1.01096	0.941594	1.08543	0.763825	0.787455	1
rs201656642	56403965	CLOCK	4	AT	0.06832	-0.0445253	0.133182	0.738149	0.998489	1		0.963814	0.83713	1.10967	0.608209	0.943499	1		0.97189	0.859383	1.09913	0.649656	0.787455	1
rs2140077	56338953	CLOCK	4	A	0.2599	-0.00144777	0.0774106	0.985079	0.998489	1		0.996002	0.917889	1.08076	0.923413	0.943499	1		1.01055	0.941216	1.08499	0.772303	0.787455	1
rs2177127	56379959	CLOCK	4	A	0.2598	0.00115639	0.0774143	0.988082	0.998489	1		0.99468	0.916659	1.07934	0.898158	0.943499	1		1.01097	0.941603	1.08544	0.76361	0.787455	1
rs2177129	56365414	CLOCK	4	C	0.2598	0.00118093	0.0774137	0.987829	0.998489	1		0.994654	0.916635	1.07931	0.897665	0.943499	1		1.01097	0.941604	1.08544	0.763597	0.787455	1
rs2412646	56318772	CLOCK	4	T	0.2599	-0.00076909	0.0774174	0.992074	0.998489	1		0.995604	0.917513	1.08034	0.915815	0.943499	1		1.01048	0.941142	1.08492	0.773838	0.787455	1
rs2412647	56319105	CLOCK	4	C	0.2599	-0.000769204	0.0774174	0.992073	0.998489	1		0.995604	0.917513	1.08034	0.915818	0.943499	1		1.01048	0.941142	1.08492	0.773837	0.787455	1
rs28525309	56406236	CLOCK	4	C	0.2598	0.000675462	0.0774223	0.993039	0.998489	1		0.995052	0.916996	1.07975	0.905272	0.943499	1		1.01122	0.941832	1.08572	0.758375	0.787455	1
rs28582059	56408404	CLOCK	4	C	0.26	0.000503765	0.0774102	0.994808	0.998489	1		0.994742	0.916724	1.0794	0.899334	0.943499	1		1.01122	0.941844	1.08571	0.758283	0.787455	1
rs28670674	56407103	CLOCK	4	A	0.2598	0.000671696	0.0774223	0.993078	0.998489	1		0.995056	0.917	1.07976	0.905342	0.943499	1		1.01122	0.941835	1.08572	0.758327	0.787455	1
rs35115774	56347874	CLOCK	4	T	0.2598	0.00124526	0.0774139	0.987166	0.998489	1		0.994632	0.916615	1.07929	0.897246	0.943499	1		1.01097	0.941611	1.08545	0.763425	0.787455	1
rs35767091	56346723	CLOCK	4	G	0.2598	0.0012542	0.0774142	0.987074	0.998489	1		0.994624	0.916606	1.07928	0.897083	0.943499	1		1.01096	0.941601	1.08544	0.763651	0.787455	1
rs3736545	56310343	CLOCK	4	C	0.2599	-0.000871889	0.0774182	0.991015	0.998489	1		0.995629	0.917534	1.08037	0.916282	0.943499	1		1.01051	0.941173	1.08495	0.773143	0.787455	1
rs3805152	56359658	CLOCK	4	C	0.2602	0.00110841	0.0774509	0.988582	0.998489	1		0.994691	0.916634	1.0794	0.898421	0.943499	1		1.01065	0.941277	1.08513	0.770333	0.787455	1
rs3805154	56363927	CLOCK	4	C	0.2598	0.00117743	0.0774139	0.987865	0.998489	1		0.994662	0.916643	1.07932	0.897821	0.943499	1		1.01096	0.941594	1.08543	0.763823	0.787455	1
rs3805157	56364103	CLOCK	4	A	0.2598	0.00117743	0.0774139	0.987865	0.998489	1		0.994662	0.916643	1.07932	0.897821	0.943499	1		1.01096	0.941594	1.08543	0.763823	0.787455	1
rs3817444	56375981	CLOCK	4	A	0.2599	-0.00145205	0.0774106	0.985035	0.998489	1		0.996003	0.91789	1.08076	0.923441	0.943499	1		1.01055	0.941217	1.08499	0.772281	0.787455	1
rs3828481	56376664	CLOCK	4	T	0.2598	0.00117239	0.077414	0.987917	0.998489	1		0.994666	0.916646	1.07933	0.897899	0.943499	1		1.01096	0.941594	1.08543	0.763804	0.787455	1
rs4580704	56326707	CLOCK	4	G	0.2599	-0.00145515	0.0774107	0.985003	0.998489	1		0.996	0.917887	1.08076	0.92337	0.943499	1		1.01056	0.941226	1.085	0.772065	0.787455	1
rs4864998	56332606	CLOCK	4	A	0.2599	-0.00144102	0.0774107	0.985149	0.998489	1		0.995999	0.917886	1.08076	0.923355	0.943499	1		1.01055	0.941215	1.08499	0.77233	0.787455	1
rs57355533	56409820	CLOCK	4	TA	0.2598	0.000425813	0.0774248	0.995612	0.998489	1		0.995407	0.917324	1.08014	0.912057	0.943499	1		1.01138	0.941979	1.08589	0.755066	0.787455	1
rs5858335	56322801	CLOCK	4	TA	0.2599	-0.000770469	0.0774174	0.99206	0.998489	1		0.995605	0.917514	1.08034	0.915838	0.943499	1		1.01048	0.941142	1.08492	0.773839	0.787455	1
rs62309727	56391793	CLOCK	4	A	0.2599	0.000898634	0.0774168	0.990739	0.998489	1		0.994839	0.916804	1.07952	0.901191	0.943499	1		1.01105	0.94168	1.08553	0.761865	0.787455	1
rs6554280	56374952	CLOCK	4	A	0.2598	0.00117623	0.0774139	0.987878	0.998489	1		0.994663	0.916643	1.07932	0.897837	0.943499	1		1.01096	0.941593	1.08543	0.763839	0.787455	1
rs6554286	56400304	CLOCK	4	G	0.2598	0.000807913	0.0774194	0.991674	0.998489	1		0.994979	0.916931	1.07967	0.903865	0.943499	1		1.01117	0.941788	1.08566	0.759405	0.787455	1
rs6810948	56351192	CLOCK	4	A	0.2598	0.00119951	0.0774139	0.987638	0.998489	1		0.994653	0.916633	1.07931	0.897633	0.943499	1		1.011	0.941633	1.08547	0.762926	0.787455	1
rs6811520	56315178	CLOCK	4	T	0.2599	-0.000768098	0.0774174	0.992084	0.998489	1		0.995603	0.917512	1.08034	0.915795	0.943499	1		1.01048	0.941142	1.08492	0.773835	0.787455	1
rs6812042	56396079	CLOCK	4	T	0.2598	0.000841924	0.0774197	0.991324	0.998489	1		0.994951	0.916905	1.07964	0.903334	0.943499	1		1.01114	0.941764	1.08563	0.759949	0.787455	1
rs6815516	56399184	CLOCK	4	T	0.2598	0.000813438	0.0774194	0.991617	0.998489	1		0.994974	0.916927	1.07966	0.903777	0.943499	1		1.01117	0.941785	1.08566	0.759471	0.787455	1
rs6817267	56338541	CLOCK	4	G	0.2599	-0.00144751	0.0774106	0.985082	0.998489	1		0.996002	0.917889	1.08076	0.923411	0.943499	1		1.01055	0.941216	1.08499	0.772305	0.787455	1
rs6819660	56374577	CLOCK	4	T	0.2598	0.00117727	0.077414	0.987867	0.998489	1		0.994661	0.916641	1.07932	0.897798	0.943499	1		1.01095	0.941591	1.08542	0.763886	0.787455	1
rs6824057	56367278	CLOCK	4	G	0.2598	0.00117725	0.0774139	0.987867	0.998489	1		0.994663	0.916643	1.07932	0.897824	0.943499	1		1.01096	0.941594	1.08543	0.763825	0.787455	1
rs6824955	56317136	CLOCK	4	T	0.2599	-0.000768787	0.0774174	0.992077	0.998489	1		0.995604	0.917512	1.08034	0.915808	0.943499	1		1.01048	0.941142	1.08492	0.773836	0.787455	1
rs6825994	56390411	CLOCK	4	A	0.2591	0.000738019	0.077557	0.992408	0.998489	1		0.99547	0.91725	1.08036	0.913399	0.943499	1		1.0128	0.943206	1.08753	0.726191	0.787455	1
rs6837710	56374455	CLOCK	4	C	0.2598	0.00117637	0.0774139	0.987876	0.998489	1		0.994663	0.916643	1.07932	0.897834	0.943499	1		1.01096	0.941593	1.08543	0.763837	0.787455	1
rs6839788	56393040	CLOCK	4	T	0.2598	0.00084354	0.077419	0.991307	0.998489	1		0.994948	0.916903	1.07964	0.903284	0.943499	1		1.01115	0.941769	1.08564	0.759833	0.787455	1
rs6846427	56335448	CLOCK	4	C	0.2599	-0.00184934	0.0774172	0.980943	0.998489	1		0.996057	0.917933	1.08083	0.924466	0.943499	1		1.01085	0.941488	1.08532	0.766103	0.787455	1
rs75144451	56400942	CLOCK	4	TAAG	0.2598	0.000806574	0.0774195	0.991688	0.998489	1		0.994979	0.916931	1.07967	0.903868	0.943499	1		1.01117	0.941788	1.08566	0.759416	0.787455	1
rs7667849	56388199	CLOCK	4	G	0.2598	0.00107645	0.0774157	0.988906	0.998489	1		0.994749	0.916721	1.07942	0.899468	0.943499	1		1.01101	0.941645	1.08549	0.762643	0.787455	1
rs7668147	56339384	CLOCK	4	C	0.2599	-0.00146295	0.0774109	0.984923	0.998489	1		0.996012	0.917898	1.08077	0.923604	0.943499	1		1.01056	0.941222	1.085	0.772153	0.787455	1
rs7670225	56368018	CLOCK	4	C	0.2598	0.00117728	0.0774139	0.987867	0.998489	1		0.994663	0.916643	1.07932	0.897824	0.943499	1		1.01096	0.941593	1.08543	0.763826	0.787455	1
rs7673908	56394819	CLOCK	4	G	0.2598	0.000834447	0.0774191	0.991401	0.998489	1		0.994956	0.91691	1.07965	0.903432	0.943499	1		1.01115	0.941774	1.08564	0.759724	0.787455	1
rs7677526	56349908	CLOCK	4	A	0.2598	0.00117262	0.0774204	0.987916	0.998489	1		0.994621	0.916598	1.07929	0.897045	0.943499	1		1.01107	0.941697	1.08556	0.761437	0.787455	1
rs7684810	56352794	CLOCK	4	C	0.2598	0.0011959	0.0774145	0.987675	0.998489	1		0.994656	0.916636	1.07932	0.897695	0.943499	1		1.01095	0.941591	1.08543	0.763863	0.787455	1
rs796613800	56400940	CLOCK	4	A	0.2598	0.000830753	0.0774213	0.991439	0.998489	1		0.994974	0.916925	1.07967	0.903776	0.943499	1		1.01119	0.941803	1.08568	0.759048	0.787455	1
rs9312662	56386371	CLOCK	4	C	0.2598	0.00110275	0.0774153	0.988635	0.998489	1		0.994726	0.916701	1.07939	0.89904	0.943499	1		1.011	0.941631	1.08547	0.762959	0.787455	1
rs9997288	56347227	CLOCK	4	T	0.2598	0.00124523	0.0774139	0.987167	0.998489	1		0.994632	0.916615	1.07929	0.897247	0.943499	1		1.01098	0.941612	1.08545	0.763423	0.787455	1
rs9998146	56397977	CLOCK	4	T	0.2627	0.00648257	0.0775753	0.933405	0.998489	1		0.993038	0.914988	1.07775	0.867153	0.943499	1		1.01237	0.942772	1.0871	0.735181	0.787455	1
rs28463765	56412434	CLOCK	4	T	0.2599	-0.00240201	0.0774174	0.975249	0.998489	1		0.996844	0.918664	1.08168	0.939538	0.953274	1		1.0111	0.941721	1.08558	0.760924	0.787455	1
rs4865008	56410855	CLOCK	4	G	0.2599	-0.00239536	0.0774178	0.975318	0.998489	1		0.996842	0.918661	1.08168	0.939494	0.953274	1		1.01109	0.941713	1.08557	0.761094	0.787455	1
rs3805147	56306730	CLOCK	4	C	0.2597	-0.0056106	0.0774253	0.942234	0.998489	1		0.997672	0.919422	1.08258	0.955398	0.961143	1		1.01235	0.942881	1.08693	0.735101	0.787455	1
rs6832769	56298194	CLOCK	4	G	0.2597	-0.00562868	0.0774258	0.942049	0.998489	1		0.997683	0.919431	1.08259	0.955603	0.961143	1		1.01239	0.942917	1.08697	0.7343	0.787455	1
rs6834676	56298414	CLOCK	4	C	0.2597	-0.00549855	0.0774293	0.943389	0.998489	1		0.997604	0.919355	1.08251	0.954099	0.961143	1		1.0124	0.942924	1.08699	0.734101	0.787455	1
rs11133379	56306111	CLOCK	4	G	0.2598	-0.00650775	0.0774312	0.933023	0.998489	1		0.998454	0.920141	1.08343	0.970382	0.973187	1		1.01297	0.943461	1.08761	0.722297	0.787455	1
rs11133383	56317045	CLOCK	4	C	0.261	-0.013963	0.0772644	0.856595	0.998489	1		0.999036	0.920827	1.08389	0.981493	0.981493	1		1.01418	0.944718	1.08875	0.697262	0.787455	1
rs6853192	56409254	CLOCK	4	A	0.2602	-3.6858e-05	0.0774442	0.99962	0.99962	1		0.995068	0.916989	1.0798	0.905601	0.943499	1		1.01207	0.942609	1.08665	0.740874	0.787455	1
rs78566898	56333960	CLOCK	4	T	0.2599	-0.00077789	0.0774288	0.991984	0.998489	1		0.995451	0.917357	1.08019	0.912903	0.943499	1		1.01027	0.940939	1.0847	0.778239	0.789617	1
rs11931061	56338793	CLOCK	4	G	0.2599	0.00205337	0.0774104	0.978839	0.998489	1		0.99479	0.916765	1.07946	0.900255	0.943499	1		1.0097	0.940428	1.08408	0.789999	0.799212	1
rs3736544	56309992	CLOCK	4	A	0.2595	0.00178475	0.0774665	0.98162	0.998489	1		0.994446	0.916385	1.07916	0.893782	0.943499	1		1.00873	0.939474	1.0831	0.810619	0.817688	1
rs11133394	56383238	CLOCK	4	C	0.3163	0.000685887	0.0726055	0.992463	0.998489	1		1.01862	0.943568	1.09965	0.63658	0.943499	1		0.99398	0.929767	1.06263	0.859334	0.862476	1
rs6850524	56381997	CLOCK	4	C	0.3163	0.000644224	0.0726043	0.992921	0.998489	1		1.01865	0.943592	1.09967	0.63612	0.943499	1		0.994008	0.929794	1.06266	0.85999	0.862476	1
rs55896308	56344347	CLOCK	4	G	0.04738	-0.0488544	0.155654	0.753632	0.998489	1		0.970718	0.823116	1.14479	0.723978	0.943499	1		0.995773	0.862062	1.15022	0.954087	0.954087	1
rs1017168	107435405	CRY1	12	A	0.4101	-0.224741	0.0685192	0.00104293	0.0139415	0.0783152		1.07937	1.0041	1.16029	0.0383743	0.259067	1		1.10037	1.03299	1.17215	0.00300947	0.0364617	0.20482
rs10735422	107443540	CRY1	12	T	0.422	-0.19967	0.0683662	0.00350405	0.0139415	0.0783152		1.06961	0.995186	1.14961	0.067424	0.259067	1		1.0868	1.0204	1.15752	0.00965501	0.0364617	0.20482
rs10735423	107475732	CRY1	12	C	0.4219	-0.201582	0.0684063	0.00322048	0.0139415	0.0783152		1.07052	0.995984	1.15062	0.0642174	0.259067	1		1.08835	1.02181	1.15922	0.00852848	0.0364617	0.20482
rs10746077	107441552	CRY1	12	A	0.422	-0.199522	0.0683705	0.00353064	0.0139415	0.0783152		1.06958	0.995147	1.14957	0.0675862	0.259067	1		1.08674	1.02034	1.15746	0.00970733	0.0364617	0.20482
rs10746079	107443454	CRY1	12	A	0.422	-0.199765	0.0683653	0.00348821	0.0139415	0.0783152		1.06964	0.995212	1.14963	0.067318	0.259067	1		1.08685	1.02045	1.15757	0.0096128	0.0364617	0.20482
rs10746082	107453974	CRY1	12	T	0.4226	-0.201098	0.0683955	0.00328993	0.0139415	0.0783152		1.0699	0.995424	1.14995	0.066448	0.259067	1		1.08795	1.02145	1.15879	0.00881172	0.0364617	0.20482
rs10746084	107455908	CRY1	12	G	0.4227	-0.200924	0.0683875	0.00331329	0.0139415	0.0783152		1.06923	0.99481	1.14922	0.0689725	0.259067	1		1.08818	1.02167	1.15903	0.0086344	0.0364617	0.20482
rs10746085	107472728	CRY1	12	G	0.422	-0.200653	0.0684069	0.00336476	0.0139415	0.0783152		1.06995	0.995459	1.15002	0.0663044	0.259067	1		1.08777	1.02127	1.1586	0.00895452	0.0364617	0.20482
rs10778525	107443367	CRY1	12	C	0.422	-0.199765	0.0683653	0.00348817	0.0139415	0.0783152		1.06964	0.995213	1.14963	0.0673171	0.259067	1		1.08685	1.02045	1.15758	0.00961234	0.0364617	0.20482
rs10861691	107403269	CRY1	12	G	0.4221	-0.199915	0.0683461	0.00345448	0.0139415	0.0783152		1.06958	0.995181	1.14955	0.0674515	0.259067	1		1.08714	1.02073	1.15786	0.00937149	0.0364617	0.20482
rs10861700	107466882	CRY1	12	C	0.422	-0.2007	0.0683994	0.00335389	0.0139415	0.0783152		1.06998	0.995494	1.15004	0.0661671	0.259067	1		1.08778	1.02128	1.1586	0.00894136	0.0364617	0.20482
rs11400414	107483151	CRY1	12	T	0.4219	-0.201541	0.0684084	0.00322757	0.0139415	0.0783152		1.07056	0.996023	1.15067	0.0640618	0.259067	1		1.08832	1.02178	1.15919	0.00855483	0.0364617	0.20482
rs1345361	107415435	CRY1	12	C	0.422	-0.199865	0.0683614	0.00346995	0.0139415	0.0783152		1.06959	0.99517	1.14957	0.0674947	0.259067	1		1.087	1.0206	1.15773	0.00949199	0.0364617	0.20482
rs139684079	107403912	CRY1	12	T	0.4221	-0.200129	0.0683396	0.00341696	0.0139415	0.0783152		1.06967	0.995269	1.14963	0.0670968	0.259067	1		1.08722	1.02082	1.15794	0.00930163	0.0364617	0.20482
rs1628141	107479051	CRY1	12	C	0.4221	-0.200744	0.0683941	0.00334458	0.0139415	0.0783152		1.07059	0.996069	1.15069	0.063889	0.259067	1		1.08708	1.02063	1.15785	0.00947122	0.0364617	0.20482
rs1882209	107438634	CRY1	12	C	0.4219	-0.199815	0.068366	0.00348035	0.0139415	0.0783152		1.06965	0.995218	1.14964	0.067295	0.259067	1		1.08689	1.02049	1.15761	0.00958558	0.0364617	0.20482
rs2078074	107436806	CRY1	12	C	0.4219	-0.199784	0.0683648	0.00348484	0.0139415	0.0783152		1.06963	0.995205	1.14962	0.0673505	0.259067	1		1.08688	1.02048	1.1576	0.00959046	0.0364617	0.20482
rs2374661	107411791	CRY1	12	C	0.4221	-0.200137	0.0683424	0.00341694	0.0139415	0.0783152		1.06979	0.995378	1.14976	0.0666519	0.259067	1		1.08732	1.02091	1.15805	0.00922689	0.0364617	0.20482
rs2374663	107433422	CRY1	12	G	0.4219	-0.199763	0.0683648	0.0034883	0.0139415	0.0783152		1.06965	0.995219	1.14964	0.0672901	0.259067	1		1.08688	1.02048	1.1576	0.00959219	0.0364617	0.20482
rs2888896	107446582	CRY1	12	T	0.422	-0.199756	0.0683655	0.00348981	0.0139415	0.0783152		1.06964	0.995217	1.14964	0.0672997	0.259067	1		1.08684	1.02044	1.15756	0.00962348	0.0364617	0.20482
rs3809237	107486912	CRY1	12	C	0.4219	-0.202132	0.0684233	0.00314521	0.0139415	0.0783152		1.07066	0.996098	1.1508	0.0637658	0.259067	1		1.08847	1.02191	1.15936	0.0084602	0.0364617	0.20482
rs4081670	107446841	CRY1	12	C	0.422	-0.199755	0.0683656	0.00348988	0.0139415	0.0783152		1.06965	0.995217	1.14964	0.0672975	0.259067	1		1.08684	1.02044	1.15756	0.00962425	0.0364617	0.20482
rs4964516	107464581	CRY1	12	G	0.422	-0.200712	0.0683993	0.00335201	0.0139415	0.0783152		1.06998	0.995495	1.15004	0.0661615	0.259067	1		1.08778	1.02129	1.15861	0.00893522	0.0364617	0.20482
rs4964517	107464771	CRY1	12	A	0.422	-0.200711	0.0683992	0.00335214	0.0139415	0.0783152		1.06998	0.995494	1.15004	0.0661677	0.259067	1		1.08779	1.02129	1.15861	0.00893327	0.0364617	0.20482
rs4964519	107480544	CRY1	12	C	0.422	-0.200574	0.0684066	0.0033772	0.0139415	0.0783152		1.0699	0.995414	1.14997	0.0664891	0.259067	1		1.0877	1.02121	1.15853	0.00900414	0.0364617	0.20482
rs6539297	107409894	CRY1	12	G	0.4221	-0.200092	0.0683421	0.00342412	0.0139415	0.0783152		1.06961	0.995209	1.14957	0.0673395	0.259067	1		1.0872	1.0208	1.15792	0.0093161	0.0364617	0.20482
rs6539300	107427914	CRY1	12	G	0.422	-0.199825	0.0683688	0.00348007	0.0139415	0.0783152		1.06945	0.995037	1.14944	0.0680375	0.259067	1		1.08688	1.02048	1.15761	0.00959066	0.0364617	0.20482
rs7131872	107452316	CRY1	12	G	0.422	-0.199848	0.0683682	0.00347588	0.0139415	0.0783152		1.06968	0.995247	1.14968	0.0671763	0.259067	1		1.08687	1.02046	1.15759	0.00960522	0.0364617	0.20482
rs7133843	107399885	CRY1	12	G	0.4221	-0.200237	0.0683405	0.00340004	0.0139415	0.0783152		1.06972	0.995312	1.14968	0.0669188	0.259067	1		1.08783	1.0214	1.15858	0.00883263	0.0364617	0.20482
rs7300157	107418626	CRY1	12	C	0.4219	-0.199862	0.0683618	0.00347069	0.0139415	0.0783152		1.06959	0.99517	1.14958	0.0674924	0.259067	1		1.087	1.02059	1.15772	0.00949543	0.0364617	0.20482
rs7300236	107448623	CRY1	12	G	0.422	-0.199916	0.0683705	0.00346604	0.0139415	0.0783152		1.0697	0.995263	1.14971	0.0671085	0.259067	1		1.08682	1.02041	1.15754	0.00964946	0.0364617	0.20482
rs7300830	107434171	CRY1	12	T	0.4228	-0.202016	0.068421	0.00316161	0.0139415	0.0783152		1.07011	0.995588	1.1502	0.0657851	0.259067	1		1.08757	1.0211	1.15837	0.00908744	0.0364617	0.20482
rs7310850	107396353	CRY1	12	T	0.4221	-0.200238	0.0683403	0.00339985	0.0139415	0.0783152		1.06975	0.995342	1.14972	0.0667992	0.259067	1		1.0873	1.02089	1.15802	0.00924172	0.0364617	0.20482
rs7311974	107450998	CRY1	12	A	0.422	-0.199853	0.068368	0.00347507	0.0139415	0.0783152		1.06968	0.995245	1.14968	0.0671862	0.259067	1		1.08687	1.02047	1.1576	0.0095989	0.0364617	0.20482
rs7316535	107408018	CRY1	12	T	0.4221	-0.200127	0.0683404	0.00341769	0.0139415	0.0783152		1.06967	0.995269	1.14963	0.0670963	0.259067	1		1.08722	1.02082	1.15794	0.00929946	0.0364617	0.20482
rs7955003	107457893	CRY1	12	C	0.4219	-0.200859	0.0684009	0.00332961	0.0139415	0.0783152		1.06999	0.9955	1.15005	0.0661408	0.259067	1		1.08789	1.02139	1.15873	0.00885594	0.0364617	0.20482
rs7973295	107427548	CRY1	12	G	0.422	-0.199844	0.0683631	0.00347416	0.0139415	0.0783152		1.0696	0.995175	1.14958	0.0674739	0.259067	1		1.08698	1.02057	1.1577	0.00951392	0.0364617	0.20482
rs8192440	107395106	CRY1	12	A	0.4228	-0.200051	0.0683668	0.00344241	0.0139415	0.0783152		1.0718	0.997232	1.15194	0.059481	0.259067	1		1.08747	1.02103	1.15823	0.00913117	0.0364617	0.20482
rs7299594	107448333	CRY1	12	C	0.4291	-0.203847	0.0686691	0.00300172	0.0139415	0.0783152		1.06877	0.994051	1.14911	0.0720804	0.264295	1		1.0938	1.02675	1.16523	0.00547238	0.0364617	0.20482
rs148260416	107400459	CRY1	12	AGGCTGAAGTGCAGT	0.4229	-0.198605	0.0683563	0.00367821	0.0141611	0.0795488		1.07088	0.996371	1.15097	0.0627216	0.259067	1		1.08829	1.02181	1.1591	0.00851748	0.0364617	0.20482
rs77706154	107444583	CRY1	12	T	0.1056	-0.260064	0.109207	0.017273	0.0347847	0.1954		1.11769	0.997395	1.2525	0.055484	0.259067	1		1.15155	1.04175	1.27291	0.00577936	0.0364617	0.20482
rs11610010	107415039	CRY1	12	T	0.06274	0.339741	0.142074	0.0168135	0.0347847	0.1954		0.921577	0.791783	1.07265	0.291665	0.328492	1		0.873279	0.76649	0.994945	0.0417394	0.0842294	0.473151
rs11611220	107417366	CRY1	12	A	0.06274	0.339703	0.142059	0.0168146	0.0347847	0.1954		0.921587	0.791803	1.07264	0.291685	0.328492	1		0.873224	0.766451	0.994872	0.0416274	0.0842294	0.473151
rs11613557	107442315	CRY1	12	T	0.06283	0.337186	0.142011	0.0176043	0.0347847	0.1954		0.92219	0.792377	1.07327	0.295345	0.328492	1		0.873835	0.767026	0.995517	0.0426102	0.0842294	0.473151
rs11615681	107472587	CRY1	12	G	0.06289	0.334646	0.142047	0.0185043	0.0347847	0.1954		0.921548	0.791781	1.07258	0.291388	0.328492	1		0.874943	0.767983	0.996801	0.0446292	0.0842294	0.473151
rs11615815	107411577	CRY1	12	A	0.06231	0.340419	0.142246	0.0167286	0.0347847	0.1954		0.921386	0.791481	1.07261	0.290995	0.328492	1		0.873967	0.766975	0.995884	0.0431903	0.0842294	0.473151
rs11829762	107388548	CRY1	12	A	0.06226	0.340667	0.142279	0.0166742	0.0347847	0.1954		0.921276	0.79136	1.07252	0.2904	0.328492	1		0.874219	0.767176	0.996196	0.0436799	0.0842294	0.473151
rs11837089	107480455	CRY1	12	A	0.06289	0.334632	0.142052	0.0185137	0.0347847	0.1954		0.921547	0.791775	1.07259	0.291402	0.328492	1		0.874921	0.767959	0.996781	0.0445981	0.0842294	0.473151
rs11837249	107475305	CRY1	12	A	0.06289	0.334638	0.142049	0.0185086	0.0347847	0.1954		0.921549	0.79178	1.07259	0.2914	0.328492	1		0.874937	0.767976	0.996795	0.0446207	0.0842294	0.473151
rs140868334	107458412	CRY1	12	T	0.06289	0.334982	0.142014	0.0183602	0.0347847	0.1954		0.921615	0.79187	1.07262	0.291689	0.328492	1		0.874963	0.768024	0.996792	0.0446148	0.0842294	0.473151
rs17038982	107455993	CRY1	12	C	0.06284	0.336013	0.142056	0.0180384	0.0347847	0.1954		0.922679	0.792769	1.07388	0.298629	0.328492	1		0.874593	0.767668	0.996411	0.0440091	0.0842294	0.473151
rs17038985	107457328	CRY1	12	A	0.06286	0.335413	0.142015	0.018212	0.0347847	0.1954		0.921735	0.791974	1.07276	0.292461	0.328492	1		0.874757	0.76784	0.996561	0.0442449	0.0842294	0.473151
rs2300448	107409314	CRY1	12	A	0.06231	0.340602	0.142249	0.016672	0.0347847	0.1954		0.921287	0.791392	1.0725	0.290381	0.328492	1		0.874042	0.76704	0.99597	0.0433241	0.0842294	0.473151
rs2300449	107409284	CRY1	12	A	0.06231	0.340603	0.142249	0.0166719	0.0347847	0.1954		0.921287	0.791392	1.0725	0.290377	0.328492	1		0.874041	0.76704	0.99597	0.0433236	0.0842294	0.473151
rs3741891	107387055	CRY1	12	T	0.06226	0.340672	0.142281	0.016674	0.0347847	0.1954		0.921274	0.791356	1.07252	0.290393	0.328492	1		0.874227	0.767183	0.996208	0.0436984	0.0842294	0.473151
rs3809236	107487047	CRY1	12	A	0.06289	0.33462	0.142057	0.0185217	0.0347847	0.1954		0.921547	0.791771	1.07259	0.291415	0.328492	1		0.874902	0.767939	0.996763	0.04457	0.0842294	0.473151
rs3809238	107486863	CRY1	12	A	0.06289	0.334622	0.142056	0.0185209	0.0347847	0.1954		0.921546	0.79177	1.07259	0.291409	0.328492	1		0.874902	0.767939	0.996763	0.0445695	0.0842294	0.473151
rs4616135	107468935	CRY1	12	C	0.06289	0.334658	0.142042	0.0184963	0.0347847	0.1954		0.92155	0.791787	1.07258	0.291385	0.328492	1		0.874964	0.768005	0.99682	0.0446605	0.0842294	0.473151
rs4964196	107414343	CRY1	12	T	0.06274	0.339889	0.142122	0.0168028	0.0347847	0.1954		0.921604	0.791771	1.07273	0.291984	0.328492	1		0.873442	0.766603	0.99517	0.0420836	0.0842294	0.473151
rs55727817	107482667	CRY1	12	G	0.06289	0.334628	0.142054	0.0185163	0.0347847	0.1954		0.921547	0.791773	1.07259	0.291405	0.328492	1		0.874915	0.767953	0.996775	0.0445891	0.0842294	0.473151
rs56007877	107426362	CRY1	12	T	0.06286	0.339469	0.142016	0.0168567	0.0347847	0.1954		0.921704	0.791947	1.07272	0.292257	0.328492	1		0.873073	0.766348	0.994661	0.0413072	0.0842294	0.473151
rs56185477	107427710	CRY1	12	C	0.06283	0.337723	0.142009	0.0174232	0.0347847	0.1954		0.922359	0.792528	1.07346	0.296413	0.328492	1		0.87361	0.766828	0.995261	0.0422173	0.0842294	0.473151
rs56243427	107475991	CRY1	12	C	0.06289	0.334639	0.142049	0.0185089	0.0347847	0.1954		0.921548	0.791779	1.07259	0.291396	0.328492	1		0.874935	0.767974	0.996794	0.044618	0.0842294	0.473151
rs56756359	107404292	CRY1	12	A	0.06231	0.340597	0.142256	0.0166793	0.0347847	0.1954		0.921287	0.791387	1.07251	0.290403	0.328492	1		0.874108	0.767093	0.996052	0.0434528	0.0842294	0.473151
rs57750330	107468147	CRY1	12	T	0.06289	0.334686	0.142035	0.0184804	0.0347847	0.1954		0.921529	0.791776	1.07255	0.291223	0.328492	1		0.874995	0.768038	0.996848	0.0447045	0.0842294	0.473151
rs57860737	107473204	CRY1	12	C	0.06289	0.33474	0.142049	0.0184732	0.0347847	0.1954		0.921514	0.79175	1.07255	0.291182	0.328492	1		0.874895	0.767938	0.996748	0.0445445	0.0842294	0.473151
rs58267893	107389782	CRY1	12	T	0.06226	0.340661	0.142277	0.0166745	0.0347847	0.1954		0.921275	0.791361	1.07252	0.290392	0.328492	1		0.874208	0.767168	0.996183	0.0436594	0.0842294	0.473151
rs59790130	107440303	CRY1	12	T	0.06283	0.337248	0.142012	0.0175845	0.0347847	0.1954		0.922226	0.792407	1.07331	0.295574	0.328492	1		0.873847	0.767036	0.995532	0.0426336	0.0842294	0.473151
rs60359836	107466699	CRY1	12	G	0.06289	0.334722	0.142013	0.0184502	0.0347847	0.1954		0.921564	0.791826	1.07256	0.291365	0.328492	1		0.875094	0.76814	0.996939	0.0448494	0.0842294	0.473151
rs61640396	107430750	CRY1	12	C	0.06283	0.337321	0.14201	0.0175587	0.0347847	0.1954		0.922408	0.79257	1.07352	0.296732	0.328492	1		0.87373	0.766933	0.995399	0.0424277	0.0842294	0.473151
rs6539298	107412306	CRY1	12	G	0.06231	0.340592	0.142244	0.0166717	0.0347847	0.1954		0.92129	0.791398	1.0725	0.290382	0.328492	1		0.874016	0.767021	0.995937	0.0432731	0.0842294	0.473151
rs7134492	107407805	CRY1	12	T	0.06231	0.340614	0.142251	0.0166699	0.0347847	0.1954		0.921284	0.791388	1.0725	0.290365	0.328492	1		0.874049	0.767045	0.99598	0.0433395	0.0842294	0.473151
rs7295219	107454490	CRY1	12	T	0.06284	0.336942	0.142014	0.0176888	0.0347847	0.1954		0.922141	0.792331	1.07322	0.295039	0.328492	1		0.874	0.767171	0.995706	0.0429032	0.0842294	0.473151
rs7298197	107421261	CRY1	12	A	0.06283	0.337811	0.142017	0.017401	0.0347847	0.1954		0.922382	0.792542	1.07349	0.296585	0.328492	1		0.873604	0.766817	0.995262	0.0422193	0.0842294	0.473151
rs7309618	107438137	CRY1	12	T	0.06283	0.337288	0.142012	0.0175709	0.0347847	0.1954		0.922237	0.792418	1.07332	0.295645	0.328492	1		0.873827	0.767018	0.995509	0.0425979	0.0842294	0.473151
rs7311527	107433672	CRY1	12	T	0.06283	0.337372	0.142011	0.0175425	0.0347847	0.1954		0.92226	0.792438	1.07335	0.29579	0.328492	1		0.873786	0.766982	0.995462	0.0425253	0.0842294	0.473151
rs73386617	107407067	CRY1	12	A	0.06231	0.34061	0.142252	0.016672	0.0347847	0.1954		0.921284	0.791387	1.0725	0.290372	0.328492	1		0.874077	0.767068	0.996014	0.0433928	0.0842294	0.473151
rs73386643	107425638	CRY1	12	C	0.06283	0.337843	0.142009	0.0173838	0.0347847	0.1954		0.922363	0.792531	1.07346	0.29644	0.328492	1		0.873555	0.766779	0.9952	0.0421237	0.0842294	0.473151
rs74442796	107453857	CRY1	12	G	0.06283	0.336959	0.142014	0.0176832	0.0347847	0.1954		0.922146	0.792336	1.07322	0.295069	0.328492	1		0.873992	0.767163	0.995697	0.0428882	0.0842294	0.473151
rs79183764	107453860	CRY1	12	A	0.06283	0.336847	0.142015	0.0177218	0.0347847	0.1954		0.922257	0.792433	1.07335	0.295785	0.328492	1		0.873977	0.767149	0.995681	0.0428645	0.0842294	0.473151
rs79626237	107468340	CRY1	12	T	0.06289	0.33467	0.142037	0.018488	0.0347847	0.1954		0.921553	0.791795	1.07258	0.291385	0.328492	1		0.874989	0.76803	0.996843	0.0446968	0.0842294	0.473151
rs79842665	107453856	CRY1	12	T	0.06283	0.336959	0.142014	0.0176832	0.0347847	0.1954		0.922146	0.792336	1.07322	0.295069	0.328492	1		0.873992	0.767163	0.995697	0.0428882	0.0842294	0.473151
rs7303842	107426172	CRY1	12	A	0.06289	0.330037	0.141948	0.0200953	0.0372853	0.209447		0.926525	0.796242	1.07812	0.323622	0.353459	1		0.875903	0.768899	0.997797	0.0462463	0.0858064	0.48201
rs4964195	107392778	CRY1	12	C	0.06944	0.309119	0.135495	0.0225526	0.0413464	0.23226		0.92002	0.796259	1.06302	0.258093	0.328492	1		0.902956	0.79774	1.02205	0.106324	0.128088	0.719524
rs73386615	107400702	CRY1	12	A	0.06248	0.320715	0.142016	0.0239556	0.0434019	0.243806		0.9304	0.799625	1.08256	0.35058	0.380206	1		0.881025	0.773373	1.00366	0.0567797	0.104096	0.584751
rs4964518	107466217	CRY1	12	T	0.07017	0.296422	0.135156	0.0283253	0.050722	0.284927		0.921105	0.797513	1.06385	0.263584	0.328492	1		0.906487	0.801128	1.0257	0.119374	0.131311	0.73763
rs141758519	107394078	CRY1	12	T	0.08138	-0.250069	0.123263	0.0425207	0.0752665	0.422803		1.14561	1.00835	1.30156	0.0368334	0.259067	1		1.06723	0.95281	1.19538	0.260801	0.282841	1
rs10437895	107440824	CRY1	12	C	0.4928	-0.12052	0.0676513	0.0748733	0.0916055	0.514586		1.04696	0.974728	1.12456	0.208313	0.328492	1		1.05733	0.993511	1.12526	0.0792563	0.10991	0.617409
rs1056560	107385610	CRY1	12	C	0.4926	-0.117857	0.0676436	0.0814932	0.0916055	0.514586		1.04568	0.973547	1.12316	0.220628	0.328492	1		1.05695	0.993165	1.12484	0.0811535	0.10991	0.617409
rs10735419	107399433	CRY1	12	C	0.4927	-0.120177	0.0676296	0.0756103	0.0916055	0.514586		1.04707	0.97485	1.12464	0.207163	0.328492	1		1.05771	0.993879	1.12563	0.0772898	0.10991	0.617409
rs10735421	107415164	CRY1	12	T	0.4927	-0.120217	0.0676545	0.0756209	0.0916055	0.514586		1.04673	0.974508	1.12431	0.210546	0.328492	1		1.0572	0.993382	1.12512	0.0799541	0.10991	0.617409
rs10746072	107404746	CRY1	12	T	0.4927	-0.120125	0.0676319	0.0757471	0.0916055	0.514586		1.04708	0.974858	1.12465	0.207073	0.328492	1		1.05776	0.993921	1.12569	0.0770637	0.10991	0.617409
rs10746080	107443546	CRY1	12	T	0.4928	-0.120561	0.0676523	0.0747798	0.0916055	0.514586		1.04698	0.97474	1.12457	0.208184	0.328492	1		1.05734	0.993512	1.12526	0.0792503	0.10991	0.617409
rs10746086	107477523	CRY1	12	G	0.4932	-0.122129	0.0677053	0.0712972	0.0916055	0.514586		1.04704	0.97474	1.12469	0.207989	0.328492	1		1.05849	0.99454	1.12655	0.0738116	0.10991	0.617409
rs10778522	107396797	CRY1	12	G	0.4927	-0.120337	0.0676297	0.0752229	0.0916055	0.514586		1.04707	0.974854	1.12464	0.207129	0.328492	1		1.05766	0.993837	1.12558	0.0775143	0.10991	0.617409
rs10778526	107472206	CRY1	12	A	0.4932	-0.122122	0.0677045	0.07131	0.0916055	0.514586		1.04704	0.974741	1.12469	0.207987	0.328492	1		1.0585	0.994548	1.12655	0.0737713	0.10991	0.617409
rs10778530	107483888	CRY1	12	G	0.4929	-0.123273	0.0677233	0.0687621	0.0916055	0.514586		1.04774	0.975373	1.12547	0.201573	0.328492	1		1.05909	0.995088	1.12721	0.0710527	0.10991	0.617409
rs10861693	107405014	CRY1	12	G	0.4927	-0.120178	0.067625	0.0755882	0.0916055	0.514586		1.047	0.97479	1.12456	0.207789	0.328492	1		1.05776	0.993934	1.12568	0.077004	0.10991	0.617409
rs10861694	107405922	CRY1	12	C	0.4927	-0.120183	0.0676251	0.0755766	0.0916055	0.514586		1.047	0.974792	1.12456	0.207771	0.328492	1		1.05776	0.993933	1.12568	0.0770085	0.10991	0.617409
rs10861696	107418971	CRY1	12	C	0.4927	-0.120088	0.0676654	0.0759841	0.0916055	0.514586		1.04683	0.974585	1.12443	0.209701	0.328492	1		1.0568	0.992997	1.1247	0.0820756	0.10991	0.617409
rs1420399	107417182	CRY1	12	G	0.4927	-0.120079	0.0676497	0.0759368	0.0916055	0.514586		1.0468	0.974578	1.12438	0.209848	0.328492	1		1.0573	0.993479	1.12522	0.0794297	0.10991	0.617409
rs1921135	107459096	CRY1	12	C	0.493	-0.122035	0.0676968	0.0714817	0.0916055	0.514586		1.04708	0.974787	1.12473	0.207549	0.328492	1		1.05858	0.994637	1.12664	0.0733252	0.10991	0.617409
rs2374664	107440145	CRY1	12	C	0.4928	-0.120583	0.0676527	0.0747289	0.0916055	0.514586		1.04698	0.97474	1.12457	0.208184	0.328492	1		1.05738	0.993548	1.1253	0.0790526	0.10991	0.617409
rs3741892	107387163	CRY1	12	C	0.4927	-0.120165	0.0676243	0.0756171	0.0916055	0.514586		1.04699	0.974784	1.12455	0.207858	0.328492	1		1.05776	0.993937	1.12568	0.0769887	0.10991	0.617409
rs3809235	107487069	CRY1	12	C	0.4932	-0.122122	0.0677066	0.0713203	0.0916055	0.514586		1.04703	0.97473	1.12468	0.208091	0.328492	1		1.05847	0.994519	1.12653	0.0739196	0.10991	0.617409
rs3815570	107390867	CRY1	12	C	0.4927	-0.120183	0.0676229	0.0755688	0.0916055	0.514586		1.04702	0.974811	1.12458	0.207586	0.328492	1		1.05778	0.993956	1.1257	0.0768894	0.10991	0.617409
rs55998501	107408366	CRY1	12	TACTA	0.4927	-0.120184	0.0676256	0.0755765	0.0916055	0.514586		1.047	0.974789	1.12456	0.207797	0.328492	1		1.05775	0.993927	1.12568	0.0770367	0.10991	0.617409
rs66567211	107465955	CRY1	12	CTTTCT	0.4931	-0.122059	0.0676974	0.0714275	0.0916055	0.514586		1.04707	0.974784	1.12472	0.207574	0.328492	1		1.05857	0.994627	1.12663	0.0733748	0.10991	0.617409
rs7138365	107428916	CRY1	12	A	0.4929	-0.120981	0.0676579	0.0737952	0.0916055	0.514586		1.04712	0.974867	1.12473	0.206873	0.328492	1		1.05764	0.99379	1.12559	0.0777491	0.10991	0.617409
rs7294861	107445095	CRY1	12	T	0.4928	-0.120531	0.0676518	0.07485	0.0916055	0.514586		1.04699	0.974748	1.12458	0.208099	0.328492	1		1.05732	0.993493	1.12524	0.0793515	0.10991	0.617409
rs7308287	107392645	CRY1	12	A	0.4927	-0.120182	0.0676226	0.0755686	0.0916055	0.514586		1.04702	0.974811	1.12458	0.207586	0.328492	1		1.05778	0.993958	1.1257	0.0768769	0.10991	0.617409
rs7313445	107445881	CRY1	12	G	0.4928	-0.12053	0.0676516	0.0748503	0.0916055	0.514586		1.04696	0.974725	1.12455	0.208336	0.328492	1		1.05733	0.993505	1.12525	0.0792871	0.10991	0.617409
rs7957002	107423275	CRY1	12	G	0.4928	-0.120439	0.0676489	0.0750588	0.0916055	0.514586		1.04697	0.974736	1.12456	0.208239	0.328492	1		1.05737	0.993544	1.12529	0.0790758	0.10991	0.617409
rs8192439	107395290	CRY1	12	T	0.4927	-0.120189	0.0676226	0.0755525	0.0916055	0.514586		1.04702	0.974813	1.12458	0.20757	0.328492	1		1.05778	0.993957	1.1257	0.0768844	0.10991	0.617409
rs10650629	107445730	CRY1	12	A	0.4855	-0.117928	0.0673505	0.079994	0.0916055	0.514586		1.04856	0.97656	1.12586	0.191404	0.328492	1		1.05119	0.987944	1.11848	0.114834	0.128088	0.719524
rs10735420	107415157	CRY1	12	C	0.4855	-0.117663	0.0673545	0.0806913	0.0916055	0.514586		1.04829	0.976311	1.12558	0.193791	0.328492	1		1.05108	0.987838	1.11837	0.115612	0.128088	0.719524
rs10746073	107408157	CRY1	12	G	0.4855	-0.117839	0.0673327	0.0801415	0.0916055	0.514586		1.04843	0.976466	1.12571	0.192374	0.328492	1		1.05172	0.988457	1.11902	0.11113	0.128088	0.719524
rs10746074	107408467	CRY1	12	G	0.4855	-0.117839	0.0673328	0.0801415	0.0916055	0.514586		1.04843	0.976466	1.12571	0.192374	0.328492	1		1.05172	0.988456	1.11902	0.111134	0.128088	0.719524
rs10746075	107423983	CRY1	12	A	0.4855	-0.117873	0.0673486	0.0801266	0.0916055	0.514586		1.04854	0.976544	1.12584	0.191561	0.328492	1		1.05123	0.987984	1.11852	0.114539	0.128088	0.719524
rs10746076	107434189	CRY1	12	G	0.486	-0.117844	0.0673941	0.0804044	0.0916055	0.514586		1.04879	0.976734	1.12617	0.189598	0.328492	1		1.0519	0.988568	1.11928	0.110261	0.128088	0.719524
rs10746087	107479525	CRY1	12	C	0.4859	-0.119274	0.0674035	0.0768418	0.0916055	0.514586		1.04864	0.976584	1.12601	0.191009	0.328492	1		1.05226	0.988898	1.11968	0.107919	0.128088	0.719524
rs10778523	107404492	CRY1	12	C	0.4855	-0.117845	0.0673321	0.0801245	0.0916055	0.514586		1.04843	0.976467	1.12571	0.19237	0.328492	1		1.05173	0.988468	1.11903	0.11105	0.128088	0.719524
rs10778524	107404790	CRY1	12	A	0.4855	-0.117845	0.0673322	0.0801256	0.0916055	0.514586		1.04843	0.976466	1.12571	0.192372	0.328492	1		1.05173	0.988467	1.11903	0.111057	0.128088	0.719524
rs10778527	107472294	CRY1	12	C	0.4859	-0.119278	0.0674025	0.0768276	0.0916055	0.514586		1.04865	0.97659	1.12602	0.190952	0.328492	1		1.05227	0.988909	1.11969	0.10784	0.128088	0.719524
rs10778528	107473962	CRY1	12	G	0.4859	-0.119277	0.0674028	0.0768311	0.0916055	0.514586		1.04864	0.976588	1.12602	0.190966	0.328492	1		1.05227	0.988906	1.11969	0.10786	0.128088	0.719524
rs10778529	107476253	CRY1	12	G	0.4859	-0.119277	0.0674031	0.0768332	0.0916055	0.514586		1.04864	0.976587	1.12602	0.190979	0.328492	1		1.05226	0.988903	1.11968	0.107882	0.128088	0.719524
rs10861697	107419662	CRY1	12	C	0.4854	-0.117515	0.0673498	0.0810541	0.0916055	0.514586		1.04837	0.976385	1.12566	0.193091	0.328492	1		1.05117	0.987927	1.11846	0.114958	0.128088	0.719524
rs11113177	107451273	CRY1	12	C	0.4855	-0.118036	0.0673523	0.0797261	0.0916055	0.514586		1.04857	0.976572	1.12588	0.191278	0.328492	1		1.05122	0.987977	1.11852	0.114591	0.128088	0.719524
rs1861591	107416927	CRY1	12	T	0.4854	-0.117507	0.0673496	0.081073	0.0916055	0.514586		1.04836	0.976381	1.12566	0.193129	0.328492	1		1.05117	0.98793	1.11846	0.11494	0.128088	0.719524
rs1882208	107484969	CRY1	12	C	0.4858	-0.120297	0.0674196	0.074416	0.0916055	0.514586		1.04924	0.977126	1.12668	0.185818	0.328492	1		1.05287	0.989463	1.12035	0.104006	0.128088	0.719524
rs1921126	107411605	CRY1	12	C	0.4855	-0.117807	0.0673339	0.0802288	0.0916055	0.514586		1.04845	0.976474	1.12572	0.19229	0.328492	1		1.05169	0.988436	1.119	0.111277	0.128088	0.719524
rs34727294	107436385	CRY1	12	AG	0.4855	-0.117911	0.0673499	0.0800337	0.0916055	0.514586		1.04855	0.976554	1.12586	0.191463	0.328492	1		1.0512	0.987952	1.11849	0.114772	0.128088	0.719524
rs3741890	107387025	CRY1	12	A	0.4855	-0.117857	0.0673326	0.0800957	0.0916055	0.514586		1.0484	0.976436	1.12567	0.192659	0.328492	1		1.05174	0.988479	1.11905	0.110971	0.128088	0.719524
rs7298535	107430691	CRY1	12	C	0.4855	-0.117894	0.067349	0.0800756	0.0916055	0.514586		1.04855	0.976555	1.12585	0.19146	0.328492	1		1.05122	0.987973	1.11851	0.11462	0.128088	0.719524
rs7309954	107445660	CRY1	12	C	0.4855	-0.118009	0.067353	0.0797976	0.0916055	0.514586		1.04857	0.97657	1.12588	0.191297	0.328492	1		1.0513	0.988047	1.1186	0.114074	0.128088	0.719524
rs7956986	107423229	CRY1	12	G	0.4855	-0.117879	0.067348	0.0801086	0.0916055	0.514586		1.04855	0.976554	1.12585	0.191471	0.328492	1		1.05124	0.987999	1.11854	0.114434	0.128088	0.719524
rs7967939	107431436	CRY1	12	G	0.4855	-0.117902	0.0673494	0.0800554	0.0916055	0.514586		1.04855	0.976554	1.12586	0.191459	0.328492	1		1.05121	0.987965	1.1185	0.114682	0.128088	0.719524
rs11113181	107468261	CRY1	12	G	0.1528	0.154136	0.0934393	0.0990697	0.110556	0.621039		0.917539	0.83034	1.0139	0.0911985	0.326618	1		0.934691	0.857656	1.01865	0.123804	0.135219	0.759578
rs10861688	107394048	CRY1	12	T	0.1579	0.147931	0.092152	0.108472	0.119319	0.670265		0.919529	0.833358	1.01461	0.0947139	0.328492	1		0.925113	0.849772	1.00713	0.0725013	0.10991	0.617409
rs10861701	107476642	CRY1	12	G	0.1563	0.148412	0.0923985	0.108268	0.119319	0.670265		0.920195	0.833744	1.01561	0.0984805	0.328492	1		0.926104	0.850496	1.00843	0.0772774	0.10991	0.617409
rs11513903	107439660	CRY1	12	T	0.157	0.147741	0.0923265	0.109596	0.119701	0.672408		0.920207	0.83382	1.01554	0.0982687	0.328492	1		0.926195	0.850636	1.00847	0.0774263	0.10991	0.617409
rs12367069	107450752	CRY1	12	C	0.1567	0.146339	0.0923805	0.113216	0.122784	0.689726		0.92145	0.83491	1.01696	0.104003	0.328492	1		0.927138	0.851468	1.00953	0.0815888	0.10991	0.617409
rs35844682	107407911	CRY1	12	A	0.1954	0.133229	0.0850567	0.117309	0.126333	0.709663		0.96162	0.87867	1.0524	0.395164	0.425561	1		0.970195	0.896983	1.04938	0.44972	0.474362	1
rs117907702	107469883	CRY1	12	G	0.06298	-0.153426	0.138972	0.269627	0.286362	1		1.03568	0.894204	1.19953	0.639931	0.665874	1		1.06783	0.939993	1.21306	0.31307	0.334811	1
rs143831044	107451500	CRY1	12	G	0.06289	-0.1537	0.139106	0.269235	0.286362	1		1.03357	0.892226	1.19731	0.659876	0.682019	1		1.06798	0.940016	1.21337	0.31248	0.334811	1
rs12369228	107469448	CRY1	12	C	0.06662	0.101098	0.133819	0.449985	0.471413	1		0.961248	0.833101	1.10911	0.588225	0.624736	1		0.951499	0.841051	1.07645	0.429686	0.456356	1
rs11113179	107452785	CRY1	12	T	0.07666	0.0585144	0.125348	0.640647	0.649077	1		0.967603	0.846493	1.10604	0.629305	0.663787	1		0.966393	0.86086	1.08486	0.562329	0.588334	1
rs12368868	107405591	CRY1	12	G	0.07675	0.056354	0.125279	0.652847	0.657114	1		0.968366	0.847244	1.1068	0.637281	0.665874	1		0.966674	0.86117	1.0851	0.565412	0.588334	1
rs12820777	107387426	CRY1	12	T	0.06208	0.116331	0.138456	0.40082	0.422783	1		0.943659	0.813339	1.09486	0.444408	0.47527	1		0.964744	0.849342	1.09582	0.580821	0.600312	1
rs142285138	107466860	CRY1	12	A	0.3476	0.0473633	0.0714468	0.507404	0.527974	1		0.997951	0.925385	1.07621	0.95754	0.964123	1		0.982679	0.920192	1.04941	0.602192	0.61825	1
rs55794336	107445977	CRY1	12	G	0.3479	0.0458255	0.0713603	0.520782	0.534671	1		0.998086	0.925595	1.07625	0.960288	0.964123	1		0.98393	0.921449	1.05065	0.628407	0.632514	1
rs66975622	107445961	CRY1	12	A	0.3479	0.0458254	0.0713603	0.520783	0.534671	1		0.998086	0.925595	1.07625	0.960289	0.964123	1		0.98393	0.921449	1.05065	0.628406	0.632514	1
rs137895694	107404566	CRY1	12	G	0.348	0.0453682	0.0713387	0.524826	0.535253	1		0.998272	0.92579	1.07643	0.964123	0.964123	1		0.983745	0.921297	1.05043	0.624307	0.632514	1
rs149363381	107480178	CRY1	12	T	0.08499	-0.0251841	0.120949	0.835062	0.835062	1		0.995154	0.875553	1.13109	0.940727	0.964123	1		1.01475	0.908006	1.13404	0.796254	0.796254	1
rs10838526	45901091	CRY2	11	A	0.2649	0.0976862	0.0765255	0.201812	0.494859	1		0.952008	0.87758	1.03275	0.236356	0.627305	1		0.946924	0.882219	1.01638	0.130996	0.422619	1
rs11038689	45874264	CRY2	11	G	0.2666	0.0927507	0.0763123	0.224248	0.494859	1		0.956832	0.882261	1.03771	0.286461	0.627305	1		0.951669	0.886877	1.02119	0.168518	0.422619	1
rs11038699	45897077	CRY2	11	G	0.2933	0.126261	0.0743962	0.0897104	0.494859	1		0.935783	0.864587	1.01284	0.100189	0.627305	1		0.941254	0.878767	1.00819	0.0841007	0.422619	1
rs11038700	45899791	CRY2	11	C	0.2823	0.142692	0.0751354	0.0575866	0.494859	1		0.930537	0.859	1.00803	0.0777411	0.627305	1		0.93683	0.873974	1.00421	0.0655484	0.422619	1
rs113551377	45883957	CRY2	11	GC	0.2666	0.0921379	0.0763633	0.227635	0.494859	1		0.957525	0.882855	1.03851	0.29474	0.627305	1		0.951531	0.886705	1.0211	0.167567	0.422619	1
rs1401417	45880110	CRY2	11	G	0.2649	0.0981938	0.076465	0.199124	0.494859	1		0.951753	0.877401	1.03241	0.233447	0.627305	1		0.946877	0.882225	1.01627	0.130338	0.422619	1
rs141467132	45875196	CRY2	11	A	0.2649	0.0988921	0.076422	0.195696	0.494859	1		0.951001	0.876743	1.03155	0.225829	0.627305	1		0.946979	0.882357	1.01633	0.130872	0.422619	1
rs17787106	45883298	CRY2	11	A	0.2666	0.0923003	0.0763701	0.226858	0.494859	1		0.957508	0.882834	1.0385	0.29459	0.627305	1		0.95148	0.886652	1.02105	0.167149	0.422619	1
rs2292910	45903613	CRY2	11	A	0.3355	0.146063	0.07192	0.0422993	0.494859	1		0.925322	0.857278	0.998766	0.0464085	0.627305	1		0.929314	0.869605	0.993122	0.0304898	0.422619	1
rs2292912	45877688	CRY2	11	C	0.2531	-0.0981798	0.0781506	0.209051	0.494859	1		1.02302	0.942124	1.11087	0.588133	0.627305	1		1.04768	0.975012	1.12577	0.204084	0.422619	1
rs370256802	45877990	CRY2	11	A	0.2531	-0.0982377	0.0781493	0.208775	0.494859	1		1.02307	0.942165	1.11091	0.587432	0.627305	1		1.04773	0.975055	1.12581	0.203665	0.422619	1
rs4756032	45870743	CRY2	11	C	0.2649	0.0988353	0.0764241	0.195965	0.494859	1		0.950998	0.876738	1.03155	0.225811	0.627305	1		0.946973	0.88235	1.01633	0.130838	0.422619	1
rs4756034	45875955	CRY2	11	A	0.2531	-0.0980721	0.0781534	0.209567	0.494859	1		1.02295	0.942056	1.1108	0.58928	0.627305	1		1.04766	0.97499	1.12574	0.204298	0.422619	1
rs4756036	45878070	CRY2	11	C	0.2649	0.098306	0.0764503	0.198525	0.494859	1		0.951641	0.87731	1.03227	0.232261	0.627305	1		0.946828	0.882193	1.0162	0.129897	0.422619	1
rs539729238	45868850	CRY2	11	C	0.2531	-0.0979361	0.078158	0.210226	0.494859	1		1.02293	0.94203	1.11078	0.589667	0.627305	1		1.04766	0.974991	1.12575	0.204281	0.422619	1
rs5791708	45881096	CRY2	11	G	0.2649	0.0982026	0.076464	0.199078	0.494859	1		0.951691	0.877344	1.03234	0.232834	0.627305	1		0.946859	0.88221	1.01625	0.130194	0.422619	1
rs7123390	45891418	CRY2	11	A	0.2823	0.142912	0.0751117	0.0571226	0.494859	1		0.9305	0.858987	1.00797	0.0774855	0.627305	1		0.936836	0.873999	1.00419	0.0654874	0.422619	1
rs72902412	45871071	CRY2	11	T	0.2649	0.0988408	0.0764238	0.195939	0.494859	1		0.950998	0.876739	1.03155	0.225813	0.627305	1		0.946974	0.882351	1.01633	0.130841	0.422619	1
rs72902436	45881792	CRY2	11	A	0.2649	0.0982159	0.0764654	0.199025	0.494859	1		0.951672	0.877325	1.03232	0.232654	0.627305	1		0.946838	0.882188	1.01622	0.130042	0.422619	1
rs72902439	45883268	CRY2	11	G	0.2666	0.0921484	0.0763616	0.227571	0.494859	1		0.957518	0.882851	1.0385	0.294653	0.627305	1		0.95153	0.886706	1.02109	0.167549	0.422619	1
rs78872333	45871232	CRY2	11	T	0.2649	0.098843	0.0764236	0.195928	0.494859	1		0.950998	0.876739	1.03155	0.22581	0.627305	1		0.946974	0.882351	1.01633	0.130841	0.422619	1
rs7951225	45875392	CRY2	11	A	0.2543	-0.106191	0.0781621	0.174314	0.494859	1		1.02826	0.94697	1.11653	0.507161	0.627305	1		1.05235	0.979343	1.13079	0.164246	0.422619	1
rs6144333	45880881	CRY2	11	T	0.254	-0.0944619	0.0781596	0.226864	0.494859	1		1.0185	0.937923	1.106	0.662874	0.690494	1		1.05021	0.977378	1.12847	0.181553	0.422619	1
rs17787136	45894636	CRY2	11	G	0.2744	0.0873791	0.0757558	0.248771	0.518273	1		0.95133	0.877706	1.03113	0.224729	0.627305	1		0.946805	0.88274	1.01552	0.126225	0.422619	1
rs10838527	45903194	CRY2	11	G	0.1292	-0.0677618	0.100738	0.501187	0.650468	1		1.04339	0.938413	1.1601	0.432432	0.627305	1		1.05429	0.960888	1.15676	0.264008	0.422619	1
rs11038688	45871348	CRY2	11	G	0.1295	-0.0675341	0.100728	0.502587	0.650468	1		1.04264	0.937746	1.15927	0.440206	0.627305	1		1.05368	0.960339	1.15609	0.269234	0.422619	1
rs11038695	45878461	CRY2	11	A	0.1294	-0.0678463	0.100727	0.500607	0.650468	1		1.04291	0.937991	1.15956	0.43738	0.627305	1		1.05401	0.960641	1.15644	0.266377	0.422619	1
rs11038696	45878593	CRY2	11	A	0.1294	-0.0678751	0.10073	0.50044	0.650468	1		1.04287	0.937955	1.15953	0.437767	0.627305	1		1.0541	0.960721	1.15655	0.265603	0.422619	1
rs11038697	45881549	CRY2	11	A	0.1294	-0.067843	0.100728	0.500635	0.650468	1		1.04297	0.938044	1.15963	0.436752	0.627305	1		1.054	0.960635	1.15644	0.266429	0.422619	1
rs11038698	45893172	CRY2	11	C	0.1294	-0.0679539	0.100735	0.499965	0.650468	1		1.04311	0.938167	1.15979	0.43529	0.627305	1		1.05409	0.960714	1.15655	0.26565	0.422619	1
rs72902418	45876616	CRY2	11	T	0.1295	-0.0676172	0.100728	0.502061	0.650468	1		1.04264	0.937745	1.15927	0.440218	0.627305	1		1.0538	0.960455	1.15622	0.268134	0.422619	1
rs79033888	45874705	CRY2	11	G	0.1295	-0.0673676	0.100726	0.503632	0.650468	1		1.04254	0.937655	1.15915	0.441273	0.627305	1		1.05353	0.96021	1.15593	0.270476	0.422619	1
rs12364060	45889775	CRY2	11	T	0.2806	0.0562021	0.0747373	0.452078	0.650468	1		0.966448	0.892718	1.04627	0.399276	0.627305	1		0.965582	0.900981	1.03482	0.32153	0.487167	1
rs11038693	45876194	CRY2	11	T	0.05052	0.0688295	0.153077	0.652983	0.670159	1		0.949742	0.807724	1.11673	0.532639	0.627305	1		0.938224	0.814889	1.08023	0.375192	0.500718	1
rs2292913	45877529	CRY2	11	A	0.05063	0.0716155	0.1529	0.639527	0.670159	1		0.945123	0.803874	1.11119	0.49437	0.627305	1		0.938809	0.815521	1.08073	0.379366	0.500718	1
rs4755344	45883955	CRY2	11	T	0.05052	0.0680433	0.153108	0.656756	0.670159	1		0.949635	0.807606	1.11664	0.531829	0.627305	1		0.938113	0.814767	1.08013	0.37442	0.500718	1
rs4755345	45891508	CRY2	11	A	0.05051	0.0698705	0.153069	0.64807	0.670159	1		0.949655	0.807659	1.11662	0.531889	0.627305	1		0.938894	0.815477	1.08099	0.380546	0.500718	1
rs4756035	45877043	CRY2	11	C	0.05052	0.068838	0.153076	0.652942	0.670159	1		0.94972	0.807706	1.1167	0.532459	0.627305	1		0.938176	0.814847	1.08017	0.374811	0.500718	1
rs877412	45897651	CRY2	11	C	0.4258	0.0756672	0.0680704	0.266345	0.53269	1		0.964674	0.897705	1.03664	0.327216	0.627305	1		0.973477	0.914212	1.03658	0.401581	0.514847	1
rs6798	45904477	CRY2	11	T	0.09909	-0.0699712	0.112335	0.533384	0.650468	1		0.984068	0.874495	1.10737	0.789735	0.805852	1		1.04154	0.938902	1.1554	0.441928	0.55241	1
rs4756037	45878220	CRY2	11	A	0.1203	-0.103407	0.103577	0.31814	0.611808	1		0.996116	0.893335	1.11072	0.944161	0.944161	1		1.02789	0.934144	1.13104	0.572935	0.630615	1
rs11605924	45873091	CRY2	11	C	0.4643	-0.043039	0.0678551	0.525918	0.650468	1		1.04195	0.969919	1.11933	0.260875	0.627305	1		1.01806	0.95635	1.08375	0.574826	0.630615	1
rs1401419	45879739	CRY2	11	C	0.4643	-0.0425108	0.067877	0.531143	0.650468	1		1.04171	0.969676	1.1191	0.263671	0.627305	1		1.01781	0.956098	1.0835	0.580166	0.630615	1
rs7945565	45878992	CRY2	11	G	0.4643	-0.0426675	0.0678724	0.529603	0.650468	1		1.04178	0.969746	1.11917	0.262852	0.627305	1		1.01791	0.956198	1.08361	0.577986	0.630615	1
rs7945689	45879006	CRY2	11	T	0.4643	-0.0426669	0.0678724	0.529608	0.650468	1		1.04178	0.969746	1.11917	0.26285	0.627305	1		1.01791	0.956197	1.08361	0.577991	0.630615	1
rs7933420	45896797	CRY2	11	A	0.4543	-0.0352692	0.0679648	0.603822	0.670159	1		1.04301	0.970766	1.12062	0.250228	0.627305	1		1.01867	0.956831	1.0845	0.562699	0.630615	1
rs11038694	45878123	CRY2	11	A	0.4627	-0.0381525	0.0679487	0.57448	0.668	1		1.03707	0.965276	1.1142	0.320015	0.627305	1		1.01417	0.952626	1.07969	0.659585	0.687068	1
rs12794698	45871861	CRY2	11	A	0.4626	-0.0386107	0.0679303	0.569789	0.668	1		1.03724	0.965451	1.11436	0.317741	0.627305	1		1.01435	0.952814	1.07987	0.655393	0.687068	1
rs10838524	45870177	CRY2	11	G	0.4808	-0.0052432	0.0675463	0.938129	0.938129	1		1.02228	0.951867	1.0979	0.54506	0.627305	1		1.00786	0.946973	1.07265	0.805554	0.821994	1
rs139670444	45881397	CRY2	11	A	0.08089	0.109196	0.124456	0.380308	0.650468	1		0.955912	0.837092	1.0916	0.505534	0.627305	1		0.99654	0.888888	1.11723	0.95262	0.95262	1
rs11653735	80208933	CSNK1D	17	T	0.1478	-0.0943778	0.0945093	0.318017	0.741781	1		1.10546	1.00153	1.22016	0.0465515	0.418963	1		1.01665	0.931908	1.10909	0.710052	0.888495	1
rs72854796	80199432	CSNK1D	17	T	0.1944	0.107104	0.0857665	0.211784	0.741781	1		0.948265	0.86563	1.03879	0.253489	0.760467	1		0.977669	0.903519	1.0579	0.574664	0.888495	1
rs72854800	80215902	CSNK1D	17	C	0.09978	0.14554	0.111483	0.191767	0.741781	1		0.931903	0.827092	1.05	0.246642	0.760467	1		1.0423	0.940614	1.15498	0.42891	0.888495	1
rs12444	80200881	CSNK1D	17	T	0.05682	0.0893248	0.144087	0.535318	0.741781	1		0.953333	0.817654	1.11153	0.541786	0.974442	1		0.919287	0.804547	1.05039	0.216006	0.888495	1
rs4789846	80225545	CSNK1D	17	T	0.1147	-0.0817665	0.104637	0.434574	0.741781	1		0.987456	0.884113	1.10288	0.822904	0.974442	1		1.02397	0.929698	1.1278	0.630769	0.888495	1
rs7209167	80230633	CSNK1D	17	C	0.3939	0.0392113	0.0702858	0.576941	0.741781	1		1.00482	0.932724	1.08249	0.899258	0.974442	1		0.993222	0.93092	1.05969	0.836969	0.888495	1
rs9901910	80198007	CSNK1D	17	G	0.1148	-0.0974785	0.104723	0.351974	0.741781	1		0.997561	0.893189	1.11413	0.965454	0.974442	1		1.02429	0.929937	1.12821	0.62647	0.888495	1
rs12601586	80214198	CSNK1D	17	G	0.2034	-0.00973527	0.0839849	0.907722	0.944621	1		0.998547	0.913578	1.09142	0.974442	0.974442	1		0.982833	0.909376	1.06222	0.662191	0.888495	1
rs35693344	80218800	CSNK1D	17	G	0.4915	-0.00477919	0.0687998	0.944621	0.944621	1		1.00956	0.938634	1.08585	0.797871	0.974442	1		1.00455	0.94284	1.07029	0.888495	0.888495	1
rs79941944	38701618	CSNK1E	22	A	0.08663	0.249588	0.1202	0.0378884	0.947897	1		0.845881	0.742291	0.963928	0.0120338	0.976543	1		0.857732	0.767336	0.958777	0.00691642	0.864552	1
rs1005473	38694373	CSNK1E	22	C	0.1079	0.0589366	0.108841	0.588184	0.947897	1		0.984668	0.877149	1.10537	0.793395	0.976543	1		0.999733	0.903946	1.10567	0.995853	0.995853	1
rs10660444	38750302	CSNK1E	22	AAC	0.4834	0.0220189	0.0693081	0.750725	0.947897	1		0.99842	0.927891	1.07431	0.966263	0.976543	1		1.00544	0.943353	1.0716	0.867595	0.995853	1
rs112198357	38720434	CSNK1E	22	G	0.1217	-0.0399358	0.104746	0.703018	0.947897	1		1.01677	0.910365	1.13562	0.768037	0.976543	1		1.02692	0.933	1.13029	0.587267	0.995853	1
rs113075284	38703883	CSNK1E	22	C	0.1085	0.0547934	0.108747	0.614374	0.947897	1		0.988644	0.880853	1.10962	0.846245	0.976543	1		1.00285	0.906937	1.1089	0.955764	0.995853	1
rs11356671	38698254	CSNK1E	22	GT	0.1114	0.0310047	0.106372	0.770697	0.947897	1		0.975602	0.871909	1.09163	0.666588	0.976543	1		1.02956	0.933311	1.13574	0.560708	0.995853	1
rs113873251	38757454	CSNK1E	22	G	0.1853	-0.0231808	0.087697	0.791534	0.947897	1		0.976463	0.889828	1.07153	0.615348	0.976543	1		0.984525	0.908013	1.06748	0.70554	0.995853	1
rs113905862	38739253	CSNK1E	22	A	0.05603	0.127403	0.141784	0.368909	0.947897	1		0.953272	0.819204	1.10928	0.536032	0.976543	1		0.955966	0.837347	1.09139	0.505273	0.995853	1
rs114454729	38764988	CSNK1E	22	C	0.1854	-0.0235877	0.0876343	0.787814	0.947897	1		0.977415	0.890761	1.0725	0.629596	0.976543	1		0.985093	0.908586	1.06804	0.715779	0.995853	1
rs116914609	38705591	CSNK1E	22	T	0.05061	-0.300787	0.147133	0.0409577	0.947897	1		1.10308	0.945822	1.28647	0.211246	0.976543	1		1.08163	0.943779	1.23962	0.259266	0.995853	1
rs11703732	38734157	CSNK1E	22	T	0.1408	0.117329	0.097321	0.228016	0.947897	1		0.962447	0.867999	1.06717	0.467648	0.976543	1		0.987238	0.902671	1.07973	0.778621	0.995853	1
rs12169607	38762026	CSNK1E	22	A	0.1402	0.0715893	0.0971235	0.461088	0.947897	1		0.992595	0.895531	1.10018	0.887434	0.976543	1		1.00411	0.917873	1.09844	0.928728	0.995853	1
rs12628645	38769292	CSNK1E	22	G	0.1855	-0.0231884	0.087627	0.791304	0.947897	1		0.977223	0.890592	1.07228	0.62664	0.976543	1		0.984977	0.908485	1.06791	0.713624	0.995853	1
rs13054361	38732824	CSNK1E	22	A	0.07347	-0.100315	0.126367	0.427315	0.947897	1		1.13974	0.998894	1.30044	0.0519538	0.976543	1		1.0615	0.944906	1.19249	0.314706	0.995853	1
rs135755	38703302	CSNK1E	22	T	0.08082	-0.0511628	0.121857	0.674599	0.947897	1		1.04353	0.918414	1.18568	0.513205	0.976543	1		1.06571	0.952156	1.19282	0.268238	0.995853	1
rs135756	38703589	CSNK1E	22	C	0.08091	-0.0466211	0.121776	0.701847	0.947897	1		1.0419	0.917033	1.18377	0.528558	0.976543	1		1.06341	0.950154	1.19016	0.284604	0.995853	1
rs135757	38703653	CSNK1E	22	A	0.2299	0.0479441	0.0819991	0.558773	0.947897	1		0.981454	0.899841	1.07047	0.672566	0.976543	1		1.01895	0.944817	1.0989	0.626175	0.995853	1
rs135758	38705588	CSNK1E	22	T	0.2075	0.0219922	0.0844468	0.794542	0.947897	1		0.998662	0.913421	1.09186	0.976543	0.976543	1		1.02402	0.947354	1.1069	0.549918	0.995853	1
rs135761	38708118	CSNK1E	22	T	0.2032	0.0521123	0.0851263	0.54044	0.947897	1		0.980089	0.895677	1.07246	0.66162	0.976543	1		1.01129	0.934993	1.09382	0.779028	0.995853	1
rs135762	38708266	CSNK1E	22	A	0.08001	-0.0430778	0.122655	0.72544	0.947897	1		1.03614	0.911034	1.17843	0.588657	0.976543	1		1.06149	0.947651	1.18901	0.302541	0.995853	1
rs135764	38710412	CSNK1E	22	A	0.07971	0.220366	0.12448	0.0767187	0.947897	1		0.865972	0.756914	0.990744	0.0361378	0.976543	1		0.880017	0.784515	0.987146	0.0292056	0.995853	1
rs137963297	38712902	CSNK1E	22	T	0.05103	-0.103433	0.150701	0.492517	0.947897	1		0.921684	0.784699	1.08258	0.320518	0.976543	1		1.00736	0.877988	1.1558	0.916706	0.995853	1
rs138360	38785507	CSNK1E	22	G	0.4866	0.0256842	0.0693813	0.711252	0.947897	1		0.995748	0.925321	1.07153	0.90935	0.976543	1		1.00312	0.941123	1.0692	0.923726	0.995853	1
rs138361	38787689	CSNK1E	22	A	0.4956	0.0403813	0.0691077	0.55902	0.947897	1		0.988362	0.918729	1.06327	0.753494	0.976543	1		0.994543	0.933335	1.05976	0.865911	0.995853	1
rs138362	38787703	CSNK1E	22	T	0.4954	0.0416044	0.0690963	0.547111	0.947897	1		0.988073	0.91847	1.06295	0.747495	0.976543	1		0.994181	0.933004	1.05937	0.857074	0.995853	1
rs138365	38789676	CSNK1E	22	C	0.1872	-0.023975	0.0874071	0.783868	0.947897	1		0.979057	0.892467	1.07405	0.654162	0.976543	1		0.985571	0.909238	1.06831	0.723818	0.995853	1
rs138366	38789936	CSNK1E	22	G	0.4955	0.0408232	0.0691063	0.554719	0.947897	1		0.988333	0.9187	1.06324	0.752881	0.976543	1		0.994435	0.933235	1.05965	0.863293	0.995853	1
rs138367	38790131	CSNK1E	22	T	0.4822	0.022567	0.0691415	0.744139	0.947897	1		0.997625	0.927253	1.07334	0.949195	0.976543	1		1.00369	0.941907	1.06952	0.90954	0.995853	1
rs138368	38790528	CSNK1E	22	C	0.1872	-0.0239807	0.087406	0.783815	0.947897	1		0.97906	0.892471	1.07405	0.654201	0.976543	1		0.985575	0.909242	1.06832	0.723879	0.995853	1
rs138369	38790760	CSNK1E	22	A	0.4824	0.0238785	0.0691485	0.729862	0.947897	1		0.996984	0.926649	1.07266	0.935503	0.976543	1		1.00332	0.941553	1.06913	0.918629	0.995853	1
rs138370	38793267	CSNK1E	22	A	0.4939	0.0408937	0.0691866	0.554495	0.947897	1		0.990023	0.920182	1.06516	0.788203	0.976543	1		0.997628	0.936148	1.06315	0.941676	0.995853	1
rs141048394	38720077	CSNK1E	22	TTTTGTG	0.4912	0.0169156	0.0704519	0.810259	0.947897	1		0.974053	0.904149	1.04936	0.489001	0.976543	1		0.993045	0.93077	1.05949	0.832716	0.995853	1
rs148385647	38788764	CSNK1E	22	TTTAA	0.4958	0.0405891	0.0691295	0.557123	0.947897	1		0.988922	0.919227	1.0639	0.765121	0.976543	1		0.996321	0.934981	1.06168	0.909475	0.995853	1
rs148990774	38782639	CSNK1E	22	AAT	0.4863	0.0262646	0.0693625	0.704954	0.947897	1		0.99578	0.925368	1.07155	0.91001	0.976543	1		1.0034	0.941402	1.06949	0.916826	0.995853	1
rs150107554	38783612	CSNK1E	22	AGAGT	0.4958	0.0414338	0.0691158	0.548869	0.947897	1		0.988787	0.919111	1.06375	0.762312	0.976543	1		0.996687	0.935332	1.06207	0.918459	0.995853	1
rs1534891	38695099	CSNK1E	22	T	0.09062	-0.0491005	0.116201	0.672638	0.947897	1		1.04329	0.923557	1.17854	0.495646	0.976543	1		1.06466	0.956173	1.18545	0.253198	0.995853	1
rs17753544	38778957	CSNK1E	22	A	0.1868	-0.0233785	0.0874695	0.789264	0.947897	1		0.97851	0.891908	1.07352	0.64589	0.976543	1		0.985636	0.909253	1.06844	0.72517	0.995853	1
rs195301	38774403	CSNK1E	22	G	0.4857	0.0265716	0.0693817	0.701748	0.947897	1		0.995135	0.924753	1.07087	0.89633	0.976543	1		1.00053	0.938693	1.06644	0.986971	0.995853	1
rs195302	38774740	CSNK1E	22	T	0.4857	0.0265717	0.0693814	0.701745	0.947897	1		0.995135	0.924753	1.07087	0.896324	0.976543	1		1.00053	0.938692	1.06644	0.986991	0.995853	1
rs195304	38775593	CSNK1E	22	T	0.1338	-0.0693197	0.097853	0.478715	0.947897	1		1.07825	0.972677	1.19529	0.151849	0.976543	1		1.05431	0.96316	1.1541	0.251634	0.995853	1
rs195305	38775970	CSNK1E	22	G	0.4854	0.0273035	0.0693806	0.693938	0.947897	1		0.994469	0.924137	1.07015	0.882191	0.976543	1		1.00079	0.938947	1.06672	0.980532	0.995853	1
rs195307	38777370	CSNK1E	22	T	0.4862	0.0269856	0.0693622	0.697248	0.947897	1		0.995179	0.924813	1.0709	0.897226	0.976543	1		1.00273	0.940766	1.06877	0.933328	0.995853	1
rs195308	38777396	CSNK1E	22	C	0.486	0.0274085	0.0693859	0.692843	0.947897	1		0.995241	0.92485	1.07099	0.898582	0.976543	1		1.00291	0.940919	1.06898	0.928904	0.995853	1
rs195309	38777877	CSNK1E	22	G	0.4862	0.0269833	0.0693617	0.69727	0.947897	1		0.995181	0.924815	1.0709	0.89727	0.976543	1		1.00272	0.940765	1.06876	0.933374	0.995853	1
rs195311	38769021	CSNK1E	22	T	0.4861	0.0265852	0.0693976	0.701667	0.947897	1		0.995675	0.925238	1.07147	0.907817	0.976543	1		1.00265	0.940663	1.06873	0.935128	0.995853	1
rs195314	38771840	CSNK1E	22	G	0.4857	0.0271878	0.0693903	0.69521	0.947897	1		0.994534	0.924185	1.07024	0.883575	0.976543	1		1.00022	0.938398	1.06613	0.994491	0.995853	1
rs1997644	38715222	CSNK1E	22	G	0.3554	0.0442296	0.0731789	0.545593	0.947897	1		0.952007	0.881022	1.02871	0.213496	0.976543	1		0.978256	0.914557	1.04639	0.522222	0.995853	1
rs200104297	38780588	CSNK1E	22	T	0.08928	0.151811	0.115997	0.190657	0.947897	1		0.926967	0.818402	1.04993	0.232762	0.976543	1		0.89461	0.802835	0.996875	0.0437339	0.995853	1
rs2075983	38690698	CSNK1E	22	A	0.2032	0.0481783	0.0848353	0.570117	0.947897	1		0.982549	0.898203	1.07482	0.700651	0.976543	1		1.00918	0.933267	1.09126	0.818908	0.995853	1
rs2075984	38690889	CSNK1E	22	C	0.4563	0.021199	0.0712906	0.7662	0.947897	1		0.9605	0.890705	1.03576	0.295079	0.976543	1		0.986266	0.923622	1.05316	0.679588	0.995853	1
rs2413515	38734069	CSNK1E	22	C	0.4987	0.0633087	0.0698596	0.364845	0.947897	1		0.981467	0.911503	1.0568	0.620052	0.976543	1		0.977874	0.917084	1.04269	0.494436	0.995853	1
rs25535	38707486	CSNK1E	22	C	0.08002	-0.0466032	0.122603	0.70387	0.947897	1		1.03703	0.911873	1.17936	0.579541	0.976543	1		1.06333	0.949342	1.19101	0.288508	0.995853	1
rs28575783	38704284	CSNK1E	22	T	0.1084	0.0550446	0.108791	0.612894	0.947897	1		0.988551	0.880729	1.10957	0.845057	0.976543	1		1.00275	0.906813	1.10884	0.957319	0.995853	1
rs34559683	38739491	CSNK1E	22	T	0.07635	-0.0991989	0.124389	0.425194	0.947897	1		1.13688	0.998484	1.29446	0.0527379	0.976543	1		1.07435	0.958041	1.20477	0.219923	0.995853	1
rs35594588	38771781	CSNK1E	22	T	0.4847	0.0212502	0.0694116	0.759501	0.947897	1		0.996599	0.926082	1.07249	0.927506	0.976543	1		1.00032	0.938475	1.06624	0.992201	0.995853	1
rs3788542	38694495	CSNK1E	22	T	0.05472	0.139362	0.143206	0.330505	0.947897	1		0.942268	0.808222	1.09855	0.447548	0.976543	1		0.93783	0.820002	1.07259	0.348755	0.995853	1
rs3830720	38699050	CSNK1E	22	GAGGC	0.09079	-0.0375039	0.116111	0.746704	0.947897	1		1.03797	0.918898	1.17248	0.548848	0.976543	1		1.06415	0.955781	1.18481	0.256516	0.995853	1
rs3859846	38778390	CSNK1E	22	A	0.1868	-0.0234429	0.0874694	0.788697	0.947897	1		0.978537	0.891932	1.07355	0.646308	0.976543	1		0.98567	0.909284	1.06847	0.725798	0.995853	1
rs3876031	38760918	CSNK1E	22	T	0.4829	0.0217147	0.0692732	0.753937	0.947897	1		0.998453	0.927954	1.07431	0.966943	0.976543	1		1.00389	0.941936	1.06991	0.904965	0.995853	1
rs3876032	38761000	CSNK1E	22	A	0.267	0.0234488	0.0785956	0.765447	0.947897	1		1.0287	0.946832	1.11765	0.503654	0.976543	1		1.02938	0.957672	1.10645	0.4319	0.995853	1
rs3890379	38692380	CSNK1E	22	G	0.1085	0.0544584	0.108593	0.616042	0.947897	1		0.9886	0.880951	1.1094	0.845451	0.976543	1		1.00429	0.908367	1.11033	0.933446	0.995853	1
rs3959635	38766229	CSNK1E	22	A	0.4855	0.0264464	0.0694029	0.703172	0.947897	1		0.995497	0.925069	1.07129	0.904038	0.976543	1		1.00101	0.939124	1.06697	0.975262	0.995853	1
rs4821782	38723050	CSNK1E	22	C	0.4938	0.024389	0.0705575	0.729608	0.947897	1		0.972108	0.902244	1.04738	0.457241	0.976543	1		0.993631	0.931247	1.06019	0.846855	0.995853	1
rs4821785	38763792	CSNK1E	22	G	0.4855	0.0265941	0.0693922	0.70155	0.947897	1		0.995167	0.924772	1.07092	0.897016	0.976543	1		1.00056	0.938708	1.06648	0.986316	0.995853	1
rs4821786	38763915	CSNK1E	22	C	0.4859	0.0271845	0.0693986	0.695279	0.947897	1		0.995264	0.924855	1.07103	0.899091	0.976543	1		1.00237	0.940398	1.06843	0.941974	0.995853	1
rs545448057	38794136	CSNK1E	22	CCCCCGCTCCCGGCGGAGATTCAGGGAA	0.4862	0.0319397	0.069428	0.645501	0.947897	1		0.995709	0.925243	1.07154	0.908576	0.976543	1		0.99927	0.937451	1.06517	0.982116	0.995853	1
rs55719829	38779054	CSNK1E	22	C	0.187	-0.0224875	0.0874183	0.797001	0.947897	1		0.978638	0.892072	1.0736	0.647686	0.976543	1		0.985099	0.908794	1.06781	0.715129	0.995853	1
rs55906933	38758989	CSNK1E	22	A	0.1852	-0.0242544	0.0876986	0.782122	0.947897	1		0.977252	0.890552	1.07239	0.627357	0.976543	1		0.985582	0.90899	1.06863	0.724953	0.995853	1
rs5750581	38695406	CSNK1E	22	C	0.09062	-0.0491488	0.116209	0.672356	0.947897	1		1.04339	0.923641	1.17866	0.494671	0.976543	1		1.0647	0.956206	1.1855	0.252912	0.995853	1
rs5750591	38720115	CSNK1E	22	C	0.04218	0.0405941	0.160247	0.800026	0.947897	1		0.888487	0.74761	1.05591	0.17949	0.976543	1		0.928194	0.800502	1.07626	0.323753	0.995853	1
rs5750597	38741793	CSNK1E	22	A	0.1175	0.0685588	0.104614	0.512264	0.947897	1		0.990686	0.886733	1.10682	0.868587	0.976543	1		0.955859	0.867731	1.05294	0.360327	0.995853	1
rs5750598	38749429	CSNK1E	22	C	0.1108	-0.0286687	0.106324	0.787448	0.947897	1		1.05259	0.941181	1.17719	0.369208	0.976543	1		1.03805	0.941508	1.14449	0.453373	0.995853	1
rs5757037	38719189	CSNK1E	22	A	0.2987	0.0366277	0.0752009	0.626227	0.947897	1		0.975493	0.900911	1.05625	0.540911	0.976543	1		0.994387	0.927886	1.06565	0.873356	0.995853	1
rs5757042	38724576	CSNK1E	22	T	0.09882	-0.0382335	0.111959	0.732741	0.947897	1		1.01943	0.905813	1.14729	0.749609	0.976543	1		0.968006	0.87273	1.07368	0.538485	0.995853	1
rs5757049	38729433	CSNK1E	22	G	0.4754	0.0891171	0.0699283	0.202559	0.947897	1		0.959011	0.890537	1.03275	0.268141	0.976543	1		0.96989	0.909504	1.03429	0.351275	0.995853	1
rs5757055	38740853	CSNK1E	22	G	0.4995	0.0608476	0.0697983	0.383366	0.947897	1		0.981806	0.911876	1.0571	0.626229	0.976543	1		0.978893	0.91808	1.04374	0.514478	0.995853	1
rs5757057	38744184	CSNK1E	22	C	0.2372	0.0492735	0.0807201	0.5416	0.947897	1		1.01737	0.934381	1.10774	0.691567	0.976543	1		1.01156	0.939088	1.08962	0.761939	0.995853	1
rs5757058	38749925	CSNK1E	22	A	0.4834	0.022018	0.0693086	0.750737	0.947897	1		0.998423	0.927893	1.07431	0.966327	0.976543	1		1.00544	0.943354	1.07161	0.867556	0.995853	1
rs5757064	38759046	CSNK1E	22	A	0.4829	0.021717	0.0692752	0.753918	0.947897	1		0.998457	0.927956	1.07431	0.967041	0.976543	1		1.00389	0.941938	1.06992	0.90488	0.995853	1
rs5757065	38761636	CSNK1E	22	A	0.4853	0.0265098	0.0694069	0.702512	0.947897	1		0.995206	0.924792	1.07098	0.897869	0.976543	1		1.00072	0.938852	1.06667	0.98225	0.995853	1
rs5757069	38764732	CSNK1E	22	A	0.4855	0.0265826	0.069391	0.701668	0.947897	1		0.995172	0.924777	1.07092	0.89712	0.976543	1		1.00057	0.938716	1.06649	0.986155	0.995853	1
rs58688411	38766856	CSNK1E	22	G	0.4853	0.0272684	0.0694051	0.694414	0.947897	1		0.9947	0.924324	1.07043	0.887117	0.976543	1		1.00073	0.938854	1.06667	0.982235	0.995853	1
rs5995569	38716638	CSNK1E	22	G	0.1216	-0.0355152	0.104784	0.734667	0.947897	1		1.01782	0.911288	1.13681	0.754173	0.976543	1		1.02706	0.933097	1.13049	0.585461	0.995853	1
rs5995570	38724132	CSNK1E	22	T	0.3005	0.0580047	0.0753072	0.441181	0.947897	1		0.968027	0.893846	1.04836	0.424381	0.976543	1		0.992352	0.925801	1.06369	0.828392	0.995853	1
rs6001092	38701094	CSNK1E	22	G	0.09066	-0.0498655	0.116256	0.667987	0.947897	1		1.04424	0.924372	1.17964	0.486549	0.976543	1		1.0668	0.95804	1.1879	0.238545	0.995853	1
rs6001098	38743302	CSNK1E	22	G	0.2371	0.0494279	0.0807363	0.540414	0.947897	1		1.01735	0.934341	1.10772	0.692086	0.976543	1		1.01139	0.93892	1.08945	0.76529	0.995853	1
rs6001099	38748940	CSNK1E	22	C	0.4834	0.0220325	0.0693127	0.750592	0.947897	1		0.998426	0.927892	1.07432	0.966391	0.976543	1		1.00544	0.94335	1.07161	0.867588	0.995853	1
rs6519104	38742033	CSNK1E	22	A	0.4823	-0.033504	0.0696919	0.630713	0.947897	1		1.00137	0.930204	1.07798	0.971021	0.976543	1		1.01254	0.949709	1.07953	0.702989	0.995853	1
rs71197110	38778135	CSNK1E	22	G	0.4862	0.0269856	0.0693615	0.697244	0.947897	1		0.995178	0.924813	1.0709	0.897213	0.976543	1		1.00272	0.940762	1.06876	0.933449	0.995853	1
rs7284708	38703106	CSNK1E	22	A	0.1298	0.104508	0.101238	0.301965	0.947897	1		0.940212	0.843978	1.04742	0.263129	0.976543	1		0.981961	0.894314	1.0782	0.702751	0.995853	1
rs7285318	38717440	CSNK1E	22	C	0.1218	-0.0395431	0.104744	0.705797	0.947897	1		1.01694	0.910518	1.1358	0.765801	0.976543	1		1.02775	0.933753	1.1312	0.575968	0.995853	1
rs7288109	38746369	CSNK1E	22	T	0.1154	-0.0249818	0.104689	0.8114	0.947897	1		1.05321	0.943349	1.17587	0.356327	0.976543	1		1.03656	0.941572	1.14113	0.464018	0.995853	1
rs7289981	38719962	CSNK1E	22	T	0.1168	-0.0534983	0.106452	0.615288	0.947897	1		1.04153	0.931179	1.16496	0.476389	0.976543	1		1.02801	0.932535	1.13326	0.57857	0.995853	1
rs73154484	38735364	CSNK1E	22	G	0.1393	0.136605	0.0972859	0.160312	0.947897	1		0.951018	0.857649	1.05455	0.340827	0.976543	1		0.987524	0.902999	1.07996	0.783327	0.995853	1
rs75735715	38740101	CSNK1E	22	A	0.05603	0.127361	0.141779	0.36905	0.947897	1		0.953249	0.819189	1.10925	0.535814	0.976543	1		0.955965	0.83735	1.09138	0.505247	0.995853	1
rs76207320	38706337	CSNK1E	22	G	0.06622	0.132438	0.132374	0.317111	0.947897	1		0.959211	0.832807	1.1048	0.563534	0.976543	1		0.948182	0.837972	1.07289	0.398665	0.995853	1
rs763220	38744727	CSNK1E	22	T	0.1365	-0.0633002	0.0973504	0.515564	0.947897	1		1.07248	0.967972	1.18827	0.181005	0.976543	1		1.05017	0.959835	1.14901	0.286117	0.995853	1
rs80639	38791067	CSNK1E	22	A	0.1339	-0.0693131	0.0978353	0.478678	0.947897	1		1.0782	0.972647	1.1952	0.152044	0.976543	1		1.05423	0.963099	1.15399	0.252263	0.995853	1
rs867198	38708606	CSNK1E	22	T	0.08735	0.0305396	0.117777	0.79541	0.947897	1		1.01122	0.89275	1.1454	0.860735	0.976543	1		1.00345	0.899911	1.11891	0.95052	0.995853	1
rs9607528	38702504	CSNK1E	22	G	0.2298	0.0479867	0.0819877	0.558369	0.947897	1		0.981188	0.899607	1.07017	0.668063	0.976543	1		1.01898	0.944851	1.09892	0.625672	0.995853	1
rs9607530	38718368	CSNK1E	22	A	0.491	0.0177951	0.0704488	0.800588	0.947897	1		0.973004	0.903182	1.04822	0.471318	0.976543	1		0.992073	0.929869	1.05844	0.809633	0.995853	1
rs9607531	38718667	CSNK1E	22	C	0.4912	0.0171022	0.0704427	0.808181	0.947897	1		0.973931	0.904047	1.04922	0.486867	0.976543	1		0.993009	0.930745	1.05944	0.831845	0.995853	1
rs9610939	38718640	CSNK1E	22	G	0.4914	0.0187985	0.070461	0.789636	0.947897	1		0.97348	0.903607	1.04876	0.479396	0.976543	1		0.992561	0.93031	1.05898	0.821253	0.995853	1
rs9610940	38719801	CSNK1E	22	T	0.3556	0.0436313	0.0731711	0.550998	0.947897	1		0.95275	0.881716	1.02951	0.220806	0.976543	1		0.979175	0.91542	1.04737	0.540109	0.995853	1
rs9610949	38761960	CSNK1E	22	T	0.0892	0.152064	0.116062	0.19017	0.947897	1		0.926708	0.818109	1.04972	0.231339	0.976543	1		0.894563	0.802741	0.996889	0.0437627	0.995853	1
rs9622790	38741696	CSNK1E	22	A	0.1372	0.114495	0.0977985	0.241746	0.947897	1		0.955833	0.86154	1.06045	0.39398	0.976543	1		0.979402	0.895064	1.07169	0.650545	0.995853	1
rs9622805	38794039	CSNK1E	22	T	0.05187	0.179897	0.148471	0.225681	0.947897	1		0.968714	0.826859	1.13491	0.693981	0.976543	1		0.967359	0.842183	1.11114	0.638796	0.995853	1
rs9607532	38719488	CSNK1E	22	C	0.4913	0.0161031	0.0704666	0.819247	0.948203	1		0.974679	0.904714	1.05005	0.499783	0.976543	1		0.993038	0.930759	1.05948	0.832573	0.995853	1
rs11089880	38777305	CSNK1E	22	C	0.4729	0.00901411	0.0694176	0.896686	0.968654	1		1.00434	0.933223	1.08088	0.907935	0.976543	1		1.01199	0.949423	1.07868	0.714361	0.995853	1
rs11089881	38777309	CSNK1E	22	C	0.4729	0.00900885	0.0694175	0.896746	0.968654	1		1.00434	0.933224	1.08088	0.907924	0.976543	1		1.01199	0.949423	1.07868	0.714361	0.995853	1
rs3042583	38773204	CSNK1E	22	GTA	0.4719	0.00938183	0.0694841	0.892599	0.968654	1		1.00344	0.932317	1.07999	0.927005	0.976543	1		1.00936	0.946907	1.07594	0.774919	0.995853	1
rs4101105	38769522	CSNK1E	22	C	0.4727	0.00920733	0.0694475	0.894529	0.968654	1		1.00441	0.93325	1.08099	0.906665	0.976543	1		1.01164	0.949061	1.07834	0.722505	0.995853	1
rs4101106	38769211	CSNK1E	22	C	0.4727	0.00920744	0.0694497	0.894531	0.968654	1		1.00437	0.933211	1.08095	0.907502	0.976543	1		1.01159	0.949021	1.07829	0.723446	0.995853	1
rs57485857	38746745	CSNK1E	22	A	0.1824	-0.00993976	0.088073	0.910146	0.968654	1		0.973652	0.886887	1.0689	0.574996	0.976543	1		0.978342	0.9019	1.06126	0.597851	0.995853	1
rs5757022	38689984	CSNK1E	22	T	0.1223	0.0140746	0.102503	0.89079	0.968654	1		0.993014	0.891327	1.1063	0.898793	0.976543	1		1.02912	0.936343	1.13108	0.55156	0.995853	1
rs5757068	38764388	CSNK1E	22	G	0.4721	0.00855729	0.0694501	0.90194	0.968654	1		1.0044	0.933244	1.08098	0.906774	0.976543	1		1.0099	0.94744	1.07648	0.762266	0.995853	1
rs6001093	38701393	CSNK1E	22	C	0.1279	0.0108242	0.100707	0.914409	0.968654	1		0.997571	0.897283	1.10907	0.96411	0.976543	1		1.05232	0.959049	1.15467	0.281492	0.995853	1
rs9622802	38779609	CSNK1E	22	T	0.4729	0.00900518	0.069415	0.896784	0.968654	1		1.00435	0.933231	1.08088	0.907816	0.976543	1		1.01197	0.949411	1.07866	0.714697	0.995853	1
rs117551884	38692054	CSNK1E	22	G	0.05858	-0.00723405	0.141404	0.9592	0.980447	1		1.08029	0.931245	1.2532	0.30792	0.976543	1		0.993188	0.871688	1.13162	0.918227	0.995853	1
rs135763	38708404	CSNK1E	22	A	0.1745	-0.00540302	0.089868	0.95206	0.980447	1		1.02619	0.933399	1.1282	0.592903	0.976543	1		1.03457	0.952333	1.12392	0.421235	0.995853	1
rs5757043	38724682	CSNK1E	22	A	0.05074	-0.00518946	0.151097	0.972603	0.980447	1		0.930252	0.791699	1.09305	0.379586	0.976543	1		0.91685	0.797347	1.05426	0.22309	0.995853	1
rs5757062	38754272	CSNK1E	22	T	0.4695	0.00273626	0.0693359	0.968522	0.980447	1		1.00733	0.936089	1.08399	0.845313	0.976543	1		1.0132	0.950637	1.07989	0.686703	0.995853	1
rs5757063	38758521	CSNK1E	22	C	0.47	0.00406569	0.0693299	0.953238	0.980447	1		1.00795	0.936674	1.08465	0.832389	0.976543	1		1.01514	0.952454	1.08196	0.644002	0.995853	1
rs8141933	38752520	CSNK1E	22	T	0.4702	0.00434684	0.0693832	0.950047	0.980447	1		1.00743	0.936137	1.08414	0.843369	0.976543	1		1.01425	0.951565	1.08107	0.663755	0.995853	1
rs35351192	38740868	CSNK1E	22	A	0.3122	-0.000849052	0.0744767	0.990904	0.990904	1		1.00554	0.92946	1.08786	0.890448	0.976543	1		0.992035	0.926321	1.06241	0.819111	0.995853	1
rs2440589	94178987	NFIL3	9	T	0.3684	0.161879	0.070485	0.0216671	0.0473356	0.178737		0.94579	0.87767	1.0192	0.143915	0.203276	0.767561		0.908908	0.851675	0.969988	0.00399904	0.0192432	0.0726617
rs2482356	94178371	NFIL3	9	C	0.3684	0.161886	0.0704826	0.0216566	0.0473356	0.178737		0.945802	0.877683	1.01921	0.143987	0.203276	0.767561		0.908935	0.851702	0.970014	0.00400901	0.0192432	0.0726617
rs2482704	94182363	NFIL3	9	T	0.3669	0.169073	0.0705734	0.0166131	0.0473356	0.178737		0.942209	0.874254	1.01545	0.119083	0.203276	0.767561		0.906881	0.849715	0.967893	0.00325772	0.0192432	0.0726617
rs2989836	94181361	NFIL3	9	T	0.3685	0.162803	0.0705159	0.020985	0.0473356	0.178737		0.944896	0.876805	1.01827	0.13744	0.203276	0.767561		0.908193	0.850983	0.969249	0.00372199	0.0192432	0.0726617
rs2482357	94179978	NFIL3	9	A	0.3981	0.1611	0.0698286	0.0210776	0.0473356	0.178737		0.93882	0.871852	1.01093	0.0945235	0.198859	0.750882		0.913686	0.856785	0.974367	0.0059326	0.0219733	0.0829703
rs2482702	94175624	NFIL3	9	G	0.3982	0.160281	0.0698046	0.0216955	0.0473356	0.178737		0.93971	0.872706	1.01186	0.0994293	0.198859	0.750882		0.914473	0.857539	0.975186	0.00640888	0.0219733	0.0829703
rs146464502	94180280	NFIL3	9	G	0.09452	0.281587	0.115044	0.014402	0.0473356	0.178737		0.854535	0.754611	0.967692	0.0132277	0.0635405	0.239926		0.906146	0.814324	1.00832	0.0706167	0.101263	0.382363
rs2440590	94179857	NFIL3	9	G	0.09452	0.281422	0.115052	0.0144668	0.0473356	0.178737		0.854674	0.754729	0.967855	0.0133277	0.0635405	0.239926		0.906487	0.814621	1.00871	0.0717277	0.101263	0.382363
rs2482358	94180241	NFIL3	9	A	0.09452	0.28158	0.115044	0.0144044	0.0473356	0.178737		0.854538	0.754613	0.967695	0.0132297	0.0635405	0.239926		0.906147	0.814325	1.00832	0.0706199	0.101263	0.382363
rs2482703	94180299	NFIL3	9	G	0.09452	0.281491	0.115041	0.0144335	0.0473356	0.178737		0.854669	0.754733	0.967838	0.0133153	0.0635405	0.239926		0.906194	0.814369	1.00837	0.0707629	0.101263	0.382363
rs2482707	94183654	NFIL3	9	T	0.09471	0.272414	0.114871	0.0177428	0.0473356	0.178737		0.857724	0.757655	0.97101	0.0153186	0.0635405	0.239926		0.909269	0.817287	1.0116	0.0804722	0.107296	0.405146
rs9409419	94174123	NFIL3	9	G	0.3551	0.157224	0.0709531	0.0267299	0.0534598	0.201862		0.942673	0.874342	1.01634	0.124121	0.203276	0.767561		0.906122	0.848629	0.96751	0.00320329	0.0192432	0.0726617
rs2440592	94181951	NFIL3	9	G	0.1568	0.190811	0.0933269	0.0409348	0.0614022	0.231852		0.89071	0.805645	0.984757	0.0238277	0.0635405	0.239926		0.902111	0.827285	0.983704	0.0197072	0.0429975	0.162357
rs2482705	94182502	NFIL3	9	A	0.1567	0.190877	0.0933241	0.0408592	0.0614022	0.231852		0.890655	0.805598	0.984694	0.0237499	0.0635405	0.239926		0.902073	0.827252	0.983661	0.0196548	0.0429975	0.162357
rs2482706	94182696	NFIL3	9	T	0.1567	0.190877	0.0933237	0.0408582	0.0614022	0.231852		0.890654	0.805596	0.984692	0.0237468	0.0635405	0.239926		0.902071	0.827251	0.983659	0.0196521	0.0429975	0.162357
rs2482708	94185162	NFIL3	9	A	0.1567	0.190878	0.0933189	0.0408472	0.0614022	0.231852		0.890629	0.805578	0.984659	0.0237057	0.0635405	0.239926		0.902056	0.827241	0.983638	0.0196262	0.0429975	0.162357
rs2482359	94184937	NFIL3	9	G	0.1569	0.18507	0.0932503	0.0472197	0.0666631	0.251717		0.892737	0.807586	0.986867	0.0265242	0.0636581	0.24037		0.903993	0.829081	0.985674	0.0222017	0.0444034	0.167665
rs10991926	94180339	NFIL3	9	C	0.2647	0.0671586	0.0765413	0.380289	0.456347	1		1.0015	0.92374	1.08581	0.970926	0.970926	1		0.932738	0.869425	1.00066	0.0521986	0.0963666	0.363876
rs10991925	94177640	NFIL3	9	C	0.2035	0.0741147	0.0837766	0.376363	0.456347	1		1.01259	0.927176	1.10587	0.780848	0.832771	1		0.949418	0.879182	1.02526	0.185608	0.203351	0.767845
rs7869771	94180627	NFIL3	9	C	0.2033	0.0761719	0.0838204	0.363511	0.456347	1		1.01158	0.926187	1.10484	0.798072	0.832771	1		0.948208	0.878017	1.02401	0.175323	0.203351	0.767845
rs7021746	94176261	NFIL3	9	A	0.1924	0.0612418	0.0851385	0.471967	0.539391	1		1.01325	0.926527	1.10809	0.773126	0.832771	1		0.946489	0.8752	1.02359	0.168668	0.203351	0.767845
rs12685507	94178186	NFIL3	9	C	0.05973	0.0120467	0.140925	0.931879	0.949514	1		0.972339	0.836439	1.13032	0.714974	0.832771	1		0.917461	0.805416	1.04509	0.194878	0.203351	0.767845
rs34408334	94179518	NFIL3	9	A	0.05979	0.0122065	0.140907	0.930969	0.949514	1		0.972276	0.8364	1.13022	0.714308	0.832771	1		0.917321	0.805306	1.04492	0.194039	0.203351	0.767845
rs33973463	94172975	NFIL3	9	T	0.05848	0.00896376	0.141565	0.949514	0.949514	1		0.969336	0.833204	1.12771	0.686687	0.832771	1		0.918911	0.806223	1.04735	0.205194	0.205194	0.774804
rs6719437	101599071	NPAS2	2	G	0.3093	0.18115	0.0738304	0.0141663	0.999182	1		0.901479	0.833188	0.975366	0.00986519	0.226425	1		0.903054	0.843665	0.966623	0.00330308	0.773467	1
rs13418893	101532363	NPAS2	2	A	0.3004	0.0513347	0.0738604	0.487062	0.999182	1		0.94465	0.873367	1.02175	0.1549	0.468358	1		0.924555	0.863782	0.989604	0.0237468	0.773467	1
rs139061222	101531662	NPAS2	2	CCT	0.3004	0.0529607	0.0738267	0.473172	0.999182	1		0.944371	0.873131	1.02142	0.152641	0.468358	1		0.923724	0.86304	0.988675	0.0221099	0.773467	1
rs2117714	101521777	NPAS2	2	G	0.314	0.0692743	0.0730763	0.343174	0.999182	1		0.94193	0.871582	1.01796	0.130898	0.468358	1		0.923903	0.863836	0.988147	0.0210214	0.773467	1
rs35079914	101533536	NPAS2	2	A	0.3004	0.0513561	0.0738515	0.486829	0.999182	1		0.944674	0.873397	1.02177	0.155038	0.468358	1		0.924526	0.863761	0.989566	0.0236753	0.773467	1
rs356641	101538194	NPAS2	2	T	0.3021	0.0534946	0.0737673	0.468364	0.999182	1		0.941899	0.870891	1.0187	0.134458	0.468358	1		0.924458	0.863766	0.989414	0.0233824	0.773467	1
rs356653	101539790	NPAS2	2	A	0.302	0.0525132	0.0737829	0.476657	0.999182	1		0.942099	0.871062	1.01893	0.135922	0.468358	1		0.924615	0.8639	0.989596	0.0237121	0.773467	1
rs356655	101529415	NPAS2	2	T	0.3003	0.0513692	0.073826	0.486567	0.999182	1		0.943961	0.872758	1.02097	0.14952	0.468358	1		0.923481	0.862786	0.988446	0.0217332	0.773467	1
rs356657	101528153	NPAS2	2	A	0.3008	0.0609018	0.0737731	0.409098	0.999182	1		0.940652	0.869719	1.01737	0.126152	0.468358	1		0.921411	0.860908	0.986165	0.0181774	0.773467	1
rs4851378	101522324	NPAS2	2	G	0.3138	0.0678428	0.0730916	0.35334	0.999182	1		0.942219	0.871843	1.01827	0.13291	0.468358	1		0.92451	0.864383	0.98882	0.022159	0.773467	1
rs7420866	101522912	NPAS2	2	T	0.3136	0.0672609	0.0730918	0.357485	0.999182	1		0.942466	0.872076	1.01854	0.134611	0.468358	1		0.924634	0.864495	0.988957	0.0223957	0.773467	1
rs920085	101522637	NPAS2	2	A	0.3137	0.0675622	0.0730977	0.355374	0.999182	1		0.942496	0.872097	1.01858	0.134855	0.468358	1		0.924346	0.864224	0.98865	0.0218699	0.773467	1
rs920086	101522610	NPAS2	2	A	0.3138	0.0678061	0.0730882	0.353578	0.999182	1		0.942263	0.871888	1.01832	0.133193	0.468358	1		0.924437	0.864317	0.988739	0.0220184	0.773467	1
rs920087	101522607	NPAS2	2	T	0.3138	0.0677655	0.0730932	0.3539	0.999182	1		0.942288	0.871907	1.01835	0.133394	0.468358	1		0.924413	0.864291	0.988718	0.0219834	0.773467	1
rs2305160	101591304	NPAS2	2	A	0.2808	-0.15695	0.0746768	0.0356114	0.999182	1		1.07253	0.991473	1.16022	0.0807435	0.468358	1		1.08134	1.00957	1.1582	0.0256217	0.77536	1
rs74106	101545555	NPAS2	2	T	0.3821	0.013235	0.0698313	0.849684	0.999182	1		0.978769	0.90903	1.05386	0.569342	0.913558	1		0.930066	0.87211	0.991873	0.0272056	0.77536	1
rs3739005	101566070	NPAS2	2	C	0.469	-0.124273	0.0679449	0.0674357	0.999182	1		1.11864	1.04113	1.20192	0.00221251	0.144129	0.965782		1.07133	1.00629	1.14058	0.0310755	0.833555	1
rs1053095	101612584	NPAS2	2	A	0.411	0.0904674	0.0683656	0.18578	0.999182	1		0.937705	0.87222	1.00811	0.0816169	0.468358	1		0.936252	0.879199	0.997006	0.0400308	0.913838	1
rs356647	101547520	NPAS2	2	T	0.1558	0.0768527	0.0939823	0.413534	0.999182	1		0.930064	0.841189	1.02833	0.157119	0.468358	1		0.913358	0.837672	0.995883	0.0400295	0.913838	1
rs3754675	101549843	NPAS2	2	C	0.1558	0.0756056	0.0938301	0.420401	0.999182	1		0.931136	0.842288	1.02936	0.163178	0.470944	1		0.913491	0.837891	0.995912	0.0400806	0.913838	1
rs10206435	101562502	NPAS2	2	C	0.4597	-0.11178	0.0678171	0.0993413	0.999182	1		1.1221	1.0445	1.20547	0.00162859	0.144129	0.965782		1.05759	0.99351	1.12581	0.0791242	0.937262	1
rs12712085	101565151	NPAS2	2	A	0.366	-0.0978867	0.0705205	0.16516	0.999182	1		1.12444	1.04402	1.21104	0.00194838	0.144129	0.965782		1.0517	0.98569	1.12213	0.127469	0.937262	1
rs1446574	101579941	NPAS2	2	C	0.4459	-0.137472	0.0679692	0.0431533	0.999182	1		1.12746	1.04932	1.21142	0.00106194	0.144129	0.965782		1.06574	1.00112	1.13454	0.0460522	0.937262	1
rs3739006	101566184	NPAS2	2	A	0.4375	-0.130752	0.0683789	0.0558937	0.999182	1		1.12635	1.04794	1.21063	0.00122973	0.144129	0.965782		1.06342	0.998593	1.13247	0.0553539	0.937262	1
rs4851385	101566323	NPAS2	2	G	0.4395	-0.128327	0.068344	0.0604668	0.999182	1		1.12629	1.04791	1.21054	0.00123184	0.144129	0.965782		1.06253	0.997783	1.13149	0.0586546	0.937262	1
rs4851386	101566938	NPAS2	2	T	0.4341	-0.115227	0.0682853	0.0915627	0.999182	1		1.12242	1.0444	1.20627	0.00167939	0.144129	0.965782		1.05666	0.992324	1.12516	0.0855179	0.937262	1
rs10181743	101562108	NPAS2	2	G	0.3827	-0.0901121	0.0698315	0.196944	0.999182	1		1.11492	1.03583	1.20004	0.00375959	0.150737	1		1.04723	0.982083	1.11669	0.159065	0.937262	1
rs11123856	101573547	NPAS2	2	G	0.3621	-0.0951475	0.0707623	0.178793	0.999182	1		1.11673	1.03654	1.20312	0.0036837	0.150737	1		1.05019	0.983996	1.12084	0.140405	0.937262	1
rs6714656	101567179	NPAS2	2	T	0.3649	-0.0892376	0.0704704	0.205441	0.999182	1		1.11867	1.03874	1.20476	0.00302979	0.150737	1		1.04759	0.98188	1.11769	0.159523	0.937262	1
rs6758160	101568274	NPAS2	2	C	0.3876	-0.0832955	0.0695458	0.231069	0.999182	1		1.11375	1.03504	1.19845	0.00396677	0.150737	1		1.04307	0.978423	1.11198	0.196455	0.937262	1
rs895522	101559604	NPAS2	2	T	0.4205	-0.099372	0.068773	0.14852	0.999182	1		1.11386	1.03597	1.1976	0.00355254	0.150737	1		1.05953	0.994528	1.12878	0.0734374	0.937262	1
rs2004134	101560309	NPAS2	2	A	0.42	-0.0920309	0.0687986	0.18104	0.999182	1		1.10977	1.03215	1.19324	0.00487551	0.171018	1		1.05799	0.993066	1.12715	0.0810516	0.937262	1
rs6719533	101599087	NPAS2	2	A	0.4893	-0.12889	0.067919	0.0577734	0.999182	1		1.10515	1.02853	1.18747	0.00638426	0.198081	1		1.06441	0.999966	1.133	0.0501238	0.937262	1
rs7605570	101558904	NPAS2	2	T	0.349	-0.0760524	0.0712958	0.286135	0.999182	1		1.10966	1.02952	1.19604	0.00651582	0.198081	1		1.04863	0.982048	1.11972	0.155983	0.937262	1
rs11541353	101594191	NPAS2	2	T	0.1666	0.0812695	0.0913643	0.373758	0.999182	1		0.884855	0.801985	0.976289	0.0147579	0.226425	1		0.971964	0.893626	1.05717	0.507172	0.937262	1
rs17662394	101605736	NPAS2	2	T	0.1478	0.143651	0.0951416	0.131122	0.999182	1		0.878644	0.793054	0.973472	0.0133558	0.226425	1		0.928721	0.850627	1.01399	0.0989342	0.937262	1
rs34509802	101591710	NPAS2	2	A	0.1666	0.0816756	0.0913665	0.371386	0.999182	1		0.885008	0.802126	0.976455	0.0148964	0.226425	1		0.97163	0.893308	1.05682	0.502105	0.937262	1
rs36055153	101596620	NPAS2	2	A	0.1598	0.095719	0.092686	0.301767	0.999182	1		0.882426	0.798547	0.975115	0.0141098	0.226425	1		0.953819	0.875832	1.03875	0.2773	0.937262	1
rs55722221	101611283	NPAS2	2	C	0.1477	0.143619	0.095083	0.13097	0.999182	1		0.879214	0.793627	0.97403	0.0137571	0.226425	1		0.929145	0.851064	1.01439	0.100804	0.937262	1
rs55752012	101608770	NPAS2	2	T	0.1478	0.143701	0.0951027	0.13083	0.999182	1		0.878891	0.793314	0.973699	0.0135153	0.226425	1		0.928877	0.850802	1.01412	0.0995582	0.937262	1
rs56030263	101608382	NPAS2	2	C	0.1478	0.143691	0.0951074	0.130875	0.999182	1		0.878861	0.793282	0.973672	0.0134957	0.226425	1		0.92886	0.850782	1.0141	0.0994909	0.937262	1
rs56044389	101608147	NPAS2	2	G	0.1481	0.153035	0.0950305	0.107359	0.999182	1		0.874384	0.789248	0.968704	0.0102191	0.226425	1		0.925086	0.847374	1.00992	0.0819684	0.937262	1
rs56405342	101608146	NPAS2	2	T	0.1478	0.143682	0.0951102	0.130909	0.999182	1		0.878843	0.793263	0.973655	0.0134839	0.226425	1		0.92885	0.85077	1.0141	0.0994505	0.937262	1
rs72818971	101602749	NPAS2	2	C	0.1471	0.143496	0.0951774	0.131683	0.999182	1		0.878417	0.792814	0.973263	0.0132115	0.226425	1		0.92862	0.850505	1.01391	0.098571	0.937262	1
rs72818972	101605057	NPAS2	2	T	0.1475	0.14359	0.095146	0.131301	0.999182	1		0.878603	0.793012	0.973432	0.013328	0.226425	1		0.928715	0.850617	1.01398	0.0989195	0.937262	1
rs72821030	101606536	NPAS2	2	G	0.1478	0.144018	0.0951315	0.130098	0.999182	1		0.878424	0.79286	0.973222	0.0131722	0.226425	1		0.928451	0.850385	1.01368	0.0975827	0.937262	1
rs72821036	101610787	NPAS2	2	A	0.1475	0.145633	0.095122	0.125808	0.999182	1		0.878671	0.793099	0.973476	0.0133544	0.226425	1		0.928694	0.850621	1.01393	0.0987159	0.937262	1
rs73967997	101555084	NPAS2	2	G	0.3616	0.0575692	0.070766	0.415949	0.999182	1		0.903481	0.838029	0.974045	0.0081606	0.226425	1		0.960933	0.9002	1.02576	0.231561	0.937262	1
rs72818964	101578022	NPAS2	2	A	0.1658	0.103859	0.0913571	0.255638	0.999182	1		0.887711	0.804598	0.979409	0.017559	0.251779	1		0.953979	0.876989	1.03773	0.272477	0.937262	1
rs72818967	101593423	NPAS2	2	A	0.143	0.115286	0.0968616	0.234001	0.999182	1		0.881254	0.793867	0.97826	0.0176687	0.251779	1		0.929078	0.849819	1.01573	0.105899	0.937262	1
rs41280595	101580575	NPAS2	2	A	0.1707	0.100268	0.0904513	0.267668	0.999182	1		0.890311	0.807797	0.981254	0.0192159	0.257719	1		0.968698	0.891285	1.05284	0.454241	0.937262	1
rs6757524	101589067	NPAS2	2	G	0.2825	0.109671	0.0758013	0.147989	0.999182	1		0.907795	0.837224	0.984315	0.019137	0.257719	1		0.942726	0.879215	1.01082	0.097437	0.937262	1
rs1992769	101575474	NPAS2	2	A	0.4259	0.10195	0.0690176	0.139676	0.999182	1		0.91742	0.852521	0.98726	0.021308	0.277613	1		0.954401	0.895713	1.01694	0.149489	0.937262	1
rs1562313	101587455	NPAS2	2	T	0.2214	-0.0231146	0.0810611	0.775537	0.999182	1		1.10214	1.01241	1.19983	0.0247958	0.31408	1		1.02045	0.947014	1.09958	0.595277	0.937262	1
rs6543004	101599338	NPAS2	2	A	0.1457	0.13086	0.0956539	0.171337	0.999182	1		0.89268	0.805343	0.989489	0.0306865	0.333168	1		0.930414	0.851797	1.01629	0.109309	0.937262	1
rs882272	101576199	NPAS2	2	A	0.3454	0.107991	0.0717231	0.132195	0.999182	1		0.920121	0.852448	0.993167	0.032689	0.338777	1		0.948475	0.887868	1.01322	0.116378	0.937262	1
rs895520	101577937	NPAS2	2	A	0.3453	0.10859	0.0717163	0.130027	0.999182	1		0.919933	0.852278	0.992959	0.0322522	0.338777	1		0.947648	0.887084	1.01235	0.110537	0.937262	1
rs35188153	101455350	NPAS2	2	G	0.1377	-0.0978714	0.0981585	0.318761	0.999182	1		1.11399	1.00564	1.23402	0.0386628	0.368548	1		1.03656	0.946991	1.1346	0.436127	0.937262	1
rs58394241	101454022	NPAS2	2	T	0.1377	-0.0975006	0.0981294	0.320454	0.999182	1		1.11388	1.00557	1.23386	0.0387945	0.368548	1		1.03583	0.946347	1.13378	0.445038	0.937262	1
rs76555049	101437169	NPAS2	2	G	0.1493	-0.0707379	0.0943461	0.453417	0.999182	1		1.1102	1.00618	1.22497	0.0372818	0.368548	1		1.04619	0.959616	1.14057	0.305562	0.937262	1
rs13010122	101560022	NPAS2	2	T	0.2995	0.0786403	0.0743813	0.290428	0.999182	1		0.923538	0.853241	0.999627	0.0489298	0.44624	1		0.954869	0.891828	1.02237	0.185095	0.937262	1
rs4850954	101573214	NPAS2	2	C	0.446	0.0684277	0.0685893	0.318485	0.999182	1		0.930587	0.865227	1.00088	0.0528448	0.446245	1		0.968035	0.908812	1.03112	0.313154	0.937262	1
rs4851383	101560758	NPAS2	2	G	0.3785	0.0743115	0.0704114	0.291281	0.999182	1		0.928683	0.861783	1.00078	0.0524303	0.446245	1		0.96013	0.899931	1.02435	0.218105	0.937262	1
rs61456214	101562769	NPAS2	2	AT	0.2854	0.0687938	0.0753112	0.36103	0.999182	1		0.923599	0.852414	1.00073	0.0521196	0.446245	1		0.959208	0.895073	1.02794	0.238176	0.937262	1
rs66828151	101559027	NPAS2	2	T	0.2993	0.0791978	0.0744122	0.287222	0.999182	1		0.923841	0.853503	0.999974	0.0499262	0.446245	1		0.954704	0.891669	1.02219	0.183488	0.937262	1
rs11674199	101557566	NPAS2	2	A	0.2833	0.0779593	0.0754199	0.301324	0.999182	1		0.925255	0.853854	1.00263	0.0579688	0.465118	1		0.956884	0.892808	1.02556	0.212651	0.937262	1
rs6719985	101569417	NPAS2	2	T	0.3005	0.06651	0.0743459	0.371029	0.999182	1		0.926366	0.855898	1.00264	0.0581244	0.465118	1		0.972814	0.908697	1.04145	0.428165	0.937262	1
rs6733014	101569430	NPAS2	2	A	0.3004	0.0664873	0.0743466	0.371196	0.999182	1		0.926369	0.8559	1.00264	0.0581397	0.465118	1		0.972395	0.908289	1.04103	0.421117	0.937262	1
rs10191450	101570735	NPAS2	2	A	0.2865	0.0693551	0.0752165	0.35652	0.999182	1		0.926108	0.854823	1.00334	0.0603197	0.465661	1		0.959313	0.895287	1.02792	0.238543	0.937262	1
rs11673746	101569143	NPAS2	2	T	0.2864	0.0691641	0.0752174	0.357852	0.999182	1		0.926016	0.854736	1.00324	0.0599946	0.465661	1		0.959511	0.89547	1.02813	0.240892	0.937262	1
rs12373724	101570485	NPAS2	2	A	0.2861	0.067236	0.0752526	0.371635	0.999182	1		0.926341	0.855011	1.00362	0.0612712	0.465661	1		0.958581	0.894573	1.02717	0.230254	0.937262	1
rs10642289	101443179	NPAS2	2	GATT	0.1446	-0.0577543	0.095427	0.545052	0.999182	1		1.09671	0.992829	1.21146	0.0690312	0.467944	1		1.02986	0.943162	1.12452	0.511992	0.937262	1
rs12472410	101445111	NPAS2	2	C	0.1449	-0.0485325	0.0954034	0.610972	0.999182	1		1.09361	0.990023	1.20803	0.0779907	0.467944	1		1.02707	0.940618	1.12146	0.551616	0.937262	1
rs12477770	101452983	NPAS2	2	G	0.1334	-0.0531426	0.0991693	0.59206	0.999182	1		1.09754	0.989629	1.21721	0.0779801	0.467944	1		1.02039	0.931222	1.11809	0.66529	0.937262	1
rs35915895	101572111	NPAS2	2	GTCAC	0.284	0.0770139	0.0754477	0.307402	0.999182	1		0.929983	0.858208	1.00776	0.0765083	0.467944	1		0.957526	0.893427	1.02622	0.21954	0.937262	1
rs3849375	101443455	NPAS2	2	G	0.1446	-0.0540847	0.0954362	0.570928	0.999182	1		1.09518	0.991418	1.20979	0.0734139	0.467944	1		1.02901	0.942374	1.12361	0.523964	0.937262	1
rs3849376	101443468	NPAS2	2	C	0.1446	-0.0540835	0.0954362	0.570937	0.999182	1		1.09518	0.991424	1.2098	0.0733945	0.467944	1		1.02901	0.942379	1.12361	0.523888	0.937262	1
rs3849377	101447926	NPAS2	2	T	0.1447	-0.0490494	0.0953943	0.607145	0.999182	1		1.09387	0.990269	1.2083	0.077172	0.467944	1		1.02766	0.941171	1.1221	0.542994	0.937262	1
rs3849378	101448237	NPAS2	2	T	0.1447	-0.0490365	0.0953944	0.60724	0.999182	1		1.09387	0.990273	1.20831	0.0771573	0.467944	1		1.02767	0.941174	1.1221	0.542939	0.937262	1
rs3849379	101448380	NPAS2	2	G	0.1447	-0.0490311	0.0953944	0.607279	0.999182	1		1.09387	0.990276	1.20831	0.0771494	0.467944	1		1.02767	0.941176	1.12211	0.542907	0.937262	1
rs3849380	101451063	NPAS2	2	A	0.1445	-0.0489718	0.0953998	0.607734	0.999182	1		1.0939	0.990292	1.20835	0.0770928	0.467944	1		1.02774	0.941239	1.12219	0.541862	0.937262	1
rs3860455	101449302	NPAS2	2	T	0.1446	-0.0491113	0.0953957	0.606697	0.999182	1		1.09398	0.990372	1.20843	0.0768285	0.467944	1		1.02778	0.941276	1.12223	0.541328	0.937262	1
rs4349369	101443805	NPAS2	2	C	0.1448	-0.0490878	0.095399	0.606881	0.999182	1		1.09371	0.990121	1.20814	0.0776635	0.467944	1		1.0276	0.941107	1.12203	0.543949	0.937262	1
rs4851388	101569768	NPAS2	2	A	0.2842	0.0785841	0.0753794	0.297207	0.999182	1		0.927771	0.856218	1.0053	0.0671328	0.467944	1		0.956729	0.892733	1.02531	0.210463	0.937262	1
rs4851392	101581976	NPAS2	2	A	0.2178	-0.141442	0.0813719	0.0822142	0.999182	1		1.08415	0.99538	1.18085	0.0637784	0.467944	1		1.07734	0.99968	1.16103	0.0509881	0.937262	1
rs6737553	101445762	NPAS2	2	A	0.1447	-0.0499595	0.0954053	0.600534	0.999182	1		1.09399	0.99037	1.20845	0.0768337	0.467944	1		1.02804	0.94151	1.12252	0.537599	0.937262	1
rs7587573	101452840	NPAS2	2	T	0.1335	-0.0561882	0.0991531	0.570947	0.999182	1		1.09943	0.991372	1.21927	0.072527	0.467944	1		1.02153	0.932282	1.11933	0.647874	0.937262	1
rs10084375	101441418	NPAS2	2	C	0.2224	-0.0694685	0.0811815	0.392181	0.999182	1		1.06602	0.979021	1.16075	0.141061	0.468358	1		1.04438	0.96955	1.12499	0.2523	0.937262	1
rs10164638	101495527	NPAS2	2	T	0.05905	0.147343	0.142414	0.300886	0.999182	1		0.893763	0.767446	1.04087	0.148542	0.468358	1		0.924785	0.810492	1.05519	0.245333	0.937262	1
rs10188670	101472915	NPAS2	2	G	0.05921	0.148665	0.142337	0.296307	0.999182	1		0.895055	0.768665	1.04223	0.15345	0.468358	1		0.923108	0.809058	1.05323	0.234392	0.937262	1
rs10194413	101518910	NPAS2	2	C	0.1854	0.105559	0.0869528	0.224792	0.999182	1		0.921822	0.840233	1.01133	0.0851384	0.468358	1		0.946661	0.873862	1.02552	0.179391	0.937262	1
rs10196787	101479799	NPAS2	2	C	0.0592	0.146181	0.14229	0.304292	0.999182	1		0.895516	0.769109	1.0427	0.155202	0.468358	1		0.924721	0.810522	1.05501	0.244547	0.937262	1
rs11123853	101524476	NPAS2	2	A	0.1192	-0.112818	0.103838	0.2773	0.999182	1		1.10057	0.987142	1.22704	0.0842093	0.468358	1		1.02415	0.930936	1.1267	0.624054	0.937262	1
rs11123857	101603812	NPAS2	2	G	0.2995	0.0860834	0.0741976	0.246008	0.999182	1		0.933084	0.862172	1.00983	0.0859014	0.468358	1		0.949541	0.886729	1.0168	0.138135	0.937262	1
rs114056986	101502314	NPAS2	2	G	0.059	0.146257	0.142432	0.304522	0.999182	1		0.895442	0.768893	1.04282	0.155423	0.468358	1		0.928776	0.814002	1.05973	0.272246	0.937262	1
rs11474212	101583535	NPAS2	2	CTCAA	0.2109	0.0571021	0.0826529	0.489671	0.999182	1		0.938373	0.859207	1.02483	0.157228	0.468358	1		0.974742	0.903043	1.05213	0.51165	0.937262	1
rs115194609	101474590	NPAS2	2	T	0.05921	0.148441	0.14233	0.297011	0.999182	1		0.894965	0.768591	1.04212	0.153063	0.468358	1		0.92328	0.809216	1.05342	0.235457	0.937262	1
rs11691441	101473299	NPAS2	2	C	0.05203	-0.134059	0.151227	0.375392	0.999182	1		1.12042	0.957206	1.31146	0.156926	0.468358	1		1.05047	0.913874	1.20747	0.488473	0.937262	1
rs13028118	101534720	NPAS2	2	A	0.2317	-0.107778	0.07998	0.177839	0.999182	1		1.06345	0.977651	1.15679	0.151755	0.468358	1		1.02686	0.953984	1.10531	0.480356	0.937262	1
rs13387032	101491472	NPAS2	2	G	0.05914	0.144786	0.14233	0.309068	0.999182	1		0.895486	0.769043	1.04272	0.155214	0.468358	1		0.925222	0.810936	1.05561	0.247928	0.937262	1
rs13390036	101491707	NPAS2	2	G	0.05914	0.144829	0.142331	0.308928	0.999182	1		0.895462	0.769021	1.04269	0.15512	0.468358	1		0.925213	0.810927	1.0556	0.247872	0.937262	1
rs13424975	101491585	NPAS2	2	T	0.05914	0.144728	0.142331	0.309262	0.999182	1		0.895514	0.769067	1.04275	0.155333	0.468358	1		0.925242	0.810954	1.05564	0.248066	0.937262	1
rs137934989	101512850	NPAS2	2	T	0.05899	0.145699	0.14254	0.306738	0.999182	1		0.894564	0.76802	1.04196	0.152202	0.468358	1		0.927697	0.812975	1.05861	0.265139	0.937262	1
rs141124681	101485494	NPAS2	2	A	0.05909	0.138851	0.142367	0.329445	0.999182	1		0.896759	0.770156	1.04417	0.16053	0.468358	1		0.928228	0.813525	1.0591	0.268429	0.937262	1
rs1542178	101595475	NPAS2	2	A	0.2731	-0.147555	0.0754524	0.0505489	0.999182	1		1.07047	0.988794	1.1589	0.0926307	0.468358	1		1.07043	0.998622	1.1474	0.0547278	0.937262	1
rs1622168	101525558	NPAS2	2	C	0.4489	0.060295	0.067844	0.374177	0.999182	1		0.944969	0.87947	1.01535	0.122481	0.468358	1		0.958268	0.900224	1.02006	0.181186	0.937262	1
rs1627254	101534028	NPAS2	2	A	0.4487	0.0599785	0.0678298	0.37659	0.999182	1		0.945064	0.879571	1.01543	0.123074	0.468358	1		0.958392	0.900355	1.02017	0.182401	0.937262	1
rs17025086	101581508	NPAS2	2	G	0.2109	0.0568593	0.0826679	0.491598	0.999182	1		0.938516	0.859325	1.02501	0.158292	0.468358	1		0.974874	0.903155	1.05229	0.513957	0.937262	1
rs1867862	101582667	NPAS2	2	T	0.2109	0.0569349	0.0826584	0.490972	0.999182	1		0.93849	0.859309	1.02497	0.158063	0.468358	1		0.97483	0.903121	1.05223	0.513162	0.937262	1
rs2278727	101598677	NPAS2	2	T	0.2555	-0.00697287	0.0767411	0.927604	0.999182	1		1.06175	0.979316	1.15112	0.1462	0.468358	1		1.03121	0.96078	1.10681	0.394497	0.937262	1
rs2289950	101584895	NPAS2	2	T	0.2108	0.0574103	0.0826435	0.487281	0.999182	1		0.938116	0.858977	1.02455	0.155408	0.468358	1		0.97465	0.902965	1.05203	0.510053	0.937262	1
rs35503589	101584951	NPAS2	2	G	0.2108	0.0574613	0.0826436	0.486895	0.999182	1		0.938152	0.859011	1.02459	0.155659	0.468358	1		0.97456	0.902882	1.05193	0.508535	0.937262	1
rs356643	101536192	NPAS2	2	G	0.4487	0.0603598	0.0678307	0.37357	0.999182	1		0.945548	0.88002	1.01595	0.126511	0.468358	1		0.957881	0.899874	1.01963	0.176976	0.937262	1
rs356644	101535756	NPAS2	2	T	0.4486	0.0592422	0.0678403	0.38255	0.999182	1		0.945712	0.880168	1.01614	0.127721	0.468358	1		0.958524	0.900464	1.02033	0.183931	0.937262	1
rs356654	101538937	NPAS2	2	C	0.4486	0.0584187	0.0678581	0.389324	0.999182	1		0.945908	0.880334	1.01637	0.12924	0.468358	1		0.958745	0.900658	1.02058	0.186435	0.937262	1
rs3768985	101581734	NPAS2	2	C	0.2109	0.0571124	0.0826718	0.489692	0.999182	1		0.938031	0.858874	1.02448	0.154971	0.468358	1		0.974877	0.903154	1.0523	0.514024	0.937262	1
rs3768986	101581946	NPAS2	2	T	0.2109	0.0569323	0.0826707	0.491057	0.999182	1		0.938459	0.859269	1.02495	0.157914	0.468358	1		0.974859	0.903138	1.05227	0.513706	0.937262	1
rs3841571	101582245	NPAS2	2	A	0.2104	0.0570037	0.0827029	0.490682	0.999182	1		0.938507	0.859287	1.02503	0.15839	0.468358	1		0.974884	0.903137	1.05233	0.514278	0.937262	1
rs4851389	101569800	NPAS2	2	C	0.3701	0.0328853	0.0709272	0.642913	0.999182	1		0.942864	0.874476	1.0166	0.125668	0.468358	1		0.986254	0.924222	1.05245	0.676226	0.937262	1
rs4851393	101585484	NPAS2	2	C	0.2109	0.0575209	0.0826478	0.486466	0.999182	1		0.937283	0.858207	1.02365	0.149792	0.468358	1		0.973417	0.901817	1.0507	0.489451	0.937262	1
rs56003443	101603705	NPAS2	2	A	0.2395	0.0871469	0.0790966	0.270594	0.999182	1		0.932263	0.856935	1.01421	0.102746	0.468358	1		0.945332	0.878983	1.01669	0.12998	0.937262	1
rs59951797	101583958	NPAS2	2	C	0.2108	0.0574812	0.0826681	0.486873	0.999182	1		0.938167	0.859002	1.02463	0.155886	0.468358	1		0.974726	0.903015	1.05213	0.51146	0.937262	1
rs6542989	101437561	NPAS2	2	A	0.2223	-0.0682903	0.0810985	0.399778	0.999182	1		1.06542	0.978558	1.16	0.144166	0.468358	1		1.04217	0.967573	1.12251	0.275718	0.937262	1
rs6542990	101437601	NPAS2	2	G	0.2223	-0.0683161	0.081099	0.399603	0.999182	1		1.06543	0.978561	1.16001	0.144147	0.468358	1		1.04218	0.967588	1.12253	0.275538	0.937262	1
rs6542992	101439596	NPAS2	2	T	0.2223	-0.0695593	0.0811092	0.39114	0.999182	1		1.06558	0.978685	1.16019	0.143322	0.468358	1		1.04297	0.968308	1.1234	0.266909	0.937262	1
rs6724965	101440151	NPAS2	2	G	0.2223	-0.0696713	0.0811377	0.390545	0.999182	1		1.06577	0.97883	1.16042	0.142346	0.468358	1		1.04351	0.968775	1.124	0.26134	0.937262	1
rs7340468	101583586	NPAS2	2	T	0.2109	0.0571371	0.0826524	0.489402	0.999182	1		0.938357	0.859192	1.02482	0.157109	0.468358	1		0.974725	0.903028	1.05212	0.511366	0.937262	1
rs74734518	101479401	NPAS2	2	A	0.05919	0.147316	0.142291	0.300555	0.999182	1		0.895177	0.768809	1.04232	0.153815	0.468358	1		0.924414	0.810249	1.05466	0.242559	0.937262	1
rs74901359	101511501	NPAS2	2	A	0.05899	0.146163	0.142518	0.305127	0.999182	1		0.894615	0.768087	1.04199	0.152337	0.468358	1		0.927983	0.813243	1.05891	0.267031	0.937262	1
rs75097289	101474415	NPAS2	2	T	0.05921	0.148725	0.142325	0.296072	0.999182	1		0.894954	0.768585	1.0421	0.153005	0.468358	1		0.923351	0.809282	1.0535	0.235885	0.937262	1
rs75107839	101587642	NPAS2	2	T	0.2108	0.0600825	0.0826746	0.467412	0.999182	1		0.936645	0.857595	1.02298	0.145703	0.468358	1		0.972391	0.900842	1.04962	0.472768	0.937262	1
rs75376439	101512981	NPAS2	2	G	0.05899	0.145633	0.142542	0.306961	0.999182	1		0.894565	0.76802	1.04196	0.152215	0.468358	1		0.927674	0.812954	1.05858	0.264991	0.937262	1
rs75825259	101475980	NPAS2	2	A	0.05908	0.143413	0.142376	0.313833	0.999182	1		0.89571	0.769227	1.04299	0.156182	0.468358	1		0.926509	0.811997	1.05717	0.256789	0.937262	1
rs77353688	101489202	NPAS2	2	C	0.05903	0.139261	0.142384	0.328073	0.999182	1		0.896481	0.769895	1.04388	0.15942	0.468358	1		0.92818	0.813471	1.05906	0.268149	0.937262	1
rs78170034	101490232	NPAS2	2	C	0.05914	0.144639	0.142325	0.309541	0.999182	1		0.895583	0.769134	1.04282	0.155597	0.468358	1		0.925241	0.810957	1.05563	0.248042	0.937262	1
rs78192869	101474163	NPAS2	2	C	0.05921	0.149196	0.142335	0.29458	0.999182	1		0.894677	0.768334	1.04179	0.151909	0.468358	1		0.922971	0.808939	1.05308	0.23352	0.937262	1
rs78597251	101483256	NPAS2	2	T	0.05909	0.138582	0.142357	0.330346	0.999182	1		0.89694	0.770325	1.04437	0.161255	0.468358	1		0.928265	0.813564	1.05914	0.268648	0.937262	1
rs79982251	101514735	NPAS2	2	T	0.059	0.14476	0.142559	0.30993	0.999182	1		0.894589	0.768021	1.04202	0.152382	0.468358	1		0.92737	0.812672	1.05826	0.262977	0.937262	1
rs9789701	101481541	NPAS2	2	C	0.05921	0.141693	0.142283	0.319352	0.999182	1		0.896822	0.770264	1.04417	0.160608	0.468358	1		0.925362	0.811092	1.05573	0.248705	0.937262	1
rs77212222	101597452	NPAS2	2	T	0.2784	-0.123799	0.0749359	0.0985627	0.999182	1		1.05718	0.97692	1.14403	0.167487	0.48034	1		1.05226	0.982103	1.12743	0.1479	0.937262	1
rs13386116	101520490	NPAS2	2	C	0.05751	0.0820307	0.144011	0.568958	0.999182	1		0.89763	0.769588	1.04698	0.169023	0.481716	1		0.938735	0.821589	1.07258	0.352558	0.937262	1
rs114806996	101504284	NPAS2	2	T	0.05904	0.134034	0.142361	0.346475	0.999182	1		0.900133	0.773103	1.04804	0.175259	0.496386	1		0.933937	0.818593	1.06553	0.309543	0.937262	1
rs13409032	101572248	NPAS2	2	C	0.43	0.0466608	0.0687765	0.497514	0.999182	1		0.954284	0.887214	1.02642	0.208205	0.577211	1		0.963193	0.904005	1.02626	0.246466	0.937262	1
rs73967999	101555813	NPAS2	2	A	0.1837	0.0398679	0.0880496	0.650714	0.999182	1		0.941516	0.856999	1.03437	0.20918	0.577211	1		0.954374	0.879774	1.0353	0.260776	0.937262	1
rs182627807	101578086	NPAS2	2	T	0.06022	0.0381674	0.142902	0.789409	0.999182	1		0.907909	0.778902	1.05828	0.216636	0.584533	1		0.95948	0.841959	1.0934	0.534945	0.937262	1
rs4851384	101561638	NPAS2	2	A	0.1839	0.0429212	0.0880543	0.625961	0.999182	1		0.942346	0.857756	1.03528	0.21591	0.584533	1		0.954262	0.87969	1.03516	0.259444	0.937262	1
rs4851377	101522266	NPAS2	2	C	0.4118	0.0151932	0.0689593	0.825627	0.999182	1		0.956173	0.888776	1.02868	0.229465	0.615207	1		0.944852	0.886858	1.00664	0.0792203	0.937262	1
rs4851390	101571705	NPAS2	2	G	0.3189	0.0201113	0.0728248	0.782433	0.999182	1		0.954208	0.883232	1.03089	0.234601	0.615207	1		0.982626	0.918791	1.0509	0.609057	0.937262	1
rs73945847	101570718	NPAS2	2	T	0.3101	0.0282517	0.0734036	0.700337	0.999182	1		0.953742	0.882235	1.03105	0.23362	0.615207	1		0.98006	0.915897	1.04872	0.559869	0.937262	1
rs77617308	101571528	NPAS2	2	C	0.3189	0.0200433	0.0728292	0.783163	0.999182	1		0.954219	0.883238	1.0309	0.23475	0.615207	1		0.982593	0.918757	1.05086	0.608402	0.937262	1
rs78834920	101570898	NPAS2	2	A	0.3103	0.028245	0.0734022	0.700398	0.999182	1		0.953742	0.882236	1.03104	0.233603	0.615207	1		0.980075	0.915912	1.04873	0.560157	0.937262	1
rs2305158	101612051	NPAS2	2	A	0.1803	-0.0108926	0.0873626	0.900778	0.999182	1		1.05517	0.962535	1.15672	0.252022	0.646219	1		1.02824	0.948773	1.11437	0.497375	0.937262	1
rs56154489	101568280	NPAS2	2	T	0.1848	0.0313273	0.0877451	0.721082	0.999182	1		0.946766	0.862129	1.03971	0.252252	0.646219	1		0.960807	0.885953	1.04198	0.333969	0.937262	1
rs78427038	101571098	NPAS2	2	G	0.3171	0.02987	0.0731543	0.683055	0.999182	1		0.95548	0.884091	1.03263	0.250369	0.646219	1		0.979096	0.915224	1.04742	0.539359	0.937262	1
rs4622754	101494219	NPAS2	2	G	0.05764	0.0932529	0.145153	0.520604	0.999182	1		0.913425	0.781868	1.06712	0.253767	0.646468	1		0.932922	0.816926	1.06539	0.305379	0.937262	1
rs13390078	101437762	NPAS2	2	G	0.2331	-0.047351	0.0796203	0.552055	0.999182	1		1.0485	0.96436	1.13998	0.267154	0.662022	1		1.02563	0.953465	1.10325	0.496654	0.937262	1
rs147476810	101608982	NPAS2	2	TTTTTG	0.1805	-0.0088224	0.0873391	0.919543	0.999182	1		1.05288	0.960461	1.15419	0.271634	0.662022	1		1.02865	0.949163	1.11479	0.491198	0.937262	1
rs62152934	101608986	NPAS2	2	A	0.1805	-0.00882163	0.0873391	0.91955	0.999182	1		1.05288	0.960461	1.15419	0.271639	0.662022	1		1.02865	0.949163	1.11479	0.491196	0.937262	1
rs6542991	101439580	NPAS2	2	A	0.2331	-0.0485731	0.0796313	0.541897	0.999182	1		1.04861	0.964452	1.14012	0.266126	0.662022	1		1.02636	0.954131	1.10405	0.484682	0.937262	1
rs6542993	101440664	NPAS2	2	A	0.2331	-0.0484639	0.0796835	0.54307	0.999182	1		1.04888	0.964651	1.14047	0.263834	0.662022	1		1.02726	0.954923	1.10508	0.47036	0.937262	1
rs6724971	101440159	NPAS2	2	C	0.2332	-0.0487082	0.0796593	0.540915	0.999182	1		1.04879	0.964593	1.14035	0.264542	0.662022	1		1.02688	0.954593	1.10464	0.476323	0.937262	1
rs796113828	101608978	NPAS2	2	T	0.1805	-0.0088246	0.0873391	0.919523	0.999182	1		1.05288	0.960462	1.15419	0.271623	0.662022	1		1.02865	0.949164	1.11479	0.491183	0.937262	1
rs79267756	101575192	NPAS2	2	A	0.1984	0.0390784	0.0845902	0.644114	0.999182	1		0.951202	0.869225	1.04091	0.276604	0.667362	1		0.975316	0.902085	1.05449	0.530265	0.937262	1
rs5832941	101520972	NPAS2	2	A	0.1741	0.0661538	0.0899137	0.461907	0.999182	1		0.948905	0.862238	1.04428	0.283155	0.676014	1		0.932989	0.85908	1.01326	0.0995152	0.937262	1
rs10193688	101457991	NPAS2	2	T	0.06858	-0.0534553	0.134367	0.690767	0.999182	1		0.926606	0.802606	1.06976	0.298367	0.676879	1		0.961608	0.85005	1.08781	0.533789	0.937262	1
rs141545813	101447545	NPAS2	2	A	0.06879	-0.0494499	0.134236	0.7126	0.999182	1		0.926775	0.802855	1.06982	0.299098	0.676879	1		0.961571	0.850119	1.08764	0.532989	0.937262	1
rs146459047	101451641	NPAS2	2	TTTTCC	0.06884	-0.0503648	0.134274	0.707605	0.999182	1		0.926762	0.802812	1.06985	0.299142	0.676879	1		0.96168	0.850179	1.0878	0.534309	0.937262	1
rs3860456	101450312	NPAS2	2	A	0.06879	-0.0496151	0.134228	0.711666	0.999182	1		0.926717	0.802811	1.06975	0.298672	0.676879	1		0.961671	0.850213	1.08774	0.534052	0.937262	1
rs4069887	101444366	NPAS2	2	A	0.06879	-0.0496047	0.134243	0.711754	0.999182	1		0.926959	0.803012	1.07004	0.300374	0.676879	1		0.961513	0.850064	1.08757	0.532371	0.937262	1
rs57365275	101449451	NPAS2	2	A	0.06879	-0.0495615	0.134231	0.71197	0.999182	1		0.926742	0.80283	1.06978	0.298852	0.676879	1		0.961673	0.850212	1.08775	0.534076	0.937262	1
rs58570823	101446447	NPAS2	2	A	0.06879	-0.0495752	0.134237	0.711907	0.999182	1		0.926859	0.802928	1.06992	0.299672	0.676879	1		0.961561	0.850109	1.08762	0.532879	0.937262	1
rs60807664	101449444	NPAS2	2	A	0.06879	-0.0497644	0.134226	0.710834	0.999182	1		0.926625	0.802731	1.06964	0.298047	0.676879	1		0.961497	0.850059	1.08754	0.532158	0.937262	1
rs61412781	101458317	NPAS2	2	G	0.3561	0.0574742	0.0715336	0.421736	0.999182	1		0.960836	0.890733	1.03646	0.30133	0.676879	1		0.981056	0.918519	1.04785	0.569288	0.937262	1
rs72627415	101446136	NPAS2	2	T	0.06879	-0.0499552	0.134239	0.709802	0.999182	1		0.927006	0.803057	1.07009	0.300679	0.676879	1		0.961637	0.850176	1.08771	0.533712	0.937262	1
rs72627416	101450902	NPAS2	2	A	0.06879	-0.0496504	0.134228	0.711471	0.999182	1		0.926697	0.802793	1.06972	0.29854	0.676879	1		0.961691	0.85023	1.08776	0.534275	0.937262	1
rs72627417	101451546	NPAS2	2	A	0.06885	-0.0502389	0.134267	0.708287	0.999182	1		0.92675	0.802807	1.06983	0.299032	0.676879	1		0.961752	0.850251	1.08788	0.53507	0.937262	1
rs4851394	101594530	NPAS2	2	G	0.2008	0.0252682	0.0840857	0.763801	0.999182	1		0.954232	0.872511	1.04361	0.305091	0.681968	1		0.978758	0.905669	1.05775	0.587674	0.937262	1
rs3217562	101591537	NPAS2	2	A	0.2009	0.024177	0.084076	0.77369	0.999182	1		0.955353	0.873553	1.04481	0.317263	0.702291	1		0.98012	0.906942	1.0592	0.612015	0.937262	1
rs10608221	101537946	NPAS2	2	A	0.1257	0.0246887	0.102025	0.808797	0.999182	1		0.947813	0.850554	1.05619	0.33191	0.710568	1		0.940996	0.85641	1.03394	0.205687	0.937262	1
rs13030350	101498416	NPAS2	2	G	0.3158	0.0323991	0.0723815	0.654444	0.999182	1		0.962347	0.891257	1.03911	0.326975	0.710568	1		0.96717	0.904795	1.03384	0.326397	0.937262	1
rs6725296	101537704	NPAS2	2	A	0.1257	0.0247418	0.102021	0.808387	0.999182	1		0.947811	0.850555	1.05619	0.331874	0.710568	1		0.941	0.856417	1.03394	0.205704	0.937262	1
rs79473880	101589195	NPAS2	2	C	0.07982	-0.159075	0.124923	0.202921	0.999182	1		1.06725	0.93631	1.2165	0.329779	0.710568	1		1.06979	0.954381	1.19915	0.246758	0.937262	1
rs356652	101540415	NPAS2	2	G	0.174	0.0600435	0.0898229	0.503858	0.999182	1		0.953944	0.866967	1.04965	0.333729	0.711123	1		0.933162	0.859309	1.01336	0.100087	0.937262	1
rs116536705	101475877	NPAS2	2	T	0.04982	0.106148	0.155742	0.495536	0.999182	1		0.922536	0.779468	1.09186	0.348355	0.738837	1		0.884691	0.765418	1.02255	0.0972833	0.937262	1
rs2278728	101598312	NPAS2	2	C	0.409	-0.0127662	0.0686474	0.852476	0.999182	1		1.03379	0.961379	1.11165	0.369766	0.769861	1		1.01914	0.956698	1.08565	0.556755	0.937262	1
rs12712088	101610592	NPAS2	2	G	0.2505	-0.05499	0.0775744	0.478429	0.999182	1		0.963712	0.887549	1.04641	0.378888	0.779992	1		1.01907	0.948692	1.09467	0.604854	0.937262	1
rs11674168	101529164	NPAS2	2	T	0.07285	0.0120864	0.129393	0.925581	0.999182	1		1.06241	0.927355	1.21713	0.382817	0.781171	1		0.950334	0.843526	1.07067	0.402339	0.937262	1
rs1053096	101612615	NPAS2	2	T	0.4083	-0.0829591	0.068515	0.226005	0.999182	1		1.03243	0.960349	1.10993	0.387406	0.781669	1		1.04961	0.985458	1.11795	0.132387	0.937262	1
rs13012765	101498174	NPAS2	2	T	0.309	0.0261399	0.072751	0.719376	0.999182	1		0.967294	0.895538	1.0448	0.397792	0.79211	1		0.966278	0.90366	1.03323	0.315606	0.937262	1
rs2310026	101603571	NPAS2	2	A	0.2498	-0.0560215	0.0776326	0.470549	0.999182	1		0.964923	0.888616	1.04778	0.395605	0.79211	1		1.02032	0.949799	1.09607	0.581995	0.937262	1
rs72816926	101464631	NPAS2	2	C	0.1769	0.0456058	0.0874976	0.602227	0.999182	1		0.960915	0.875596	1.05455	0.400677	0.794386	1		1.02353	0.944099	1.10964	0.572556	0.937262	1
rs10199567	101486508	NPAS2	2	G	0.0645	0.0491205	0.136019	0.718014	0.999182	1		0.942173	0.815381	1.08868	0.419227	0.826695	1		0.960982	0.847215	1.09003	0.535853	0.937262	1
rs4851376	101522018	NPAS2	2	T	0.2281	-0.0254732	0.0797041	0.749283	0.999182	1		1.03514	0.951694	1.1259	0.420599	0.826695	1		1.03677	0.963166	1.11599	0.336539	0.937262	1
rs190388732	101468623	NPAS2	2	C	0.1797	0.0417713	0.0868572	0.630588	0.999182	1		0.963152	0.878236	1.05628	0.425295	0.832337	1		1.01916	0.940597	1.10429	0.642841	0.937262	1
rs182633843	101468625	NPAS2	2	G	0.1797	0.0413673	0.0868588	0.633904	0.999182	1		0.963421	0.878482	1.05657	0.428746	0.835505	1		1.01945	0.940859	1.1046	0.637958	0.937262	1
rs11123855	101570195	NPAS2	2	T	0.256	-0.0106922	0.0780549	0.891048	0.999182	1		0.968019	0.890988	1.05171	0.442335	0.843953	1		0.98236	0.914219	1.05558	0.6275	0.937262	1
rs57721238	101468585	NPAS2	2	G	0.1778	0.0402986	0.0873297	0.644487	0.999182	1		0.964017	0.87861	1.05773	0.438778	0.843953	1		1.02469	0.945315	1.11074	0.553209	0.937262	1
rs58887490	101468633	NPAS2	2	T	0.1776	0.041382	0.0873747	0.635788	0.999182	1		0.963932	0.878494	1.05768	0.437889	0.843953	1		1.02534	0.945871	1.11148	0.543259	0.937262	1
rs61471958	101468593	NPAS2	2	A	0.1776	0.0414688	0.0873797	0.635099	0.999182	1		0.963818	0.878384	1.05756	0.436457	0.843953	1		1.0254	0.945923	1.11155	0.542336	0.937262	1
rs965519	101470349	NPAS2	2	G	0.08435	-0.03356	0.120618	0.780841	0.999182	1		1.05111	0.925718	1.19348	0.44187	0.843953	1		0.949107	0.849021	1.06099	0.358256	0.937262	1
rs12612424	101570530	NPAS2	2	A	0.2558	-0.0103713	0.0780392	0.894277	0.999182	1		0.96844	0.891392	1.05215	0.448352	0.844088	1		0.981718	0.913632	1.05488	0.614868	0.937262	1
rs12615768	101570654	NPAS2	2	C	0.2558	-0.0102697	0.0780403	0.895308	0.999182	1		0.968375	0.891331	1.05208	0.447409	0.844088	1		0.981685	0.9136	1.05484	0.614219	0.937262	1
rs12616480	101570620	NPAS2	2	C	0.2558	-0.010277	0.0780402	0.895234	0.999182	1		0.968378	0.891334	1.05208	0.447458	0.844088	1		0.981684	0.9136	1.05484	0.614206	0.937262	1
rs34512416	101599336	NPAS2	2	A	0.1083	0.0630257	0.109074	0.563399	0.999182	1		0.956571	0.85172	1.07433	0.453512	0.844088	1		0.974486	0.881501	1.07728	0.613481	0.937262	1
rs6726870	101606511	NPAS2	2	A	0.4061	-0.0714614	0.0685644	0.297328	0.999182	1		1.02814	0.956307	1.10537	0.452663	0.844088	1		1.04108	0.977408	1.10891	0.211173	0.937262	1
rs78024966	101610884	NPAS2	2	G	0.07453	0.0189349	0.127555	0.881996	0.999182	1		0.949883	0.829074	1.0883	0.458796	0.850451	1		0.97114	0.862768	1.09312	0.627616	0.937262	1
rs13012930	101460947	NPAS2	2	A	0.08292	-0.0339742	0.121853	0.780397	0.999182	1		1.04896	0.922717	1.19248	0.465024	0.858133	1		0.943572	0.843215	1.05587	0.311373	0.937262	1
rs7574354	101454064	NPAS2	2	T	0.08884	0.00344375	0.117608	0.976641	0.999182	1		1.04705	0.925126	1.18504	0.466704	0.858133	1		0.963278	0.864469	1.07338	0.498055	0.937262	1
rs10165970	101456989	NPAS2	2	A	0.0898	0.00285142	0.117093	0.980573	0.999182	1		1.04632	0.925001	1.18355	0.471457	0.859073	1		0.96409	0.86561	1.07377	0.50591	0.937262	1
rs12991298	101457830	NPAS2	2	C	0.08953	0.00309117	0.117266	0.978971	0.999182	1		1.04615	0.924671	1.18358	0.473765	0.859073	1		0.964092	0.865478	1.07394	0.50655	0.937262	1
rs2164319	101496024	NPAS2	2	A	0.06531	0.0521736	0.136901	0.703136	0.999182	1		0.948212	0.819554	1.09707	0.474751	0.859073	1		0.940599	0.830042	1.06588	0.337118	0.937262	1
rs2309992	101472076	NPAS2	2	A	0.0648	0.030791	0.135794	0.820625	0.999182	1		0.948159	0.820885	1.09517	0.469158	0.859073	1		0.964887	0.850834	1.09423	0.577575	0.937262	1
rs7587470	101452732	NPAS2	2	T	0.08789	0.00631407	0.117708	0.957222	0.999182	1		1.04304	0.921412	1.18072	0.505332	0.900016	1		0.960544	0.861903	1.07047	0.46652	0.937262	1
rs3768981	101547252	NPAS2	2	C	0.3859	-7.15944e-05	0.0698252	0.999182	0.999182	1		1.02434	0.951427	1.10285	0.523241	0.90378	1		1.01764	0.954466	1.085	0.592757	0.937262	1
rs10168430	101520985	NPAS2	2	T	0.08811	-0.144504	0.118465	0.222575	0.999182	1		1.01873	0.89934	1.15396	0.770486	0.913558	1		1.02502	0.919483	1.14268	0.655737	0.937262	1
rs11123850	101493883	NPAS2	2	C	0.3136	0.00656487	0.0723502	0.927704	0.999182	1		0.978896	0.906718	1.05682	0.585202	0.913558	1		0.973267	0.910539	1.04032	0.425347	0.937262	1
rs111306098	101501664	NPAS2	2	A	0.3788	0.017005	0.0701051	0.808349	0.999182	1		1.00911	0.937039	1.08672	0.810483	0.913558	1		1.01488	0.951497	1.08248	0.653568	0.937262	1
rs1118509	101476892	NPAS2	2	T	0.3143	0.000891064	0.0722512	0.99016	0.999182	1		0.979394	0.907278	1.05724	0.593652	0.913558	1		0.974375	0.911648	1.04142	0.444504	0.937262	1
rs115222119	101560261	NPAS2	2	A	0.07013	-0.106152	0.132592	0.423396	0.999182	1		1.04071	0.905254	1.19643	0.57489	0.913558	1		1.05094	0.931054	1.18626	0.421413	0.937262	1
rs11894322	101532830	NPAS2	2	C	0.3715	0.013273	0.0699893	0.849593	0.999182	1		1.01825	0.945669	1.0964	0.631724	0.913558	1		1.03371	0.969248	1.10246	0.312875	0.937262	1
rs11894370	101532910	NPAS2	2	G	0.3715	0.0131909	0.0699884	0.850512	0.999182	1		1.01829	0.945712	1.09644	0.630886	0.913558	1		1.03374	0.969279	1.10249	0.312411	0.937262	1
rs11894671	101529818	NPAS2	2	T	0.3294	0.0332948	0.0718135	0.642927	0.999182	1		1.01038	0.93654	1.09005	0.789655	0.913558	1		1.02489	0.959347	1.09492	0.465905	0.937262	1
rs11895539	101570267	NPAS2	2	A	0.07017	-0.0996773	0.132392	0.451536	0.999182	1		1.03099	0.896833	1.18522	0.667859	0.913558	1		1.03669	0.918419	1.17018	0.559917	0.937262	1
rs11904551	101493858	NPAS2	2	C	0.3139	9.13972e-05	0.0723652	0.998992	0.999182	1		0.980922	0.908589	1.05901	0.622112	0.913558	1		0.975068	0.912216	1.04225	0.457663	0.937262	1
rs12472319	101487457	NPAS2	2	C	0.3137	0.00744887	0.0723424	0.917992	0.999182	1		0.979294	0.907097	1.05724	0.592312	0.913558	1		0.972405	0.909736	1.03939	0.410351	0.937262	1
rs12472321	101487468	NPAS2	2	C	0.3125	0.00383367	0.0723572	0.957747	0.999182	1		0.980535	0.908239	1.05859	0.614948	0.913558	1		0.976634	0.913689	1.04392	0.486695	0.937262	1
rs12619710	101579487	NPAS2	2	C	0.3641	0.0290374	0.0702263	0.679264	0.999182	1		1.01738	0.944609	1.09575	0.649144	0.913558	1		0.984558	0.92292	1.05031	0.63708	0.937262	1
rs12989454	101529621	NPAS2	2	T	0.1467	0.0293837	0.0948809	0.756805	0.999182	1		0.98394	0.88995	1.08786	0.75196	0.913558	1		1.05033	0.962098	1.14664	0.272719	0.937262	1
rs13011414	101495624	NPAS2	2	C	0.314	0.00807296	0.0723763	0.91119	0.999182	1		0.978196	0.906041	1.0561	0.572831	0.913558	1		0.973242	0.910489	1.04032	0.425117	0.937262	1
rs13019460	101461099	NPAS2	2	G	0.1557	-0.0335987	0.0935528	0.7195	0.999182	1		0.98748	0.894374	1.09028	0.803083	0.913558	1		0.94719	0.86895	1.03248	0.217422	0.937262	1
rs13026599	101541270	NPAS2	2	G	0.1444	0.0266536	0.0953428	0.779827	0.999182	1		0.989777	0.894843	1.09478	0.841681	0.913558	1		1.0502	0.961538	1.14703	0.276424	0.937262	1
rs13028398	101440837	NPAS2	2	C	0.05733	0.0331243	0.145272	0.819641	0.999182	1		1.01937	0.873924	1.18902	0.807064	0.913558	1		0.876603	0.766399	1.00265	0.0546923	0.937262	1
rs13032665	101483815	NPAS2	2	T	0.3139	-0.000277654	0.0723556	0.996938	0.999182	1		0.981564	0.909197	1.05969	0.633924	0.913558	1		0.974967	0.912129	1.04213	0.45577	0.937262	1
rs13034472	101481119	NPAS2	2	G	0.314	0.00103189	0.0723529	0.988621	0.999182	1		0.981455	0.909098	1.05957	0.631878	0.913558	1		0.974087	0.911306	1.04119	0.439887	0.937262	1
rs13394520	101523810	NPAS2	2	G	0.4224	-0.00242148	0.0676392	0.971443	0.999182	1		1.01405	0.944166	1.0891	0.701787	0.913558	1		1.02906	0.966829	1.0953	0.368069	0.937262	1
rs13403340	101568157	NPAS2	2	A	0.06875	-0.117134	0.133367	0.379817	0.999182	1		1.03704	0.901267	1.19326	0.611485	0.913558	1		1.04747	0.92708	1.1835	0.456556	0.937262	1
rs13409793	101572905	NPAS2	2	A	0.07029	-0.106499	0.132341	0.421	0.999182	1		1.03064	0.896586	1.18474	0.671192	0.913558	1		1.03568	0.91756	1.169	0.570433	0.937262	1
rs1621293	101525664	NPAS2	2	T	0.09817	-0.114755	0.112782	0.308949	0.999182	1		1.01652	0.902796	1.14456	0.786666	0.913558	1		1.02983	0.928365	1.14239	0.578578	0.937262	1
rs1626595	101534015	NPAS2	2	T	0.09837	-0.108295	0.112644	0.336383	0.999182	1		1.01337	0.900091	1.14091	0.826185	0.913558	1		1.02589	0.92492	1.13789	0.628681	0.937262	1
rs1656306	101526239	NPAS2	2	T	0.09817	-0.114744	0.112777	0.308979	0.999182	1		1.01646	0.902748	1.1445	0.78738	0.913558	1		1.02979	0.92833	1.14234	0.579107	0.937262	1
rs17025005	101553614	NPAS2	2	T	0.09829	0.0531739	0.113325	0.638928	0.999182	1		1.02762	0.911718	1.15826	0.655437	0.913558	1		1.02338	0.921885	1.13604	0.664542	0.937262	1
rs17654748	101512505	NPAS2	2	A	0.3787	0.017744	0.0701374	0.800284	0.999182	1		1.00951	0.937382	1.08718	0.802434	0.913558	1		1.01411	0.950749	1.08169	0.670423	0.937262	1
rs17654772	101512543	NPAS2	2	A	0.3787	0.0177353	0.0701377	0.800381	0.999182	1		1.00952	0.937389	1.08719	0.802278	0.913558	1		1.01411	0.950756	1.08169	0.670258	0.937262	1
rs17655330	101537583	NPAS2	2	A	0.3157	0.0192008	0.0728619	0.792155	0.999182	1		1.01291	0.937894	1.09392	0.743879	0.913558	1		1.02805	0.961399	1.09932	0.418565	0.937262	1
rs17700031	101507787	NPAS2	2	A	0.3788	0.017784	0.0701011	0.799741	0.999182	1		1.00915	0.937084	1.08676	0.809604	0.913558	1		1.01416	0.950831	1.0817	0.669152	0.937262	1
rs17717046	101526473	NPAS2	2	G	0.3156	0.0213382	0.0728998	0.769756	0.999182	1		1.01231	0.937296	1.09333	0.755431	0.913558	1		1.02693	0.960325	1.09815	0.437336	0.937262	1
rs17717319	101540087	NPAS2	2	T	0.3151	0.0220677	0.0729015	0.762123	0.999182	1		1.01244	0.937415	1.09348	0.752926	0.913558	1		1.02735	0.96069	1.09863	0.430511	0.937262	1
rs17717402	101546401	NPAS2	2	C	0.1007	-0.0160716	0.110477	0.88434	0.999182	1		1.02332	0.91079	1.14976	0.6981	0.913558	1		1.04976	0.947906	1.16256	0.351042	0.937262	1
rs1811399	101479014	NPAS2	2	C	0.209	0.0329708	0.0826272	0.689882	0.999182	1		0.981111	0.898996	1.07073	0.668931	0.913558	1		0.962905	0.892348	1.03904	0.330267	0.937262	1
rs2043534	101480885	NPAS2	2	C	0.3141	0.00211733	0.072327	0.976647	0.999182	1		0.981094	0.908783	1.05916	0.625104	0.913558	1		0.973642	0.910907	1.0407	0.431841	0.937262	1
rs2082816	101477085	NPAS2	2	C	0.3143	0.000836581	0.07225	0.990762	0.999182	1		0.979441	0.907323	1.05729	0.594491	0.913558	1		0.974413	0.911685	1.04146	0.445177	0.937262	1
rs2117713	101521967	NPAS2	2	A	0.09682	-0.125272	0.113571	0.270052	0.999182	1		1.02142	0.906425	1.151	0.728024	0.913558	1		1.03747	0.934677	1.15156	0.489606	0.937262	1
rs2871389	101495174	NPAS2	2	C	0.3141	-0.000296732	0.0723799	0.996729	0.999182	1		0.981017	0.908663	1.05913	0.623932	0.913558	1		0.976184	0.913246	1.04346	0.478413	0.937262	1
rs34060506	101533184	NPAS2	2	A	0.1467	0.0303453	0.0948887	0.749129	0.999182	1		0.983551	0.889586	1.08744	0.746136	0.913558	1		1.04985	0.961654	1.14614	0.277206	0.937262	1
rs34333438	101525797	NPAS2	2	G	0.1464	0.0167627	0.0949965	0.85994	0.999182	1		0.989929	0.895319	1.09454	0.843438	0.913558	1		1.05457	0.965902	1.15139	0.23571	0.937262	1
rs34368289	101530548	NPAS2	2	C	0.1467	0.0294286	0.0948817	0.756447	0.999182	1		0.983901	0.889913	1.08782	0.751372	0.913558	1		1.05034	0.962108	1.14666	0.272613	0.937262	1
rs34573329	101541188	NPAS2	2	A	0.1444	0.0266419	0.0953348	0.779902	0.999182	1		0.989703	0.894783	1.09469	0.840537	0.913558	1		1.05031	0.961648	1.14715	0.275333	0.937262	1
rs34705978	101541872	NPAS2	2	T	0.1441	0.0279717	0.0953634	0.769289	0.999182	1		0.988855	0.89398	1.0938	0.82759	0.913558	1		1.04947	0.960855	1.14626	0.283356	0.937262	1
rs34873464	101486641	NPAS2	2	G	0.314	0.00112293	0.0723576	0.987618	0.999182	1		0.98129	0.90894	1.0594	0.628853	0.913558	1		0.974161	0.911371	1.04128	0.441242	0.937262	1
rs35288124	101527339	NPAS2	2	A	0.1464	0.0218115	0.0949119	0.818247	0.999182	1		0.987261	0.892971	1.09151	0.802333	0.913558	1		1.05127	0.962956	1.14768	0.264088	0.937262	1
rs35384393	101533416	NPAS2	2	C	0.1467	0.0303663	0.0948891	0.748963	0.999182	1		0.983551	0.889585	1.08744	0.746134	0.913558	1		1.04983	0.961637	1.14612	0.277385	0.937262	1
rs35600963	101500169	NPAS2	2	A	0.3786	0.0157986	0.070108	0.821716	0.999182	1		1.0096	0.937499	1.08725	0.800412	0.913558	1		1.01552	0.952097	1.08318	0.639676	0.937262	1
rs356646	101547630	NPAS2	2	A	0.1791	-0.00124701	0.0873298	0.988608	0.999182	1		0.990555	0.903313	1.08622	0.840122	0.913558	1		1.01802	0.939418	1.10321	0.663061	0.937262	1
rs356650	101542891	NPAS2	2	G	0.09815	-0.111925	0.112638	0.320415	0.999182	1		1.01417	0.900837	1.14177	0.815957	0.913558	1		1.02743	0.92632	1.13959	0.608635	0.937262	1
rs356651	101541798	NPAS2	2	C	0.0981	-0.110641	0.112504	0.325421	0.999182	1		1.01216	0.899155	1.13937	0.841381	0.913558	1		1.0258	0.924941	1.13765	0.629577	0.937262	1
rs356656	101528442	NPAS2	2	C	0.09831	-0.11313	0.112693	0.315469	0.999182	1		1.01632	0.902705	1.14424	0.788956	0.913558	1		1.02906	0.927737	1.14145	0.588068	0.937262	1
rs356658	101527291	NPAS2	2	A	0.09817	-0.114798	0.112767	0.308704	0.999182	1		1.01664	0.902921	1.14468	0.785093	0.913558	1		1.0298	0.92835	1.14234	0.578918	0.937262	1
rs35896059	101542026	NPAS2	2	G	0.144	0.0266097	0.0953843	0.780273	0.999182	1		0.989624	0.894664	1.09466	0.839415	0.913558	1		1.05062	0.961888	1.14753	0.272717	0.937262	1
rs3754677	101599294	NPAS2	2	T	0.4543	-0.0424535	0.0678143	0.531318	0.999182	1		1.01839	0.947934	1.09409	0.618318	0.913558	1		1.0332	0.970712	1.09971	0.30486	0.937262	1
rs3754678	101599375	NPAS2	2	A	0.4413	-0.0409301	0.0680457	0.547519	0.999182	1		1.01635	0.94576	1.09221	0.658814	0.913558	1		1.02936	0.966855	1.09591	0.36526	0.937262	1
rs3754679	101599393	NPAS2	2	C	0.4529	-0.045296	0.0677637	0.503874	0.999182	1		1.01833	0.947926	1.09395	0.619311	0.913558	1		1.03261	0.97019	1.09905	0.313105	0.937262	1
rs3768984	101550987	NPAS2	2	C	0.2334	-0.0293539	0.0797462	0.712816	0.999182	1		1.02204	0.939523	1.11181	0.611713	0.913558	1		1.01865	0.946554	1.09623	0.621793	0.937262	1
rs3820785	101547814	NPAS2	2	G	0.2356	-0.027729	0.0792505	0.726431	0.999182	1		1.02177	0.939786	1.1109	0.613818	0.913558	1		1.01991	0.948169	1.09707	0.596323	0.937262	1
rs3820787	101566234	NPAS2	2	A	0.42	-0.0605469	0.0687424	0.378466	0.999182	1		1.01423	0.943085	1.09074	0.703366	0.913558	1		1.0198	0.957267	1.08641	0.543737	0.937262	1
rs3835795	101547084	NPAS2	2	AT	0.3975	0.00289086	0.0687694	0.96647	0.999182	1		0.98569	0.916506	1.0601	0.697872	0.913558	1		0.97105	0.911469	1.03453	0.363184	0.937262	1
rs55835405	101540973	NPAS2	2	G	0.3004	0.00972672	0.0739389	0.895343	0.999182	1		1.00991	0.934031	1.09196	0.804478	0.913558	1		1.03351	0.965523	1.10629	0.342417	0.937262	1
rs56108101	101511136	NPAS2	2	T	0.3787	0.0177689	0.0701278	0.799983	0.999182	1		1.00937	0.937267	1.08703	0.805127	0.913558	1		1.01403	0.950686	1.08159	0.672039	0.937262	1
rs56269037	101511129	NPAS2	2	A	0.3787	0.0177708	0.0701278	0.799961	0.999182	1		1.00937	0.937265	1.08703	0.805154	0.913558	1		1.01403	0.950685	1.08159	0.672062	0.937262	1
rs59079917	101468595	NPAS2	2	A	0.1809	0.0346458	0.0868781	0.690062	0.999182	1		0.972649	0.887041	1.06652	0.555214	0.913558	1		1.03	0.95072	1.11588	0.469517	0.937262	1
rs61430766	101555360	NPAS2	2	T	0.1057	0.0679457	0.11105	0.540658	0.999182	1		0.979624	0.870913	1.10191	0.731587	0.913558	1		0.947526	0.855476	1.04948	0.301257	0.937262	1
rs62152887	101500347	NPAS2	2	C	0.3789	0.0164527	0.0701215	0.814502	0.999182	1		1.00956	0.937443	1.08722	0.801407	0.913558	1		1.0154	0.951965	1.08307	0.642354	0.937262	1
rs62152892	101529301	NPAS2	2	A	0.3158	0.0232508	0.0728684	0.749675	0.999182	1		1.01165	0.936719	1.09258	0.767964	0.913558	1		1.02576	0.959255	1.09688	0.457063	0.937262	1
rs62152893	101534688	NPAS2	2	G	0.3155	0.0196235	0.0728844	0.787752	0.999182	1		1.01337	0.938298	1.09445	0.735205	0.913558	1		1.02813	0.961458	1.09942	0.4174	0.937262	1
rs62156101	101462034	NPAS2	2	A	0.05138	-0.118949	0.150918	0.430625	0.999182	1		1.02368	0.873816	1.19925	0.771966	0.913558	1		1.06509	0.928037	1.22237	0.369587	0.937262	1
rs62156102	101463704	NPAS2	2	T	0.2223	0.00332196	0.0814366	0.967463	0.999182	1		1.02412	0.939848	1.11595	0.586447	0.913558	1		1.0379	0.962904	1.11874	0.330971	0.937262	1
rs62156107	101498230	NPAS2	2	A	0.4185	-0.00627553	0.0687268	0.927248	0.999182	1		1.01742	0.946119	1.09409	0.641356	0.913558	1		1.02417	0.961386	1.09104	0.459405	0.937262	1
rs67033128	101546405	NPAS2	2	T	0.1007	-0.0160691	0.110477	0.884358	0.999182	1		1.02332	0.910788	1.14976	0.698131	0.913558	1		1.04976	0.947906	1.16256	0.351049	0.937262	1
rs6721366	101508463	NPAS2	2	G	0.379	0.0174233	0.0701142	0.803756	0.999182	1		1.00934	0.937246	1.08697	0.805822	0.913558	1		1.0143	0.950956	1.08187	0.666037	0.937262	1
rs6722697	101466896	NPAS2	2	A	0.4705	0.0102599	0.0682977	0.880592	0.999182	1		1.00735	0.937209	1.08274	0.84238	0.913558	1		1.01358	0.951749	1.07942	0.674505	0.937262	1
rs6723452	101505074	NPAS2	2	G	0.3787	0.017867	0.0700876	0.798789	0.999182	1		1.00901	0.936968	1.08659	0.8124	0.913558	1		1.01409	0.950777	1.08161	0.670616	0.937262	1
rs67336730	101540639	NPAS2	2	G	0.1445	0.0267094	0.0953077	0.779298	0.999182	1		0.989745	0.894847	1.09471	0.841144	0.913558	1		1.0501	0.961475	1.14689	0.277196	0.937262	1
rs6747755	101578458	NPAS2	2	A	0.3641	0.0289166	0.0702579	0.68066	0.999182	1		1.01708	0.944299	1.09547	0.654852	0.913558	1		0.984731	0.923056	1.05053	0.641016	0.937262	1
rs6747874	101578489	NPAS2	2	A	0.3641	0.0287775	0.0702641	0.682139	0.999182	1		1.01706	0.944279	1.09546	0.655148	0.913558	1		0.98474	0.923059	1.05054	0.641244	0.937262	1
rs6749609	101508907	NPAS2	2	A	0.3786	0.0176385	0.0701136	0.801381	0.999182	1		1.00927	0.937186	1.0869	0.807143	0.913558	1		1.01422	0.950875	1.08177	0.667928	0.937262	1
rs6750976	101496109	NPAS2	2	C	0.3143	0.00160342	0.0723863	0.982328	0.999182	1		0.980054	0.907761	1.0581	0.60631	0.913558	1		0.975152	0.912272	1.04237	0.459369	0.937262	1
rs68128009	101541981	NPAS2	2	G	0.144	0.0266085	0.0953794	0.780271	0.999182	1		0.98964	0.894683	1.09468	0.839642	0.913558	1		1.05061	0.961888	1.14752	0.272729	0.937262	1
rs71413895	101534697	NPAS2	2	G	0.147	0.0290995	0.0949346	0.759216	0.999182	1		0.983814	0.88979	1.08777	0.750189	0.913558	1		1.05045	0.962159	1.14684	0.271875	0.937262	1
rs72627430	101526154	NPAS2	2	T	0.1475	-0.00805811	0.0959677	0.933085	0.999182	1		0.971967	0.877669	1.0764	0.585014	0.913558	1		0.9668	0.884968	1.0562	0.454316	0.937262	1
rs732375	101546659	NPAS2	2	T	0.1007	-0.0507705	0.109701	0.643517	0.999182	1		1.03708	0.923843	1.16419	0.537123	0.913558	1		1.06451	0.961988	1.17796	0.226311	0.937262	1
rs7564936	101491972	NPAS2	2	T	0.2087	0.0226444	0.0827519	0.784368	0.999182	1		0.984995	0.902457	1.07508	0.734918	0.913558	1		0.966659	0.895746	1.04319	0.38303	0.937262	1
rs75750670	101563438	NPAS2	2	C	0.08286	-0.0919447	0.122698	0.453666	0.999182	1		1.02256	0.898502	1.16374	0.735326	0.913558	1		1.07205	0.958455	1.1991	0.223446	0.937262	1
rs7581886	101581246	NPAS2	2	C	0.1096	-0.119031	0.107546	0.268423	0.999182	1		1.03017	0.919831	1.15374	0.6071	0.913558	1		1.06851	0.967727	1.17978	0.189873	0.937262	1
rs7590391	101483103	NPAS2	2	C	0.2086	0.0304898	0.0827445	0.712525	0.999182	1		0.982774	0.900411	1.07267	0.697201	0.913558	1		0.964302	0.89356	1.04064	0.349741	0.937262	1
rs7598826	101473434	NPAS2	2	G	0.3348	-0.0193713	0.0716656	0.786936	0.999182	1		1.01281	0.938911	1.09252	0.741971	0.913558	1		0.965126	0.903504	1.03095	0.291676	0.937262	1
rs76082620	101570626	NPAS2	2	T	0.07014	-0.098995	0.132356	0.454517	0.999182	1		1.0308	0.896696	1.18497	0.669652	0.913558	1		1.03668	0.918439	1.17015	0.559866	0.937262	1
rs796725396	101571208	NPAS2	2	T	0.07017	-0.0992277	0.132376	0.453527	0.999182	1		1.03088	0.896751	1.18507	0.66891	0.913558	1		1.03636	0.918141	1.1698	0.5633	0.937262	1
rs921078	101524909	NPAS2	2	A	0.09817	-0.114825	0.112789	0.308685	0.999182	1		1.01653	0.9028	1.14459	0.786516	0.913558	1		1.02989	0.928409	1.14246	0.577908	0.937262	1
rs930309	101484534	NPAS2	2	T	0.2089	0.022416	0.0827342	0.786445	0.999182	1		0.985224	0.902685	1.07531	0.73878	0.913558	1		0.966652	0.895753	1.04316	0.38284	0.937262	1
rs9679747	101590327	NPAS2	2	G	0.4206	0.0302171	0.0684275	0.658797	0.999182	1		1.01882	0.947654	1.09532	0.613835	0.913558	1		0.984729	0.924616	1.04875	0.632056	0.937262	1
rs10209049	101553875	NPAS2	2	C	0.0521	-0.0223181	0.148758	0.880745	0.999182	1		1.01167	0.86442	1.18401	0.885039	0.954085	1		1.04051	0.908622	1.19153	0.565821	0.937262	1
rs17024926	101506002	NPAS2	2	C	0.4846	-0.00415987	0.0679805	0.951208	0.999182	1		1.00452	0.934914	1.0793	0.902129	0.965659	1		1.01718	0.955548	1.08278	0.593305	0.937262	1
rs6742116	101513971	NPAS2	2	G	0.484	0.000577081	0.0680429	0.993233	0.999182	1		1.00441	0.934754	1.07925	0.904572	0.966007	1		1.01612	0.954497	1.08171	0.616446	0.937262	1
rs6542996	101485827	NPAS2	2	A	0.1442	0.0196492	0.0967189	0.839017	0.999182	1		1.00561	0.907986	1.11373	0.914473	0.966724	1		0.969417	0.886983	1.05951	0.493335	0.937262	1
rs6759386	101483372	NPAS2	2	T	0.1442	0.0196027	0.0967178	0.839391	0.999182	1		1.00572	0.908082	1.11385	0.912903	0.966724	1		0.96943	0.886996	1.05952	0.493509	0.937262	1
rs7582455	101471707	NPAS2	2	T	0.1441	0.0159818	0.0966842	0.868713	0.999182	1		1.00571	0.908134	1.11378	0.912876	0.966724	1		0.969881	0.887413	1.06001	0.499982	0.937262	1
rs11904563	101494480	NPAS2	2	T	0.1441	0.0202462	0.0967309	0.834216	0.999182	1		1.00453	0.906983	1.11256	0.930938	0.973642	1		0.969181	0.886756	1.05927	0.490005	0.937262	1
rs6718451	101493549	NPAS2	2	A	0.1442	0.0201045	0.0967294	0.835358	0.999182	1		1.00478	0.907219	1.11284	0.927027	0.973642	1		0.969237	0.886809	1.05933	0.490805	0.937262	1
rs13025524	101550181	NPAS2	2	A	0.2223	0.0401264	0.081461	0.622321	0.999182	1		1.00197	0.919309	1.09207	0.964198	0.984079	1		0.972289	0.902091	1.04795	0.462343	0.937262	1
rs1435511	101478658	NPAS2	2	A	0.1447	0.0190841	0.0965579	0.843329	0.999182	1		1.00272	0.905517	1.11035	0.958429	0.984079	1		0.969562	0.887229	1.05953	0.494789	0.937262	1
rs3754673	101544574	NPAS2	2	C	0.1376	-0.00926119	0.0978956	0.924633	0.999182	1		1.0033	0.904761	1.11257	0.950176	0.984079	1		0.965528	0.882231	1.05669	0.446007	0.937262	1
rs56364655	101471410	NPAS2	2	A	0.4001	-0.0109071	0.068911	0.874241	0.999182	1		0.998156	0.928008	1.07361	0.960417	0.984079	1		0.959555	0.900517	1.02246	0.202558	0.937262	1
rs59398493	101474264	NPAS2	2	CTT	0.4003	-0.00984666	0.0689024	0.886367	0.999182	1		0.997991	0.927863	1.07342	0.956849	0.984079	1		0.958939	0.899956	1.02179	0.195498	0.937262	1
rs62156103	101463809	NPAS2	2	G	0.3894	0.0255511	0.070087	0.715448	0.999182	1		0.998617	0.927333	1.07538	0.97078	0.984079	1		1.01404	0.950619	1.08169	0.672218	0.937262	1
rs9223	101609827	NPAS2	2	T	0.2645	0.0164067	0.0767798	0.830799	0.999182	1		1.00241	0.924457	1.08693	0.953537	0.984079	1		0.96998	0.903776	1.04103	0.398082	0.937262	1
rs983287	101480401	NPAS2	2	G	0.1446	0.0183016	0.0965607	0.849679	0.999182	1		1.003	0.90578	1.11066	0.954033	0.984079	1		0.969941	0.887578	1.05995	0.500254	0.937262	1
rs3739008	101612568	NPAS2	2	T	0.2633	0.0204481	0.0769298	0.790399	0.999182	1		1.00115	0.923117	1.08578	0.977875	0.988716	1		0.964706	0.898738	1.03552	0.320091	0.937262	1
rs7570190	101528047	NPAS2	2	G	0.06585	-0.0122656	0.13551	0.927881	0.999182	1		1.0008	0.867031	1.1552	0.991305	0.995672	1		0.945305	0.834298	1.07108	0.377491	0.937262	1
rs58620306	101544611	NPAS2	2	C	0.1451	0.0108042	0.0951686	0.909616	0.999182	1		0.99968	0.90407	1.1054	0.995029	0.99667	1		1.04645	0.958339	1.14266	0.311679	0.937262	1
rs66691607	101545747	NPAS2	2	C	0.1517	0.0313513	0.0936464	0.737798	0.999182	1		1.00021	0.906018	1.1042	0.99667	0.99667	1		1.04811	0.961407	1.14263	0.28616	0.937262	1
rs12986838	101511506	NPAS2	2	G	0.3305	0.0247999	0.0717911	0.729769	0.999182	1		0.980217	0.908483	1.05761	0.606334	0.913558	1		0.986375	0.923198	1.05388	0.684593	0.945983	1
rs3754680	101599518	NPAS2	2	C	0.2473	-0.0447505	0.0776675	0.564511	0.999182	1		0.963722	0.887447	1.04655	0.379733	0.779992	1		1.01482	0.944621	1.09023	0.687537	0.947181	1
rs60563199	101581495	NPAS2	2	C	0.2011	0.0182549	0.0840444	0.828055	0.999182	1		0.956541	0.874679	1.04606	0.330365	0.710568	1		0.984394	0.910935	1.06378	0.691	0.949084	1
rs62152889	101507239	NPAS2	2	A	0.3789	0.0196027	0.0701019	0.779768	0.999182	1		1.00879	0.936751	1.08637	0.816935	0.913558	1		1.01299	0.949731	1.08046	0.694828	0.950337	1
rs7564495	101506480	NPAS2	2	T	0.3789	0.0197705	0.0700869	0.777885	0.999182	1		1.00862	0.936607	1.08617	0.820357	0.913558	1		1.01293	0.949688	1.08039	0.69608	0.950337	1
rs74509671	101579979	NPAS2	2	A	0.2009	0.0177088	0.0841272	0.833283	0.999182	1		0.955685	0.873811	1.04523	0.321251	0.707683	1		0.984916	0.911355	1.06441	0.701148	0.954398	1
rs6740935	101506423	NPAS2	2	A	0.3309	0.0237462	0.0716973	0.740503	0.999182	1		0.980978	0.909292	1.05831	0.619855	0.913558	1		0.987258	0.924095	1.05474	0.703837	0.955207	1
rs12613953	101577378	NPAS2	2	T	0.2008	0.0162056	0.0841885	0.847362	0.999182	1		0.956118	0.874154	1.04577	0.326428	0.710568	1		0.98533	0.911691	1.06492	0.709224	0.957211	1
rs76290287	101596901	NPAS2	2	A	0.1919	-0.0403029	0.085189	0.636156	0.999182	1		0.98676	0.901506	1.08008	0.772506	0.913558	1		1.01505	0.938323	1.09805	0.709512	0.957211	1
rs62152925	101598091	NPAS2	2	C	0.4207	-0.0113073	0.0686239	0.869128	0.999182	1		1.04093	0.968034	1.11932	0.278823	0.669175	1		1.01168	0.949729	1.07767	0.718764	0.962359	1
rs41349646	101486132	NPAS2	2	C	0.1696	-0.00657626	0.0900265	0.94177	0.999182	1		0.964048	0.876308	1.06057	0.452021	0.844088	1		0.984751	0.90636	1.06992	0.716549	0.962359	1
rs1053091	101606810	NPAS2	2	A	0.07774	-0.0103035	0.125446	0.934542	0.999182	1		0.960262	0.840069	1.09765	0.552299	0.913558	1		0.978995	0.8716	1.09962	0.720277	0.962359	1
rs356642	101537438	NPAS2	2	A	0.09847	-0.0995974	0.112499	0.376013	0.999182	1		1.00507	0.892783	1.13148	0.933304	0.973882	1		1.01897	0.918839	1.13001	0.721769	0.962359	1
rs11123851	101502325	NPAS2	2	A	0.3313	0.0168331	0.0716912	0.81437	0.999182	1		0.983932	0.912042	1.06149	0.675603	0.913558	1		0.988562	0.925333	1.05611	0.733003	0.972138	1
rs3768988	101596624	NPAS2	2	G	0.1923	-0.040767	0.0853913	0.633081	0.999182	1		0.983833	0.89862	1.07713	0.724368	0.913558	1		1.01379	0.936977	1.0969	0.733367	0.972138	1
rs2305159	101591443	NPAS2	2	C	0.4218	0.0236231	0.068298	0.729441	0.999182	1		1.02303	0.951699	1.0997	0.536973	0.913558	1		0.98931	0.928984	1.05355	0.737766	0.975134	1
rs9679638	101594454	NPAS2	2	C	0.2144	-0.00685311	0.0815395	0.933022	0.999182	1		1.0944	1.00475	1.19204	0.0385857	0.368548	1		1.01273	0.93932	1.09188	0.741803	0.977636	1
rs7587153	101452467	NPAS2	2	T	0.1321	-0.048767	0.0994695	0.623957	0.999182	1		1.09081	0.983203	1.21019	0.100945	0.468358	1		1.01495	0.925975	1.11247	0.751271	0.984424	1
rs3754674	101549761	NPAS2	2	C	0.3623	-0.00649986	0.0709932	0.927053	0.999182	1		1.01817	0.944514	1.09758	0.638305	0.913558	1		1.01065	0.946945	1.07865	0.749727	0.984424	1
rs6755634	101592650	NPAS2	2	T	0.2149	-0.00860986	0.0815135	0.915883	0.999182	1		1.09382	1.00424	1.19139	0.0396791	0.369259	1		1.01072	0.937474	1.08969	0.781148	0.986493	1
rs11674772	101536000	NPAS2	2	T	0.08006	-0.0637138	0.123808	0.606834	0.999182	1		1.10392	0.96972	1.2567	0.134906	0.468358	1		0.987857	0.881404	1.10717	0.833655	0.986493	1
rs11679829	101535999	NPAS2	2	T	0.08006	-0.0637402	0.123807	0.606685	0.999182	1		1.10393	0.969727	1.25671	0.134878	0.468358	1		0.987775	0.881332	1.10707	0.832552	0.986493	1
rs34011736	101468727	NPAS2	2	C	0.1951	0.123223	0.0847427	0.145965	0.999182	1		0.926967	0.846979	1.01451	0.0995346	0.468358	1		0.995264	0.920631	1.07595	0.90498	0.986493	1
rs56089027	101468731	NPAS2	2	C	0.1951	0.123203	0.0847425	0.14603	0.999182	1		0.926972	0.846984	1.01451	0.0995602	0.468358	1		0.995279	0.920645	1.07596	0.905276	0.986493	1
rs56788630	101444534	NPAS2	2	CAGCAT	0.1327	-0.0487985	0.0993432	0.623292	0.999182	1		1.09043	0.982994	1.20962	0.101868	0.468358	1		1.01343	0.924692	1.11068	0.775405	0.986493	1
rs7563355	101537550	NPAS2	2	G	0.08131	-0.0608984	0.123239	0.621215	0.999182	1		1.10065	0.967353	1.25231	0.145385	0.468358	1		0.990151	0.883955	1.1091	0.864223	0.986493	1
rs7602594	101537549	NPAS2	2	A	0.07995	-0.0649099	0.123888	0.600336	0.999182	1		1.10638	0.971834	1.25956	0.126485	0.468358	1		0.990248	0.88349	1.10991	0.866286	0.986493	1
rs3768992	101599864	NPAS2	2	G	0.3941	-0.00219302	0.0691989	0.974719	0.999182	1		1.04777	0.974025	1.12711	0.210125	0.577211	1		0.996188	0.934593	1.06184	0.906625	0.986493	1
rs3768993	101599945	NPAS2	2	T	0.3889	-0.00844616	0.0692756	0.902965	0.999182	1		1.04715	0.973381	1.12651	0.216425	0.584533	1		0.995844	0.934228	1.06152	0.898296	0.986493	1
rs3768991	101599767	NPAS2	2	C	0.3897	-0.00487003	0.0693523	0.944019	0.999182	1		1.04448	0.970812	1.12375	0.243524	0.634554	1		0.995675	0.934011	1.06141	0.894299	0.986493	1
rs1867861	101608041	NPAS2	2	G	0.3852	-0.0001605	0.0693541	0.998154	0.999182	1		1.04176	0.968286	1.12081	0.272939	0.662022	1		0.994665	0.933065	1.06033	0.869733	0.986493	1
rs7588869	101454818	NPAS2	2	C	0.208	-0.0909253	0.0837577	0.277702	0.999182	1		1.05141	0.962859	1.1481	0.264079	0.662022	1		1.01049	0.935652	1.0913	0.790464	0.986493	1
rs4377354	101464175	NPAS2	2	G	0.1837	-0.0578258	0.0879685	0.510978	0.999182	1		1.04488	0.952591	1.14611	0.352105	0.743333	1		1.00684	0.92883	1.09139	0.868482	0.986493	1
rs6542994	101451521	NPAS2	2	G	0.2142	-0.0580483	0.0823891	0.481105	0.999182	1		1.04175	0.955338	1.13598	0.354541	0.745026	1		1.00656	0.933136	1.08576	0.865681	0.986493	1
rs3849374	101443397	NPAS2	2	C	0.2142	-0.059031	0.0823955	0.473745	0.999182	1		1.04129	0.954903	1.13549	0.359845	0.752703	1		1.00628	0.932884	1.08546	0.871226	0.986493	1
rs3888170	101450679	NPAS2	2	G	0.2143	-0.0552184	0.0823714	0.50265	0.999182	1		1.04028	0.953992	1.13436	0.371424	0.769861	1		1.00548	0.932154	1.08457	0.887509	0.986493	1
rs12622050	101579454	NPAS2	2	A	0.3543	-0.000159399	0.0707294	0.998202	0.999182	1		1.03363	0.959232	1.1138	0.385446	0.781171	1		0.991702	0.929219	1.05839	0.801857	0.986493	1
rs4851391	101579811	NPAS2	2	G	0.3543	0.000203045	0.0707164	0.997709	0.999182	1		1.03364	0.959248	1.1138	0.385301	0.781171	1		0.992006	0.929513	1.0587	0.808958	0.986493	1
rs876060	101576964	NPAS2	2	T	0.3545	0.000986463	0.0707626	0.988878	0.999182	1		1.03277	0.958395	1.11293	0.397755	0.79211	1		0.99101	0.92854	1.05768	0.785751	0.986493	1
rs11691732	101465994	NPAS2	2	C	0.1784	-0.0250989	0.0889886	0.777916	0.999182	1		1.03158	0.939377	1.13283	0.515141	0.900016	1		0.995413	0.917403	1.08006	0.912076	0.986493	1
rs4381799	101463972	NPAS2	2	T	0.1783	-0.0255305	0.0890078	0.774247	0.999182	1		1.03184	0.939596	1.13313	0.511867	0.900016	1		0.995679	0.917633	1.08036	0.917192	0.986493	1
rs4611661	101464173	NPAS2	2	C	0.1783	-0.0255062	0.089	0.774437	0.999182	1		1.03182	0.939588	1.1331	0.512055	0.900016	1		0.995683	0.917643	1.08036	0.917265	0.986493	1
rs6722909	101461095	NPAS2	2	G	0.178	-0.025791	0.0891129	0.772269	0.999182	1		1.03203	0.93967	1.13347	0.509827	0.900016	1		0.995586	0.917457	1.08037	0.915507	0.986493	1
rs7578071	101462957	NPAS2	2	G	0.1781	-0.0256092	0.0890467	0.773666	0.999182	1		1.0319	0.939618	1.13325	0.511189	0.900016	1		0.995641	0.917565	1.08036	0.916507	0.986493	1
rs974172	101464856	NPAS2	2	A	0.1784	-0.0252076	0.0889695	0.776933	0.999182	1		1.0317	0.939507	1.13293	0.513505	0.900016	1		0.994787	0.916848	1.07935	0.900088	0.986493	1
rs10206927	101467887	NPAS2	2	C	0.1776	-0.0247677	0.089098	0.781034	0.999182	1		1.03106	0.938774	1.13241	0.522629	0.90378	1		0.994529	0.916494	1.07921	0.895314	0.986493	1
rs7603302	101467212	NPAS2	2	C	0.1776	-0.0249272	0.0890622	0.779574	0.999182	1		1.03121	0.938952	1.13252	0.52046	0.90378	1		0.994777	0.916754	1.07944	0.899997	0.986493	1
rs10185184	101501953	NPAS2	2	C	0.1048	-0.0437716	0.111017	0.693388	0.999182	1		0.98491	0.875731	1.1077	0.799766	0.913558	1		1.00768	0.910133	1.11568	0.882946	0.986493	1
rs11123858	101604246	NPAS2	2	G	0.05921	0.035093	0.143328	0.806585	0.999182	1		0.97245	0.834412	1.13332	0.720592	0.913558	1		0.992622	0.869588	1.13306	0.912662	0.986493	1
rs111743519	101449187	NPAS2	2	G	0.3457	0.0109997	0.0720396	0.878648	0.999182	1		0.983356	0.911156	1.06128	0.666177	0.913558	1		0.992003	0.928324	1.06005	0.812502	0.986493	1
rs115957893	101440155	NPAS2	2	A	0.07272	-0.0385238	0.13071	0.768211	0.999182	1		0.959612	0.835029	1.10278	0.561212	0.913558	1		1.01882	0.903886	1.14836	0.76016	0.986493	1
rs11688832	101550848	NPAS2	2	A	0.1778	0.0208781	0.0875726	0.81157	0.999182	1		0.978656	0.892109	1.0736	0.647889	0.913558	1		1.00998	0.931793	1.09473	0.809128	0.986493	1
rs12712083	101508899	NPAS2	2	G	0.4356	-0.000917252	0.0682932	0.989284	0.999182	1		0.979629	0.911381	1.05299	0.576439	0.913558	1		0.99254	0.931992	1.05702	0.815644	0.986493	1
rs12712084	101508989	NPAS2	2	C	0.4356	-0.00085567	0.0682945	0.990004	0.999182	1		0.979602	0.911354	1.05296	0.57593	0.913558	1		0.992507	0.931959	1.05699	0.814833	0.986493	1
rs12712087	101608686	NPAS2	2	A	0.05921	0.0349976	0.14328	0.807036	0.999182	1		0.972322	0.834342	1.13312	0.719247	0.913558	1		0.992556	0.869575	1.13293	0.911851	0.986493	1
rs13407950	101502844	NPAS2	2	G	0.1048	-0.0435042	0.110998	0.695116	0.999182	1		0.984883	0.875725	1.10765	0.799385	0.913558	1		1.00826	0.910677	1.11631	0.874082	0.986493	1
rs1369481	101511959	NPAS2	2	T	0.1818	-0.0267704	0.087738	0.760285	0.999182	1		1.0207	0.930699	1.11941	0.663516	0.913558	1		0.991022	0.914288	1.0742	0.826391	0.986493	1
rs1369482	101503416	NPAS2	2	C	0.1048	-0.0434982	0.110991	0.695138	0.999182	1		0.984905	0.875751	1.10766	0.799652	0.913558	1		1.00841	0.910811	1.11647	0.871914	0.986493	1
rs147103357	101509439	NPAS2	2	A	0.1038	-0.0468673	0.111618	0.674577	0.999182	1		0.987485	0.877484	1.11128	0.834452	0.913558	1		1.00937	0.911161	1.11817	0.85826	0.986493	1
rs17699370	101455294	NPAS2	2	A	0.4311	0.0257974	0.0694148	0.710171	0.999182	1		0.988663	0.918701	1.06395	0.760751	0.913558	1		1.00513	0.942876	1.0715	0.875269	0.986493	1
rs184817	101547756	NPAS2	2	G	0.1778	0.0214539	0.0875422	0.80641	0.999182	1		0.978136	0.891659	1.073	0.639731	0.913558	1		1.01002	0.931858	1.09474	0.808279	0.986493	1
rs356645	101548209	NPAS2	2	C	0.1778	0.0211127	0.0875431	0.809431	0.999182	1		0.978394	0.891897	1.07328	0.643721	0.913558	1		1.0099	0.93175	1.09462	0.810467	0.986493	1
rs356648	101546773	NPAS2	2	A	0.1775	0.0197542	0.0875301	0.821453	0.999182	1		0.97922	0.892666	1.07417	0.656512	0.913558	1		1.01116	0.932922	1.09595	0.787131	0.986493	1
rs356649	101546716	NPAS2	2	A	0.1775	0.0197546	0.0875256	0.82144	0.999182	1		0.979209	0.89266	1.07415	0.656319	0.913558	1		1.01116	0.93293	1.09595	0.78704	0.986493	1
rs3896080	101448383	NPAS2	2	T	0.3461	0.00747853	0.0720439	0.917327	0.999182	1		0.984469	0.912179	1.06249	0.687487	0.913558	1		0.992178	0.928483	1.06024	0.816572	0.986493	1
rs4081946	101500089	NPAS2	2	A	0.182	-0.0244547	0.0877073	0.78039	0.999182	1		1.0202	0.930256	1.11883	0.671099	0.913558	1		0.989853	0.913266	1.07286	0.803961	0.986493	1
rs4850953	101552386	NPAS2	2	T	0.1747	0.0186566	0.0879696	0.83205	0.999182	1		0.980738	0.893634	1.07633	0.681901	0.913558	1		1.00936	0.93088	1.09446	0.821458	0.986493	1
rs58000902	101505822	NPAS2	2	T	0.1048	-0.0444659	0.111086	0.688959	0.999182	1		0.9852	0.875928	1.1081	0.803678	0.913558	1		1.00873	0.911024	1.11692	0.867182	0.986493	1
rs5832935	101448286	NPAS2	2	GATCC	0.3461	0.00754227	0.0720455	0.916627	0.999182	1		0.984425	0.912136	1.06244	0.686649	0.913558	1		0.992134	0.928441	1.0602	0.815561	0.986493	1
rs58871988	101500302	NPAS2	2	T	0.1048	-0.0437989	0.111007	0.69318	0.999182	1		0.98487	0.875709	1.10764	0.799224	0.913558	1		1.0066	0.909182	1.11446	0.899164	0.986493	1
rs61582454	101500500	NPAS2	2	G	0.1048	-0.0442602	0.111015	0.690136	0.999182	1		0.985136	0.87594	1.10794	0.802711	0.913558	1		1.00685	0.909397	1.11474	0.895437	0.986493	1
rs6542997	101498793	NPAS2	2	T	0.2711	-0.0146338	0.0760125	0.847341	0.999182	1		1.01178	0.933632	1.09646	0.775268	0.913558	1		1.00622	0.938099	1.07928	0.862419	0.986493	1
rs6732349	101501447	NPAS2	2	T	0.1804	-0.0274263	0.0878185	0.754817	0.999182	1		1.02094	0.93082	1.11978	0.660316	0.913558	1		0.990147	0.913426	1.07331	0.809845	0.986493	1
rs72627424	101499613	NPAS2	2	G	0.1048	-0.0438492	0.110987	0.692793	0.999182	1		0.98487	0.87573	1.10761	0.799185	0.913558	1		1.00614	0.908786	1.11392	0.906145	0.986493	1
rs72627425	101504425	NPAS2	2	A	0.1048	-0.0436662	0.111019	0.694094	0.999182	1		0.984914	0.875731	1.10771	0.799821	0.913558	1		1.00839	0.910776	1.11648	0.872152	0.986493	1
rs72627426	101508444	NPAS2	2	G	0.1041	-0.044482	0.111183	0.689111	0.999182	1		0.985639	0.876226	1.10871	0.809591	0.913558	1		1.00853	0.910766	1.11679	0.870285	0.986493	1
rs72627427	101508726	NPAS2	2	T	0.1041	-0.0445722	0.111201	0.68856	0.999182	1		0.985752	0.876311	1.10886	0.811103	0.913558	1		1.00855	0.910765	1.11683	0.870078	0.986493	1
rs72627428	101512972	NPAS2	2	G	0.1035	-0.0455847	0.111435	0.682501	0.999182	1		0.987413	0.877582	1.11099	0.833248	0.913558	1		1.00877	0.910777	1.1173	0.867038	0.986493	1
rs72627429	101515741	NPAS2	2	T	0.1035	-0.044316	0.111561	0.691206	0.999182	1		0.987779	0.877787	1.11155	0.838241	0.913558	1		1.00842	0.910366	1.11704	0.872309	0.986493	1
rs7557936	101460446	NPAS2	2	A	0.1778	-0.0226288	0.0890888	0.7995	0.999182	1		1.02942	0.937302	1.1306	0.544339	0.913558	1		0.992019	0.914165	1.0765	0.847618	0.986493	1
rs77812627	101542005	NPAS2	2	G	0.05153	0.0110955	0.150515	0.941238	0.999182	1		1.02165	0.872012	1.19697	0.790928	0.913558	1		1.01291	0.882151	1.16305	0.855693	0.986493	1
rs79842548	101502338	NPAS2	2	C	0.1047	-0.043537	0.11101	0.694928	0.999182	1		0.984871	0.875703	1.10765	0.79925	0.913558	1		1.00794	0.910379	1.11596	0.878939	0.986493	1
rs895521	101552095	NPAS2	2	T	0.177	0.0147854	0.087683	0.866097	0.999182	1		0.981308	0.894446	1.0766	0.689868	0.913558	1		1.0129	0.934402	1.098	0.755431	0.986493	1
rs934553	101507751	NPAS2	2	A	0.1041	-0.0443065	0.111138	0.690154	0.999182	1		0.985348	0.876008	1.10834	0.805709	0.913558	1		1.00853	0.910801	1.11674	0.870263	0.986493	1
rs9653466	101602100	NPAS2	2	G	0.05916	0.0350861	0.143362	0.806666	0.999182	1		0.972619	0.834531	1.13356	0.722317	0.913558	1		0.992729	0.869652	1.13322	0.913952	0.986493	1
rs9653467	101603188	NPAS2	2	C	0.05921	0.0350896	0.143343	0.806622	0.999182	1		0.972518	0.83446	1.13342	0.721293	0.913558	1		0.992665	0.869613	1.13313	0.913182	0.986493	1
rs13398768	101461479	NPAS2	2	G	0.2567	-0.0565799	0.0780656	0.468614	0.999182	1		1.0079	0.92816	1.09449	0.85153	0.920137	1		0.991463	0.922819	1.06521	0.814829	0.986493	1
rs17717414	101546550	NPAS2	2	G	0.1745	0.00921713	0.0884896	0.917045	0.999182	1		1.00617	0.916425	1.10471	0.897277	0.963707	1		0.993728	0.916208	1.07781	0.879319	0.986493	1
rs62156093	101457506	NPAS2	2	G	0.4282	0.0208681	0.0694173	0.763714	0.999182	1		0.995724	0.925276	1.07154	0.908863	0.966724	1		1.00794	0.945516	1.07449	0.808426	0.986493	1
rs3849381	101451819	NPAS2	2	C	0.4336	0.0300564	0.0694039	0.66498	0.999182	1		0.996313	0.925831	1.07216	0.921396	0.970339	1		1.00676	0.944436	1.07319	0.836346	0.986493	1
rs55982284	101455942	NPAS2	2	G	0.4316	0.0264925	0.0693496	0.702462	0.999182	1		0.997757	0.927225	1.07365	0.952121	0.984079	1		1.00845	0.946049	1.07497	0.796206	0.986493	1
rs56286663	101461701	NPAS2	2	C	0.474	0.0318042	0.0687377	0.643601	0.999182	1		1.00147	0.931321	1.0769	0.968375	0.984079	1		1.00948	0.947537	1.07546	0.770337	0.986493	1
rs62156098	101460468	NPAS2	2	G	0.4741	0.0324886	0.0687484	0.636532	0.999182	1		1.00141	0.931258	1.07686	0.969574	0.984079	1		1.00931	0.947367	1.0753	0.774286	0.986493	1
rs62156099	101460498	NPAS2	2	A	0.474	0.032282	0.0687504	0.638688	0.999182	1		1.00134	0.931189	1.07678	0.971131	0.984079	1		1.00939	0.947446	1.07539	0.772315	0.986493	1
rs35126058	101500366	NPAS2	2	TA	0.2665	0.00832408	0.0763909	0.913232	0.999182	1		0.999464	0.921848	1.08361	0.989623	0.995672	1		0.99607	0.928315	1.06877	0.912764	0.986493	1
rs11123854	101542744	NPAS2	2	C	0.07959	-0.0632302	0.124156	0.610573	0.999182	1		1.10525	0.970513	1.25869	0.131372	0.468358	1		0.994578	0.887154	1.11501	0.925726	0.990578	1
rs3768990	101599674	NPAS2	2	C	0.3946	-0.00792076	0.0690646	0.908697	0.999182	1		1.03859	0.965609	1.11708	0.308434	0.686078	1		0.996969	0.935489	1.06249	0.92553	0.990578	1
rs1561002	101465271	NPAS2	2	C	0.1786	-0.0256382	0.0889382	0.773148	0.999182	1		1.03241	0.940192	1.13367	0.504073	0.900016	1		0.996225	0.918206	1.08087	0.927581	0.990578	1
rs72627418	101452501	NPAS2	2	G	0.08839	-0.104838	0.119849	0.38174	0.999182	1		0.993178	0.874759	1.12763	0.915844	0.966724	1		1.00476	0.900259	1.1214	0.932436	0.993436	1
rs17025078	101579576	NPAS2	2	A	0.1528	-0.0201709	0.0930187	0.828333	0.999182	1		1.11509	1.01214	1.22853	0.0275238	0.322428	1		1.00334	0.920986	1.09305	0.939239	0.993719	1
rs7602455	101537391	NPAS2	2	T	0.08081	-0.10268	0.123305	0.405021	0.999182	1		1.12107	0.985526	1.27525	0.0821742	0.468358	1		1.00459	0.896768	1.12537	0.937051	0.993719	1
rs2309993	101499264	NPAS2	2	T	0.2415	-0.012244	0.0794272	0.877493	0.999182	1		1.00381	0.922812	1.09192	0.929347	0.973642	1		0.99709	0.926746	1.07277	0.937761	0.993719	1
rs139409116	101579429	NPAS2	2	TA	0.1525	-0.0196858	0.0930475	0.832451	0.999182	1		1.11591	1.01285	1.22945	0.0265457	0.322428	1		1.00263	0.920296	1.09233	0.952085	0.995241	1
rs17020663	101578050	NPAS2	2	C	0.1527	-0.0189977	0.0930597	0.838246	0.999182	1		1.11456	1.01161	1.228	0.0282832	0.322428	1		1.0028	0.920461	1.09251	0.948956	0.995241	1
rs6738097	101578542	NPAS2	2	C	0.1528	-0.0194017	0.0930505	0.834839	0.999182	1		1.11475	1.01179	1.22819	0.0280209	0.322428	1		1.00296	0.920613	1.09267	0.946101	0.995241	1
rs57069400	101576746	NPAS2	2	T	0.1527	-0.0177567	0.0930858	0.848722	0.999182	1		1.11389	1.01096	1.2273	0.0292295	0.325089	1		1.00228	0.919958	1.09197	0.958471	0.995241	1
rs4851379	101524293	NPAS2	2	A	0.08072	-0.102438	0.123406	0.406516	0.999182	1		1.11781	0.982523	1.27173	0.0906282	0.468358	1		1.0033	0.895541	1.12403	0.954661	0.995241	1
rs1542179	101595235	NPAS2	2	G	0.4294	0.0133941	0.0682435	0.844404	0.999182	1		1.02587	0.954374	1.10272	0.488335	0.880161	1		0.99846	0.937585	1.06329	0.961691	0.995241	1
rs11331120	101553258	NPAS2	2	TA	0.2264	-0.0208117	0.0804872	0.795973	0.999182	1		1.01952	0.936412	1.11	0.655915	0.913558	1		1.00197	0.93062	1.07879	0.958391	0.995241	1
rs151230626	101517779	NPAS2	2	C	0.1016	-0.0478388	0.11265	0.671092	0.999182	1		0.988009	0.876959	1.11312	0.842803	0.913558	1		1.00292	0.904324	1.11226	0.956002	0.995241	1
rs4851382	101559279	NPAS2	2	T	0.06728	-0.021986	0.133807	0.869491	0.999182	1		0.977266	0.847922	1.12634	0.750886	0.913558	1		0.996789	0.881232	1.1275	0.959201	0.995241	1
rs7571261	101499100	NPAS2	2	G	0.4572	-0.0182773	0.0679575	0.787974	0.999182	1		0.995319	0.926296	1.06949	0.898192	0.963707	1		1.0015	0.940665	1.06628	0.962503	0.995241	1
rs11676107	101536445	NPAS2	2	C	0.08092	-0.101471	0.123229	0.410289	0.999182	1		1.11859	0.983385	1.27237	0.0881864	0.468358	1		1.00207	0.894569	1.12249	0.971494	0.998424	1
rs6729727	101531943	NPAS2	2	C	0.08091	-0.101467	0.123206	0.41022	0.999182	1		1.1187	0.983507	1.27247	0.0878445	0.468358	1		1.00074	0.893382	1.12101	0.989762	0.998424	1
rs7592410	101455654	NPAS2	2	A	0.259	0.0384162	0.0774009	0.619678	0.999182	1		0.947917	0.873098	1.02915	0.202281	0.569384	1		1.0001	0.93136	1.07391	0.99783	0.998424	1
rs6542995	101454902	NPAS2	2	A	0.2589	0.0373495	0.0774179	0.629508	0.999182	1		0.94845	0.873574	1.02974	0.207162	0.577211	1		1.00058	0.931789	1.07444	0.987341	0.998424	1
rs59005495	101476352	NPAS2	2	T	0.105	-0.0394964	0.110957	0.721879	0.999182	1		0.982001	0.873176	1.10439	0.761832	0.913558	1		1.00038	0.903605	1.10752	0.994174	0.998424	1
rs59825425	101476874	NPAS2	2	T	0.105	-0.0396555	0.11095	0.720788	0.999182	1		0.982145	0.873312	1.10454	0.763672	0.913558	1		1.00049	0.903716	1.10764	0.992402	0.998424	1
rs72627419	101471941	NPAS2	2	T	0.1046	-0.0379344	0.111016	0.732585	0.999182	1		0.980624	0.871873	1.10294	0.744239	0.913558	1		0.999344	0.902614	1.10644	0.989924	0.998424	1
rs72627420	101473285	NPAS2	2	T	0.1047	-0.0388204	0.110995	0.726537	0.999182	1		0.9813	0.872505	1.10366	0.752875	0.913558	1		0.999781	0.903029	1.1069	0.99663	0.998424	1
rs72627421	101475413	NPAS2	2	C	0.1048	-0.0389775	0.110972	0.725421	0.999182	1		0.981671	0.872862	1.10404	0.757606	0.913558	1		1.0001	0.90334	1.10723	0.998424	0.998424	1
rs72627422	101476971	NPAS2	2	T	0.105	-0.0396851	0.110948	0.720586	0.999182	1		0.982172	0.873338	1.10457	0.764014	0.913558	1		1.00052	0.903737	1.10766	0.992063	0.998424	1
rs72627423	101487240	NPAS2	2	T	0.1049	-0.0411004	0.110915	0.710978	0.999182	1		0.983357	0.87444	1.10584	0.779312	0.913558	1		1.00148	0.904633	1.10869	0.977325	0.998424	1
rs7605434	101558984	NPAS2	2	G	0.07628	0.0309017	0.125579	0.805631	0.999182	1		0.984256	0.861504	1.1245	0.815382	0.913558	1		0.997672	0.888442	1.12033	0.968573	0.998424	1
rs76841235	101490500	NPAS2	2	T	0.1049	-0.0412133	0.110922	0.710237	0.999182	1		0.983423	0.874493	1.10592	0.780189	0.913558	1		1.00157	0.90471	1.1088	0.975905	0.998424	1
rs77988694	101588143	NPAS2	2	G	0.05948	0.0529974	0.142515	0.709998	0.999182	1		0.99456	0.855012	1.15688	0.943624	0.982403	1		0.997805	0.87497	1.13789	0.973852	0.998424	1
rs41280593	101580333	NPAS2	2	A	0.151	-0.0173755	0.0941045	0.853516	0.999182	1		1.00089	0.905943	1.10578	0.986089	0.994815	1		1.00089	0.917698	1.09162	0.983967	0.998424	1
rs12941497	38255594	NR1D1	17	A	0.3352	-0.0622151	0.072426	0.390359	0.666103	1		1.03183	0.955856	1.11384	0.422017	0.934646	1		0.999723	0.935343	1.06853	0.993493	0.993493	1
rs2071427	38254492	NR1D1	17	T	0.3285	-0.112985	0.0739436	0.126559	0.666103	1		1.00712	0.931213	1.08922	0.859151	0.934646	1		1.05162	0.982381	1.12573	0.147506	0.993493	1
rs2314339	38253212	NR1D1	17	T	0.1769	-0.0710633	0.089692	0.428209	0.666103	1		1.0049	0.913622	1.10529	0.919915	0.934646	1		1.02989	0.948279	1.11853	0.484421	0.993493	1
rs369097446	38252582	NR1D1	17	G	0.485	0.0726392	0.0693409	0.294873	0.666103	1		1.00307	0.932165	1.07937	0.934646	0.934646	1		0.959817	0.900275	1.0233	0.209421	0.993493	1
rs4794826	38250782	NR1D1	17	T	0.06377	0.163346	0.134014	0.222933	0.666103	1		0.969091	0.841075	1.11659	0.664035	0.934646	1		0.932167	0.823338	1.05538	0.267447	0.993493	1
rs4795424	38256185	NR1D1	17	C	0.3229	-0.0986356	0.0726937	0.174865	0.666103	1		1.04917	0.97176	1.13275	0.219662	0.934646	1		1.0068	0.941704	1.07639	0.842496	0.993493	1
rs71152641	38255262	NR1D1	17	TG	0.3716	-0.0785172	0.0714242	0.271669	0.666103	1		1.04249	0.966792	1.12412	0.27928	0.934646	1		1.00168	0.937998	1.06968	0.960159	0.993493	1
rs883871	38252660	NR1D1	17	A	0.1771	-0.0716859	0.0896483	0.423948	0.666103	1		1.00632	0.91497	1.1068	0.896705	0.934646	1		1.02936	0.947831	1.11791	0.491842	0.993493	1
rs939347	38256693	NR1D1	17	A	0.3228	-0.0987804	0.0726261	0.173833	0.666103	1		1.049	0.971675	1.13248	0.220762	0.934646	1		1.00685	0.941812	1.07638	0.841165	0.993493	1
rs2269457	38254689	NR1D1	17	C	0.2955	-0.0519115	0.0758667	0.493841	0.691377	1		1.03554	0.955791	1.12194	0.393053	0.934646	1		1.01438	0.946096	1.08759	0.688036	0.993493	1
rs12941465	38255565	NR1D1	17	A	0.3121	-0.0406387	0.0738486	0.582131	0.740894	1		1.01073	0.934846	1.09278	0.788623	0.934646	1		1.0048	0.938863	1.07537	0.889972	0.993493	1
rs141144358	38251385	NR1D1	17	AT	0.2867	-0.00712632	0.0751677	0.924472	0.924472	1		0.982578	0.907314	1.06409	0.665559	0.934646	1		1.00885	0.941294	1.08125	0.803292	0.993493	1
rs2102928	38253228	NR1D1	17	T	0.2714	0.0117539	0.0767541	0.878294	0.924472	1		0.981908	0.905113	1.06522	0.660374	0.934646	1		1.00844	0.939602	1.08233	0.815702	0.993493	1
rs72836608	38251657	NR1D1	17	A	0.2845	0.00921594	0.0753934	0.902714	0.924472	1		0.977355	0.902248	1.05871	0.57449	0.934646	1		1.00837	0.940621	1.081	0.814286	0.993493	1
rs11717862	24011372	NR1D2	3	G	0.3072	-0.221045	0.0729232	0.00244427	0.00850658	0.0403543		1.09658	1.01538	1.18427	0.0188392	0.0593353	0.28148		1.11365	1.04144	1.19086	0.00164793	0.00560906	0.0266088
rs13095392	24008040	NR1D2	3	A	0.3072	-0.220974	0.0729225	0.00245193	0.00850658	0.0403543		1.09655	1.01535	1.18424	0.0188728	0.0593353	0.28148		1.11363	1.04142	1.19084	0.00165091	0.00560906	0.0266088
rs4131403	23993437	NR1D2	3	A	0.3059	-0.224142	0.0731503	0.00219089	0.00850658	0.0403543		1.09905	1.0174	1.18724	0.0164851	0.0593353	0.28148		1.11804	1.04532	1.19582	0.00114744	0.00560906	0.0266088
rs4321479	24001078	NR1D2	3	C	0.3029	-0.221373	0.0732468	0.00251724	0.00850658	0.0403543		1.0974	1.01577	1.18558	0.0184312	0.0593353	0.28148		1.11701	1.04428	1.19481	0.001276	0.00560906	0.0266088
rs4589882	24000496	NR1D2	3	A	0.3029	-0.221361	0.0732467	0.00251863	0.00850658	0.0403543		1.09739	1.01577	1.18558	0.0184359	0.0593353	0.28148		1.11701	1.04428	1.1948	0.00127634	0.00560906	0.0266088
rs4619734	24000297	NR1D2	3	A	0.3029	-0.221304	0.0732475	0.00252539	0.00850658	0.0403543		1.09738	1.01575	1.18556	0.0184564	0.0593353	0.28148		1.11699	1.04426	1.19478	0.00127899	0.00560906	0.0266088
rs4858095	23996371	NR1D2	3	T	0.3059	-0.22416	0.0731488	0.00218861	0.00850658	0.0403543		1.09907	1.01742	1.18726	0.016462	0.0593353	0.28148		1.11804	1.04532	1.19582	0.00114675	0.00560906	0.0266088
rs4858098	24009919	NR1D2	3	G	0.3072	-0.220949	0.0729228	0.00245476	0.00850658	0.0403543		1.09653	1.01533	1.18422	0.0188923	0.0593353	0.28148		1.11363	1.04143	1.19084	0.00164991	0.00560906	0.0266088
rs4858567	24010140	NR1D2	3	C	0.3072	-0.220985	0.0729227	0.00245073	0.00850658	0.0403543		1.09655	1.01535	1.18424	0.0188694	0.0593353	0.28148		1.11363	1.04143	1.19084	0.00165055	0.00560906	0.0266088
rs5023610	24013188	NR1D2	3	G	0.3072	-0.221133	0.072924	0.0024348	0.00850658	0.0403543		1.09661	1.01541	1.18431	0.0187948	0.0593353	0.28148		1.11368	1.04147	1.19089	0.00164408	0.00560906	0.0266088
rs5847265	24013196	NR1D2	3	C	0.3079	-0.220721	0.0729791	0.00249941	0.00850658	0.0403543		1.09613	1.0149	1.18386	0.0194694	0.0593353	0.28148		1.11372	1.04146	1.19099	0.00165073	0.00560906	0.0266088
rs5847266	24013250	NR1D2	3	G	0.3072	-0.221138	0.0729241	0.0024342	0.00850658	0.0403543		1.09662	1.01541	1.18431	0.0187919	0.0593353	0.28148		1.11368	1.04147	1.19089	0.00164383	0.00560906	0.0266088
rs6550823	24013356	NR1D2	3	A	0.3072	-0.221148	0.0729242	0.00243312	0.00850658	0.0403543		1.09662	1.01542	1.18432	0.0187869	0.0593353	0.28148		1.11368	1.04147	1.19089	0.0016434	0.00560906	0.0266088
rs6779476	24002218	NR1D2	3	A	0.3062	-0.223995	0.073142	0.00220308	0.00850658	0.0403543		1.10062	1.01887	1.18892	0.0149048	0.0593353	0.28148		1.11868	1.04592	1.1965	0.00108089	0.00560906	0.0266088
rs6790557	24005759	NR1D2	3	A	0.3072	-0.220963	0.0729224	0.00245309	0.00850658	0.0403543		1.09654	1.01535	1.18423	0.0188756	0.0593353	0.28148		1.11363	1.04142	1.19083	0.00165124	0.00560906	0.0266088
rs6794922	23997978	NR1D2	3	G	0.3059	-0.224163	0.0731487	0.00218825	0.00850658	0.0403543		1.09907	1.01742	1.18727	0.016458	0.0593353	0.28148		1.11805	1.04533	1.19583	0.00114614	0.00560906	0.0266088
rs7371944	24017454	NR1D2	3	A	0.3072	-0.221307	0.072932	0.00241829	0.00850658	0.0403543		1.09666	1.01545	1.18438	0.0187487	0.0593353	0.28148		1.11368	1.04146	1.1909	0.0016454	0.00560906	0.0266088
rs7431301	24011396	NR1D2	3	A	0.3072	-0.220812	0.0729262	0.00247117	0.00850658	0.0403543		1.09645	1.01526	1.18414	0.0189926	0.0593353	0.28148		1.11354	1.04134	1.19074	0.00166519	0.00560906	0.0266088
rs9882735	24014059	NR1D2	3	C	0.3075	-0.220925	0.072934	0.00246115	0.00850658	0.0403543		1.09648	1.01528	1.18418	0.0189691	0.0593353	0.28148		1.1144	1.04213	1.19167	0.00154363	0.00560906	0.0266088
rs4858569	24014314	NR1D2	3	G	0.348	-0.212839	0.0710209	0.00273694	0.00875821	0.041548		1.09677	1.01752	1.18219	0.0157839	0.0593353	0.28148		1.09005	1.02117	1.16358	0.00962359	0.029329	0.139134
rs55792500	24018503	NR1D2	3	G	0.311	-0.210351	0.0725845	0.00376636	0.0114784	0.0544524		1.09728	1.01637	1.18464	0.0175289	0.0593353	0.28148		1.11151	1.03977	1.18821	0.00189872	0.0060759	0.0288234
rs7619870	23994977	NR1D2	3	A	0.4359	-0.166659	0.0679532	0.0142075	0.0413309	0.196069		1.08889	1.01325	1.17017	0.020427	0.059424	0.281901		1.07057	1.00561	1.13972	0.0327483	0.0806112	0.382411
rs35886023	24000672	NR1D2	3	G	0.3195	0.158484	0.0732477	0.0305209	0.0849277	0.402888		0.961412	0.889642	1.03897	0.320159	0.690684	1		0.934782	0.873837	0.999978	0.0499236	0.110176	0.522664
rs62253383	23998650	NR1D2	3	C	0.3196	0.155784	0.0732312	0.0334292	0.0855788	0.405976		0.963474	0.891578	1.04117	0.347014	0.690684	1		0.93652	0.875482	1.00181	0.0564836	0.120498	0.571631
rs28522849	24015140	NR1D2	3	G	0.3182	0.157028	0.0733349	0.0322864	0.0855788	0.405976		0.962914	0.890952	1.04069	0.340288	0.690684	1		0.937724	0.876523	1.0032	0.0618674	0.127726	0.605919
rs1135452	23989291	NR1D2	3	T	0.3604	0.139506	0.0707844	0.0487765	0.11156	0.529227		0.97322	0.90299	1.04891	0.47749	0.764256	1		0.925953	0.867567	0.988269	0.0206083	0.0555072	0.26332
rs5001573	23991717	NR1D2	3	G	0.3604	0.140734	0.0707964	0.0468634	0.11156	0.529227		0.972765	0.902553	1.04844	0.470041	0.764256	1		0.926053	0.867648	0.98839	0.0208152	0.0555072	0.26332
rs6773828	23989283	NR1D2	3	C	0.3604	0.139486	0.0707838	0.0488074	0.11156	0.529227		0.97323	0.903	1.04892	0.47766	0.764256	1		0.925921	0.867538	0.988234	0.0205502	0.0555072	0.26332
rs11922609	23990414	NR1D2	3	G	0.3662	0.129562	0.07043	0.0658696	0.145367	0.689607		0.972658	0.902784	1.04794	0.466097	0.764256	1		0.927219	0.869014	0.989323	0.0223422	0.057196	0.271332
rs62253380	23988113	NR1D2	3	C	0.2303	0.143581	0.0799354	0.0725005	0.15357	0.728522		0.960572	0.882517	1.04553	0.352232	0.690684	1		0.941424	0.874461	1.01352	0.108853	0.217706	1
rs62253382	23994078	NR1D2	3	A	0.23	0.142745	0.0799922	0.0743857	0.15357	0.728522		0.960856	0.882723	1.04591	0.356134	0.690684	1		0.942527	0.875444	1.01475	0.116118	0.225199	1
rs11922577	23990241	NR1D2	3	G	0.2763	0.110042	0.07519	0.143367	0.262157	1		0.9709	0.89663	1.05132	0.467026	0.764256	1		0.932241	0.869753	0.999219	0.0474757	0.108566	0.515024
rs7631394	23990586	NR1D2	3	A	0.2763	0.110095	0.0751903	0.143176	0.262157	1		0.970856	0.896588	1.05127	0.46634	0.764256	1		0.932247	0.869758	0.999226	0.0474975	0.108566	0.515024
rs79447376	23988002	NR1D2	3	G	0.2252	0.12601	0.080548	0.117765	0.23553	1		0.97621	0.896454	1.06306	0.579797	0.858756	1		0.948102	0.880197	1.02125	0.159865	0.300922	1
rs75805596	23989288	NR1D2	3	G	0.2261	0.11509	0.0803116	0.151887	0.270021	1		0.97544	0.895998	1.06193	0.566163	0.858756	1		0.948946	0.881156	1.02195	0.165827	0.303227	1
rs35711415	24016802	NR1D2	3	G	0.2237	0.123349	0.0807786	0.126803	0.245921	1		0.97658	0.89656	1.06374	0.586911	0.858756	1		0.9525	0.884116	1.02617	0.200446	0.356348	1
rs113730632	23992805	NR1D2	3	G	0.06578	0.149236	0.135934	0.272303	0.471011	1		0.961308	0.832645	1.10985	0.590395	0.858756	1		0.922566	0.813417	1.04636	0.20965	0.356896	1
rs35962983	24011182	NR1D2	3	T	0.3737	0.060359	0.0699966	0.388543	0.504851	1		0.949358	0.881528	1.02241	0.169418	0.389104	1		0.959905	0.900172	1.0236	0.211907	0.356896	1
rs56174505	24018258	NR1D2	3	T	0.37	0.0521169	0.0701034	0.457245	0.504851	1		0.949364	0.881417	1.02255	0.170233	0.389104	1		0.961162	0.901288	1.02501	0.227391	0.373154	1
rs113208916	24012389	NR1D2	3	T	0.3331	0.069059	0.0718322	0.336386	0.504851	1		0.941124	0.872083	1.01563	0.118531	0.291769	1		0.973573	0.911509	1.03986	0.425522	0.51502	1
rs67657770	24009279	NR1D2	3	C	0.3331	0.0690153	0.0718335	0.336701	0.504851	1		0.941104	0.872063	1.01561	0.118406	0.291769	1		0.973534	0.911471	1.03982	0.424824	0.51502	1
rs11347047	24014070	NR1D2	3	A	0.08894	0.100886	0.119005	0.396609	0.504851	1		0.988369	0.871177	1.12133	0.855838	0.995681	1		0.953622	0.854645	1.06406	0.395677	0.51502	1
rs13317815	23988685	NR1D2	3	T	0.0896	0.0923127	0.118708	0.436802	0.504851	1		0.995743	0.878058	1.1292	0.946992	0.995681	1		0.959116	0.859877	1.06981	0.453821	0.51502	1
rs13321439	23988537	NR1D2	3	C	0.0896	0.0915409	0.118704	0.440631	0.504851	1		0.996065	0.87835	1.12956	0.951003	0.995681	1		0.959391	0.86013	1.07011	0.456896	0.51502	1
rs13321440	23988556	NR1D2	3	A	0.0896	0.0915684	0.118705	0.440497	0.504851	1		0.996045	0.878332	1.12953	0.95076	0.995681	1		0.959392	0.86013	1.07011	0.456906	0.51502	1
rs28524116	24015127	NR1D2	3	T	0.08894	0.101	0.119017	0.396122	0.504851	1		0.988417	0.871211	1.12139	0.856432	0.995681	1		0.953458	0.854486	1.06389	0.394022	0.51502	1
rs34058540	23995658	NR1D2	3	A	0.08922	0.0949055	0.11886	0.424627	0.504851	1		0.990162	0.872913	1.12316	0.87781	0.995681	1		0.958066	0.858797	1.06881	0.442728	0.51502	1
rs34593533	23988952	NR1D2	3	A	0.08956	0.091928	0.118719	0.438758	0.504851	1		0.995882	0.878172	1.12937	0.948738	0.995681	1		0.959692	0.860381	1.07047	0.460397	0.51502	1
rs36089963	23991026	NR1D2	3	G	0.08922	0.0950032	0.118861	0.424155	0.504851	1		0.990152	0.872904	1.12315	0.877679	0.995681	1		0.958079	0.858809	1.06882	0.442881	0.51502	1
rs3935253	23999756	NR1D2	3	T	0.08922	0.0951405	0.118863	0.423494	0.504851	1		0.990094	0.87285	1.12309	0.876965	0.995681	1		0.958101	0.858826	1.06885	0.443136	0.51502	1
rs4131404	23993188	NR1D2	3	A	0.08922	0.0950338	0.118862	0.424007	0.504851	1		0.990135	0.872888	1.12313	0.877467	0.995681	1		0.958092	0.858819	1.06884	0.443018	0.51502	1
rs4602333	24019327	NR1D2	3	C	0.08889	0.101403	0.119019	0.39425	0.504851	1		0.98832	0.871119	1.12129	0.855251	0.995681	1		0.953785	0.85477	1.06427	0.397483	0.51502	1
rs4858096	23996397	NR1D2	3	G	0.08922	0.0950846	0.118862	0.423761	0.504851	1		0.990111	0.872867	1.1231	0.87718	0.995681	1		0.958103	0.858829	1.06885	0.443147	0.51502	1
rs73150266	23998328	NR1D2	3	C	0.08922	0.0950903	0.118863	0.423737	0.504851	1		0.990118	0.872872	1.12311	0.877264	0.995681	1		0.958122	0.858845	1.06888	0.443367	0.51502	1
rs9817923	23991929	NR1D2	3	T	0.08939	0.0936893	0.118759	0.430193	0.504851	1		0.995018	0.877357	1.12846	0.938004	0.995681	1		0.960208	0.860799	1.0711	0.466488	0.51502	1
rs9855481	23989916	NR1D2	3	C	0.08922	0.094558	0.118855	0.426306	0.504851	1		0.990373	0.873108	1.12339	0.880407	0.995681	1		0.957947	0.858698	1.06867	0.441373	0.51502	1
rs6770052	23987946	NR1D2	3	G	0.09043	0.0829742	0.118195	0.482696	0.507512	1		0.999418	0.881844	1.13267	0.992729	0.995681	1		0.960995	0.861983	1.07138	0.473273	0.51502	1
rs6778577	23988009	NR1D2	3	T	0.09043	0.0829486	0.118197	0.482835	0.507512	1		0.999395	0.881823	1.13264	0.992442	0.995681	1		0.961087	0.862066	1.07148	0.474339	0.51502	1
rs6803587	23987932	NR1D2	3	G	0.09043	0.0827813	0.118198	0.483722	0.507512	1		0.999654	0.882054	1.13293	0.995681	0.995681	1		0.961125	0.862099	1.07153	0.474784	0.51502	1
rs13068152	23998731	NR1D2	3	T	0.2276	0.0605663	0.0806245	0.452548	0.504851	1		0.967575	0.888167	1.05408	0.450582	0.764256	1		0.974371	0.904734	1.04937	0.492545	0.525381	1
rs73038517	24011712	NR1D2	3	T	0.2394	0.0538793	0.079182	0.496241	0.512249	1		0.982092	0.903046	1.06806	0.672979	0.957126	1		0.976674	0.908131	1.05039	0.524938	0.550755	1
rs71324121	23992543	NR1D2	3	C	0.0648	0.0986354	0.132758	0.457521	0.504851	1		0.997742	0.865544	1.15013	0.975138	0.995681	1		1.03525	0.916282	1.16967	0.578052	0.589552	1
rs76873718	24021776	NR1D2	3	G	0.06262	0.0802723	0.138348	0.561783	0.561783	1		0.860822	0.741563	0.99926	0.0488729	0.130328	0.618261		1.03652	0.912754	1.17707	0.58034	0.589552	1
rs75468078	23989286	NR1D2	3	CT	0.06361	0.0816252	0.137879	0.553864	0.561783	1		0.860389	0.741655	0.998132	0.0471841	0.130328	0.618261		1.01615	0.895375	1.15321	0.804017	0.804017	1
rs10462024	8051639	PER1	17	G	0.4054	-0.0488996	0.0698412	0.483853	0.96265	1		1.06122	0.985817	1.14239	0.114082	0.975279	1		1.07979	1.01275	1.15128	0.0189152	0.359389	1
rs2253820	8048169	PER1	17	T	0.131	-0.045686	0.100883	0.650663	0.96265	1		0.983166	0.88387	1.09362	0.75463	0.975279	1		0.969749	0.884429	1.0633	0.513276	0.815116	1
rs2518022	8057367	PER1	17	T	0.06823	0.0742107	0.135433	0.583741	0.96265	1		0.949795	0.822649	1.09659	0.482391	0.975279	1		0.932742	0.824208	1.05557	0.269958	0.815116	1
rs2518023	8056606	PER1	17	T	0.06848	0.0638572	0.135153	0.636597	0.96265	1		0.955358	0.827853	1.1025	0.532065	0.975279	1		0.938917	0.829895	1.06226	0.316899	0.815116	1
rs2585399	8054759	PER1	17	G	0.352	0.0261881	0.0715831	0.714494	0.96265	1		0.982384	0.910669	1.05975	0.645837	0.975279	1		0.979013	0.916913	1.04532	0.525846	0.815116	1
rs2585405	8046772	PER1	17	C	0.06812	0.0698193	0.135262	0.605747	0.96265	1		0.959092	0.831085	1.10681	0.567682	0.975279	1		0.938547	0.829563	1.06185	0.313903	0.815116	1
rs2735611	8048283	PER1	17	G	0.131	-0.0456115	0.100881	0.651186	0.96265	1		0.983244	0.883943	1.0937	0.755733	0.975279	1		0.969854	0.884527	1.06341	0.514749	0.815116	1
rs3027167	8059117	PER1	17	C	0.2302	0.0216908	0.0807661	0.788274	0.96265	1		0.991807	0.910718	1.08012	0.850065	0.975279	1		0.958778	0.890356	1.03246	0.265124	0.815116	1
rs3027171	8055999	PER1	17	A	0.102	0.0411408	0.112654	0.714976	0.96265	1		0.957449	0.849354	1.0793	0.476827	0.975279	1		1.07603	0.971027	1.19238	0.161888	0.815116	1
rs3027188	8048985	PER1	17	G	0.1057	0.0302351	0.111112	0.785542	0.96265	1		0.951325	0.845703	1.07014	0.405957	0.975279	1		0.970135	0.876616	1.07363	0.557711	0.815116	1
rs80220394	8055984	PER1	17	GGA	0.353	0.0274642	0.0715368	0.701051	0.96265	1		0.980951	0.909391	1.05814	0.618741	0.975279	1		0.980335	0.918188	1.04669	0.552251	0.815116	1
rs3027160	8057572	PER1	17	C	0.1615	-0.00082719	0.0916546	0.992799	0.999359	1		1.01023	0.917233	1.11266	0.83634	0.975279	1		0.974896	0.89601	1.06073	0.554818	0.815116	1
rs3027169	8058814	PER1	17	C	0.162	7.3567e-05	0.0915715	0.999359	0.999359	1		1.01049	0.917564	1.11284	0.832024	0.975279	1		0.974219	0.895491	1.05987	0.543506	0.815116	1
rs2289591	8048010	PER1	17	A	0.1862	-0.0277815	0.0867036	0.74866	0.96265	1		1.03056	0.940645	1.12908	0.518077	0.975279	1		1.01113	0.933737	1.09493	0.785328	0.87772	1
rs2518026	8052363	PER1	17	T	0.3124	0.0615213	0.0734236	0.402117	0.96265	1		0.993667	0.919418	1.07391	0.872618	0.975279	1		0.984988	0.920987	1.05344	0.659031	0.87772	1
rs3027172	8055723	PER1	17	G	0.1635	-0.0173988	0.0913142	0.848893	0.96265	1		1.02491	0.931033	1.12826	0.615655	0.975279	1		0.984666	0.905326	1.07096	0.718456	0.87772	1
rs2585398	8054860	PER1	17	C	0.3777	0.0123254	0.0705508	0.861318	0.96265	1		1.00097	0.928998	1.07852	0.979658	0.979658	1		0.989803	0.928005	1.05572	0.755335	0.87772	1
rs3027178	8053085	PER1	17	G	0.229	-0.014614	0.0805251	0.855993	0.96265	1		1.0173	0.934348	1.10761	0.692694	0.975279	1		1.00296	0.93128	1.08016	0.937665	0.943526	1
rs56408410	8052415	PER1	17	A	0.2451	0.0591784	0.0789062	0.453288	0.96265	1		1.00211	0.921966	1.08923	0.960421	0.979658	1		0.997388	0.927767	1.07223	0.943526	0.943526	1
rs2304671	239165633	PER2	2	T	0.0822	-0.220505	0.121948	0.0706186	0.735611	1		1.05268	0.925686	1.1971	0.433801	0.744806	1		1.08083	0.966308	1.20893	0.173755	0.970317	1
rs2304676	239179914	PER2	2	A	0.08643	-0.210857	0.118807	0.0759754	0.735611	1		1.05213	0.928428	1.19231	0.425869	0.744806	1		1.08226	0.970352	1.20707	0.15575	0.970317	1
rs3892365	239163216	PER2	2	A	0.08211	-0.215027	0.122006	0.0780389	0.735611	1		1.05085	0.923982	1.19513	0.449912	0.744806	1		1.07924	0.964827	1.20722	0.182294	0.970317	1
rs56360335	239173104	PER2	2	T	0.08212	-0.218242	0.121963	0.073589	0.735611	1		1.0527	0.925688	1.19714	0.433689	0.744806	1		1.0805	0.965993	1.20858	0.175538	0.970317	1
rs58574366	239194837	PER2	2	A	0.08196	-0.214701	0.122095	0.0787073	0.735611	1		1.05198	0.924915	1.1965	0.440391	0.744806	1		1.07833	0.963921	1.20632	0.187557	0.970317	1
rs60746016	239187158	PER2	2	A	0.08195	-0.214039	0.122069	0.0795699	0.735611	1		1.05191	0.924886	1.19639	0.440842	0.744806	1		1.07788	0.963542	1.20578	0.18992	0.970317	1
rs67748070	239159769	PER2	2	A	0.08206	-0.211016	0.121875	0.0834198	0.735611	1		1.05029	0.923603	1.19435	0.454371	0.744806	1		1.07828	0.964068	1.20602	0.187052	0.970317	1
rs67860414	239190698	PER2	2	T	0.08195	-0.214286	0.122076	0.0792394	0.735611	1		1.05203	0.924987	1.19653	0.439827	0.744806	1		1.07802	0.96366	1.20595	0.189183	0.970317	1
rs7579064	239165244	PER2	2	C	0.08218	-0.217181	0.121955	0.0749823	0.735611	1		1.05254	0.925551	1.19695	0.435052	0.744806	1		1.08021	0.965745	1.20824	0.176997	0.970317	1
rs76554193	239196607	PER2	2	C	0.05044	-0.267593	0.152714	0.0797714	0.735611	1		1.07452	0.915232	1.26153	0.379957	0.744806	1		0.966074	0.83935	1.11193	0.630443	0.970317	1
rs880140	239155732	PER2	2	A	0.08211	-0.216552	0.122013	0.0759668	0.735611	1		1.05184	0.924865	1.19625	0.4413	0.744806	1		1.07963	0.965172	1.20766	0.180247	0.970317	1
rs10181746	239174816	PER2	2	T	0.475	-0.0865382	0.0688219	0.20864	0.76474	1		1.05159	0.977712	1.13104	0.17591	0.744806	1		1.05267	0.988057	1.1215	0.112244	0.970317	1
rs10198215	239165909	PER2	2	G	0.4507	-0.0504113	0.0684633	0.461556	0.76474	1		1.04135	0.968657	1.11949	0.272468	0.744806	1		1.01062	0.948745	1.07654	0.743029	0.970317	1
rs10462023	239184581	PER2	2	A	0.3299	0.0476971	0.0722464	0.509146	0.76474	1		0.95436	0.883965	1.03036	0.232119	0.744806	1		0.983653	0.920263	1.05141	0.627708	0.970317	1
rs10929272	239174579	PER2	2	T	0.4122	-0.0615754	0.0694314	0.375187	0.76474	1		1.04046	0.966885	1.11963	0.28916	0.744806	1		1.03089	0.9671	1.09888	0.350599	0.970317	1
rs10929273	239174706	PER2	2	A	0.3808	0.0988664	0.0704445	0.16052	0.76474	1		0.980376	0.90987	1.05634	0.602734	0.744806	1		0.96153	0.900959	1.02617	0.237326	0.970317	1
rs111726950	239182401	PER2	2	A	0.158	-0.0797921	0.0922115	0.386893	0.76474	1		1.04048	0.944302	1.14646	0.42261	0.744806	1		1.00442	0.922902	1.09314	0.918652	0.970317	1
rs113368758	239157395	PER2	2	G	0.1639	-0.102836	0.0904086	0.255385	0.76474	1		1.03746	0.943289	1.14103	0.448782	0.744806	1		1.00962	0.929083	1.09714	0.821413	0.970317	1
rs11892306	239188479	PER2	2	T	0.4374	-0.0488379	0.0689418	0.478724	0.76474	1		1.04616	0.972651	1.12522	0.22476	0.744806	1		1.008	0.945938	1.07414	0.80578	0.970317	1
rs11892309	239188493	PER2	2	C	0.4374	-0.0486771	0.0689433	0.480182	0.76474	1		1.0461	0.972594	1.12516	0.225348	0.744806	1		1.00797	0.945901	1.0741	0.806694	0.970317	1
rs11894535	239177073	PER2	2	T	0.2751	-0.0759794	0.0759752	0.317316	0.76474	1		1.03385	0.954063	1.1203	0.416602	0.744806	1		0.991714	0.924654	1.06364	0.815826	0.970317	1
rs13026475	239178455	PER2	2	C	0.1604	0.0427089	0.0925391	0.644437	0.76474	1		1.02357	0.928434	1.12845	0.639752	0.744806	1		1.02383	0.940895	1.11408	0.584733	0.970317	1
rs13033501	239181860	PER2	2	A	0.1597	0.0389584	0.0926582	0.674167	0.76474	1		1.02492	0.92954	1.13009	0.621358	0.744806	1		1.02496	0.941825	1.11543	0.567872	0.970317	1
rs1972874	239178402	PER2	2	C	0.4433	-0.0378006	0.0688027	0.582744	0.76474	1		1.03997	0.967003	1.11845	0.290986	0.744806	1		1.00562	0.943811	1.07147	0.862546	0.970317	1
rs200143244	239193889	PER2	2	G	0.1576	-0.0766772	0.0923076	0.406187	0.76474	1		1.0391	0.942937	1.14507	0.438858	0.744806	1		1.00216	0.920736	1.09078	0.960273	0.970317	1
rs2304668	239168448	PER2	2	A	0.1604	0.0430204	0.0925319	0.641999	0.76474	1		1.02388	0.928724	1.12878	0.635399	0.744806	1		1.02428	0.941315	1.11457	0.577723	0.970317	1
rs2304669	239165663	PER2	2	C	0.1657	-0.0992107	0.0901222	0.270999	0.76474	1		1.03981	0.945757	1.14321	0.419656	0.744806	1		1.00814	0.927973	1.09524	0.847857	0.970317	1
rs2304670	239165636	PER2	2	T	0.1612	0.0464154	0.0922739	0.614967	0.76474	1		1.02518	0.930188	1.12987	0.616186	0.744806	1		1.02488	0.942072	1.11497	0.567507	0.970317	1
rs2304672	239186589	PER2	2	C	0.1596	0.0400124	0.0926079	0.665709	0.76474	1		1.02851	0.932894	1.13392	0.572344	0.744806	1		1.02519	0.942097	1.11561	0.56402	0.970317	1
rs2304673	239185922	PER2	2	G	0.1578	-0.0766496	0.0922342	0.405982	0.76474	1		1.03864	0.942589	1.14448	0.443809	0.744806	1		1.0028	0.921388	1.0914	0.948418	0.970317	1
rs2304674	239181904	PER2	2	G	0.4087	-0.0889234	0.0695455	0.201065	0.76474	1		1.05332	0.978772	1.13355	0.16542	0.744806	1		1.0397	0.975287	1.10838	0.232804	0.970317	1
rs3217472	239181851	PER2	2	TCA	0.1602	0.042246	0.0925401	0.648032	0.76474	1		1.02352	0.928383	1.1284	0.640512	0.744806	1		1.02378	0.940846	1.11403	0.585554	0.970317	1
rs34040298	239191607	PER2	2	C	0.1595	0.0397092	0.0926071	0.668087	0.76474	1		1.02871	0.933077	1.13413	0.569688	0.744806	1		1.02528	0.942183	1.11571	0.56261	0.970317	1
rs34897410	239182123	PER2	2	C	0.1602	0.0422628	0.0925432	0.647913	0.76474	1		1.02334	0.928215	1.12821	0.643055	0.744806	1		1.02383	0.940887	1.11408	0.584831	0.970317	1
rs35390666	239193578	PER2	2	T	0.1595	0.0394815	0.0926107	0.669889	0.76474	1		1.02879	0.933149	1.13423	0.5686	0.744806	1		1.02525	0.942153	1.11568	0.563069	0.970317	1
rs35626586	239174801	PER2	2	T	0.2258	-0.0488615	0.081161	0.547171	0.76474	1		1.04492	0.959312	1.13817	0.313677	0.744806	1		1.05912	0.983179	1.14093	0.130259	0.970317	1
rs35713061	239183774	PER2	2	T	0.1599	0.0389415	0.0925723	0.674016	0.76474	1		1.02744	0.931948	1.13271	0.586528	0.744806	1		1.02287	0.939982	1.11306	0.600004	0.970317	1
rs35847701	239182434	PER2	2	G	0.1601	0.0421805	0.0925451	0.64856	0.76474	1		1.02347	0.928341	1.12836	0.641106	0.744806	1		1.02369	0.940757	1.11393	0.587018	0.970317	1
rs35980199	239179148	PER2	2	TG	0.1603	0.0427395	0.09254	0.644203	0.76474	1		1.02354	0.928408	1.12842	0.640147	0.744806	1		1.02381	0.940876	1.11406	0.585057	0.970317	1
rs3739066	239184124	PER2	2	T	0.1592	0.0395017	0.0926467	0.669851	0.76474	1		1.02947	0.933735	1.13502	0.559758	0.744806	1		1.02595	0.942767	1.11648	0.5526	0.970317	1
rs3739067	239184203	PER2	2	A	0.1596	0.0396668	0.0926058	0.668416	0.76474	1		1.02871	0.933088	1.13414	0.569555	0.744806	1		1.02542	0.942311	1.11586	0.560489	0.970317	1
rs4280405	239158541	PER2	2	T	0.1219	-0.103637	0.10302	0.314455	0.76474	1		1.04086	0.934034	1.1599	0.468567	0.744806	1		1.04453	0.950226	1.14818	0.366854	0.970317	1
rs4663300	239181491	PER2	2	C	0.1602	0.0431751	0.092542	0.640838	0.76474	1		1.02327	0.928158	1.12813	0.64396	0.744806	1		1.02352	0.940607	1.11375	0.589601	0.970317	1
rs4663867	239159964	PER2	2	C	0.1604	0.0430508	0.0925453	0.641812	0.76474	1		1.02358	0.928438	1.12847	0.63961	0.744806	1		1.02466	0.941652	1.11499	0.571915	0.970317	1
rs4663868	239161091	PER2	2	T	0.1604	0.0431505	0.0925412	0.641026	0.76474	1		1.02346	0.928328	1.12833	0.641346	0.744806	1		1.02459	0.94159	1.11491	0.573005	0.970317	1
rs56013859	239185506	PER2	2	C	0.1578	-0.0766639	0.0922332	0.405889	0.76474	1		1.03865	0.942598	1.14449	0.443709	0.744806	1		1.00281	0.921399	1.09141	0.948224	0.970317	1
rs56051430	239180748	PER2	2	A	0.1583	-0.0783221	0.0921925	0.395603	0.76474	1		1.0399	0.943783	1.1458	0.429167	0.744806	1		1.00334	0.921922	1.09195	0.938462	0.970317	1
rs56199505	239193838	PER2	2	G	0.1576	-0.0766573	0.0923062	0.406301	0.76474	1		1.03909	0.94293	1.14506	0.438967	0.744806	1		1.00215	0.920735	1.09077	0.960314	0.970317	1
rs56386336	239153948	PER2	2	A	0.1649	-0.100479	0.0902461	0.265577	0.76474	1		1.04121	0.94692	1.14488	0.404397	0.744806	1		1.00727	0.927043	1.09444	0.864213	0.970317	1
rs58281597	239195117	PER2	2	G	0.1576	-0.0778999	0.0923444	0.398931	0.76474	1		1.03951	0.943278	1.14557	0.434307	0.744806	1		1.00263	0.921146	1.09133	0.951526	0.970317	1
rs6431590	239165128	PER2	2	G	0.4506	-0.0504065	0.068471	0.461648	0.76474	1		1.04164	0.96892	1.11981	0.26922	0.744806	1		1.01042	0.948547	1.07633	0.74782	0.970317	1
rs66802284	239198440	PER2	2	G	0.08161	-0.203076	0.122173	0.0965133	0.76474	1		1.046	0.919486	1.18993	0.494095	0.744806	1		1.07499	0.960865	1.20268	0.206651	0.970317	1
rs6739847	239193020	PER2	2	T	0.4357	-0.0502125	0.0689816	0.466691	0.76474	1		1.04949	0.975708	1.12885	0.194025	0.744806	1		1.01313	0.950717	1.07964	0.687627	0.970317	1
rs6741263	239179407	PER2	2	G	0.4411	-0.0402037	0.0689006	0.559573	0.76474	1		1.04393	0.970589	1.12282	0.247359	0.744806	1		1.00815	0.94612	1.07425	0.802161	0.970317	1
rs6741269	239179418	PER2	2	G	0.1603	0.0427101	0.0925368	0.64442	0.76474	1		1.02345	0.92833	1.12832	0.641377	0.744806	1		1.02388	0.940935	1.11413	0.58408	0.970317	1
rs6754875	239193219	PER2	2	C	0.4378	-0.0476439	0.0689475	0.489577	0.76474	1		1.04603	0.972522	1.12509	0.226094	0.744806	1		1.00695	0.944947	1.07303	0.830776	0.970317	1
rs71426509	239175334	PER2	2	C	0.1605	0.0426878	0.0925372	0.644594	0.76474	1		1.02362	0.928487	1.12851	0.638975	0.744806	1		1.02395	0.941006	1.11421	0.582885	0.970317	1
rs71426510	239178909	PER2	2	G	0.1603	0.0427328	0.0925398	0.644254	0.76474	1		1.02355	0.928413	1.12843	0.640074	0.744806	1		1.02383	0.940887	1.11407	0.584873	0.970317	1
rs71426511	239180200	PER2	2	A	0.1603	0.042828	0.0925409	0.64352	0.76474	1		1.02349	0.928361	1.12837	0.640858	0.744806	1		1.02375	0.940817	1.11399	0.586051	0.970317	1
rs71426512	239187128	PER2	2	T	0.1596	0.0396788	0.0926061	0.668323	0.76474	1		1.02872	0.933089	1.13414	0.569532	0.744806	1		1.02536	0.942259	1.1158	0.561352	0.970317	1
rs71426513	239198147	PER2	2	A	0.1594	0.041923	0.0926335	0.650873	0.76474	1		1.02708	0.931565	1.13239	0.591575	0.744806	1		1.02348	0.940509	1.11378	0.590498	0.970317	1
rs72620839	239183289	PER2	2	C	0.2834	-0.0581597	0.0758255	0.443094	0.76474	1		1.02075	0.942371	1.10566	0.614328	0.744806	1		1.05105	0.980438	1.12674	0.160563	0.970317	1
rs74508725	239187209	PER2	2	A	0.1009	-0.150143	0.112565	0.182297	0.76474	1		1.06976	0.950482	1.204	0.263579	0.744806	1		1.05926	0.955558	1.17421	0.273455	0.970317	1
rs74877878	239198565	PER2	2	T	0.1594	0.0419373	0.0926309	0.650752	0.76474	1		1.02707	0.931552	1.13237	0.591785	0.744806	1		1.02341	0.940439	1.11369	0.591703	0.970317	1
rs7570188	239172863	PER2	2	G	0.1088	-0.0754356	0.108608	0.487347	0.76474	1		1.02742	0.915884	1.15254	0.644528	0.744806	1		0.994236	0.899479	1.09897	0.909931	0.970317	1
rs76170986	239195894	PER2	2	G	0.1575	-0.0778064	0.0923664	0.39961	0.76474	1		1.03964	0.943373	1.14574	0.432946	0.744806	1		1.00258	0.921081	1.09129	0.952473	0.970317	1
rs76312449	239190906	PER2	2	G	0.1595	0.0396838	0.0926072	0.668287	0.76474	1		1.02871	0.933084	1.13414	0.569594	0.744806	1		1.02529	0.942193	1.11572	0.562442	0.970317	1
rs76531722	239158570	PER2	2	C	0.1649	-0.103365	0.0902054	0.251882	0.76474	1		1.04157	0.94729	1.14524	0.400136	0.744806	1		1.00866	0.928361	1.0959	0.838602	0.970317	1
rs76784767	239196000	PER2	2	A	0.1575	-0.0778543	0.0923687	0.399331	0.76474	1		1.03967	0.943395	1.14577	0.43266	0.744806	1		1.00259	0.921084	1.0913	0.952375	0.970317	1
rs77248397	239162734	PER2	2	T	0.1647	-0.10264	0.0903695	0.256083	0.76474	1		1.03745	0.943324	1.14098	0.448646	0.744806	1		1.00972	0.929229	1.09719	0.819399	0.970317	1
rs77796063	239159990	PER2	2	A	0.1656	-0.103531	0.0902003	0.251092	0.76474	1		1.04124	0.946991	1.14487	0.403817	0.744806	1		1.0089	0.928605	1.09614	0.834095	0.970317	1
rs78026206	239174840	PER2	2	A	0.07163	0.187752	0.128952	0.145439	0.76474	1		0.863578	0.751128	0.992863	0.0393424	0.744806	1		0.85586	0.758949	0.965145	0.0111302	0.970317	1
rs78639475	239155642	PER2	2	C	0.1649	-0.100355	0.090236	0.266113	0.76474	1		1.04115	0.946877	1.1448	0.404999	0.744806	1		1.00726	0.927044	1.09441	0.864393	0.970317	1
rs78798618	239189207	PER2	2	C	0.1578	-0.0774211	0.0922401	0.401304	0.76474	1		1.03915	0.943043	1.14504	0.438014	0.744806	1		1.00305	0.921615	1.09168	0.943799	0.970317	1
rs78839410	239189283	PER2	2	C	0.1578	-0.0768316	0.0922467	0.404932	0.76474	1		1.03867	0.942603	1.14453	0.443541	0.744806	1		1.00286	0.921437	1.09148	0.947254	0.970317	1
rs80012488	239179643	PER2	2	T	0.1582	-0.0783558	0.0921837	0.395355	0.76474	1		1.03999	0.943881	1.14589	0.428008	0.744806	1		1.00348	0.92206	1.09209	0.935859	0.970317	1
rs80136044	239182722	PER2	2	T	0.1567	-0.0773387	0.0925977	0.403625	0.76474	1		1.0375	0.941166	1.14369	0.45904	0.744806	1		1.00467	0.922833	1.09377	0.914343	0.970317	1
rs934945	239155053	PER2	2	T	0.122	-0.107748	0.102995	0.295526	0.76474	1		1.04098	0.934167	1.16	0.467199	0.744806	1		1.04568	0.951324	1.1494	0.354565	0.970317	1
rs10204644	239174824	PER2	2	A	0.3333	0.031152	0.0725692	0.667737	0.76474	1		1.01445	0.939541	1.09533	0.71394	0.795596	1		0.988523	0.924745	1.0567	0.734442	0.970317	1
rs62194938	239174833	PER2	2	C	0.05493	-0.122241	0.146305	0.403451	0.76474	1		1.02861	0.880688	1.20137	0.721778	0.795596	1		1.03776	0.906515	1.188	0.591102	0.970317	1
rs74643746	239194095	PER2	2	C	0.05536	0.0581237	0.143714	0.685901	0.76474	1		0.98278	0.844628	1.14353	0.822192	0.88614	1		0.914705	0.800196	1.0456	0.191384	0.970317	1
rs2304677	239179787	PER2	2	T	0.05584	0.0593323	0.143477	0.679229	0.76474	1		0.984878	0.846704	1.1456	0.843383	0.898991	1		0.915991	0.801503	1.04683	0.197706	0.970317	1
rs3739062	239159178	PER2	2	T	0.05608	-0.16429	0.145131	0.257666	0.76474	1		0.98895	0.847771	1.15364	0.88756	0.924477	1		1.04161	0.911897	1.18978	0.547974	0.970317	1
rs77082809	239160419	PER2	2	A	0.05607	-0.164013	0.14513	0.258465	0.76474	1		0.988759	0.847605	1.15342	0.885626	0.924477	1		1.04157	0.911863	1.18973	0.548349	0.970317	1
rs4663299	239175075	PER2	2	G	0.17	0.0482775	0.0905656	0.594003	0.76474	1		1.00574	0.913962	1.10672	0.906741	0.92583	1		1.0278	0.946216	1.11643	0.515762	0.970317	1
rs744837	239163744	PER2	2	C	0.06351	-0.187655	0.136589	0.169523	0.76474	1		0.994757	0.86076	1.14961	0.943229	0.953054	1		1.03821	0.915848	1.17692	0.557839	0.970317	1
rs35093813	239153765	PER2	2	A	0.1606	0.0326553	0.0925236	0.724143	0.798203	1		1.03171	0.935906	1.13732	0.530126	0.744806	1		1.02727	0.944073	1.1178	0.532391	0.970317	1
rs60242091	239165806	PER2	2	A	0.05453	0.0475375	0.145742	0.7443	0.80748	1		0.964414	0.82665	1.12514	0.644987	0.744806	1		0.904505	0.789786	1.03589	0.14694	0.970317	1
rs36124720	239155971	PER2	2	G	0.3625	0.0226038	0.0707039	0.749208	0.80748	1		0.985707	0.914594	1.06235	0.706302	0.795596	1		1.00775	0.944189	1.07559	0.816317	0.970317	1
rs3739064	239176386	PER2	2	G	0.3225	-0.0203398	0.0727548	0.779818	0.831235	1		1.03962	0.962902	1.12245	0.320514	0.744806	1		1.01755	0.951872	1.08777	0.609246	0.970317	1
rs113732211	239186958	PER2	2	T	0.05168	0.0397711	0.148405	0.788713	0.831578	1		0.981001	0.839033	1.14699	0.809943	0.882747	1		0.916252	0.798202	1.05176	0.213924	0.970317	1
rs79065998	239187990	PER2	2	A	0.1927	0.0191134	0.0852847	0.822675	0.858059	1		0.980755	0.895983	1.07355	0.673523	0.768609	1		0.967302	0.894152	1.04644	0.407312	0.970317	1
rs4663869	239175023	PER2	2	G	0.1774	0.0168377	0.0884383	0.849009	0.876105	1		1.04348	0.950763	1.14523	0.370016	0.744806	1		1.02247	0.943007	1.10863	0.590358	0.970317	1
rs62194936	239174693	PER2	2	C	0.06597	0.0178958	0.134229	0.893942	0.912762	1		0.961223	0.832868	1.10936	0.588646	0.744806	1		0.961511	0.849624	1.08813	0.534062	0.970317	1
rs12474243	239174800	PER2	2	T	0.281	-0.00285998	0.0747521	0.969482	0.969482	1		1.01957	0.942169	1.10334	0.630374	0.744806	1		1.01012	0.942973	1.08205	0.774196	0.970317	1
rs11894491	239198325	PER2	2	A	0.2241	0.00401838	0.0803517	0.960116	0.969482	1		0.999335	0.917986	1.08789	0.987744	0.987744	1		1.01251	0.940003	1.0906	0.743013	0.970317	1
rs12474237	239174734	PER2	2	C	0.109	-0.0719665	0.107154	0.501848	0.76474	1		1.00761	0.899515	1.12868	0.895885	0.924477	1		1.0006	0.906635	1.10431	0.990459	0.990459	1
rs11121024	7852129	PER3	1	C	0.1784	0.189413	0.0873382	0.0301351	0.534576	1		0.892036	0.812162	0.979766	0.0169836	0.29343	1		0.904135	0.833646	0.980583	0.0149569	0.316002	1
rs11807683	7854209	PER3	1	T	0.1781	0.192516	0.087413	0.0276693	0.534576	1		0.891001	0.811139	0.978727	0.0160074	0.29343	1		0.902978	0.83252	0.9794	0.0138115	0.316002	1
rs146712569	7851258	PER3	1	C	0.1782	0.193767	0.0874053	0.0266618	0.534576	1		0.890683	0.810854	0.978372	0.0156766	0.29343	1		0.902678	0.832247	0.97907	0.0134998	0.316002	1
rs61773372	7848692	PER3	1	A	0.1785	0.190187	0.087338	0.0294671	0.534576	1		0.891992	0.812122	0.979717	0.0169355	0.29343	1		0.904002	0.833524	0.98044	0.0148117	0.316002	1
rs74519801	7848828	PER3	1	A	0.1785	0.19021	0.0873374	0.029447	0.534576	1		0.89198	0.812112	0.979704	0.0169223	0.29343	1		0.903996	0.833518	0.980432	0.0148039	0.316002	1
rs77052831	7846306	PER3	1	G	0.1786	0.189742	0.087348	0.0298683	0.534576	1		0.892231	0.812333	0.979987	0.0172038	0.29343	1		0.904141	0.833646	0.980598	0.0149732	0.316002	1
rs80199754	7846307	PER3	1	A	0.1786	0.189742	0.087348	0.029868	0.534576	1		0.89223	0.812333	0.979986	0.0172035	0.29343	1		0.904141	0.833645	0.980597	0.014973	0.316002	1
rs875994	7852919	PER3	1	C	0.1784	0.18901	0.0873395	0.0304897	0.534576	1		0.892103	0.812222	0.979841	0.0170576	0.29343	1		0.904216	0.83372	0.980672	0.0150477	0.316002	1
rs112568333	7866614	PER3	1	A	0.1766	0.185954	0.0876811	0.0339717	0.534576	1		0.891972	0.811783	0.980082	0.0173807	0.29343	1		0.909071	0.837939	0.986241	0.0218341	0.367818	1
rs61773378	7866410	PER3	1	A	0.1766	0.185836	0.0876803	0.0340839	0.534576	1		0.892051	0.811856	0.980168	0.0174661	0.29343	1		0.909111	0.837976	0.986284	0.0218939	0.367818	1
rs10462020	7880683	PER3	1	G	0.2409	0.125777	0.0786818	0.109962	0.534576	1		0.921214	0.846981	1.00195	0.0555607	0.42994	1		0.930909	0.865561	1.00119	0.0538633	0.443682	1
rs10462021	7897133	PER3	1	G	0.2402	0.118898	0.0788819	0.13178	0.534576	1		0.923525	0.848965	1.00463	0.0639791	0.42994	1		0.933822	0.868127	1.00449	0.0658236	0.443682	1
rs10864316	7872076	PER3	1	G	0.2407	0.123554	0.0787477	0.116693	0.534576	1		0.922234	0.847873	1.00312	0.0591017	0.42994	1		0.932197	0.866714	1.00263	0.0588426	0.443682	1
rs12130462	7891378	PER3	1	T	0.2402	0.118897	0.0788782	0.131765	0.534576	1		0.923514	0.848958	1.00462	0.0639268	0.42994	1		0.933828	0.868136	1.00449	0.0658332	0.443682	1
rs138949664	7899939	PER3	1	GACA	0.2401	0.119099	0.078909	0.131259	0.534576	1		0.923499	0.848917	1.00463	0.0639745	0.42994	1		0.933844	0.868122	1.00454	0.0660241	0.443682	1
rs139074685	7871481	PER3	1	A	0.2407	0.123556	0.0787478	0.11669	0.534576	1		0.922235	0.847874	1.00312	0.059106	0.42994	1		0.932196	0.866713	1.00263	0.058838	0.443682	1
rs17374230	7879685	PER3	1	C	0.2408	0.124017	0.0787406	0.115297	0.534576	1		0.921954	0.847621	1.00281	0.0581406	0.42994	1		0.931936	0.866476	1.00234	0.0578236	0.443682	1
rs17374439	7888438	PER3	1	T	0.2401	0.119649	0.0788687	0.129294	0.534576	1		0.923291	0.848759	1.00437	0.0631008	0.42994	1		0.933531	0.867867	1.00416	0.0645555	0.443682	1
rs61773374	7858108	PER3	1	G	0.2408	0.125187	0.0787574	0.111984	0.534576	1		0.921948	0.8476	1.00282	0.0581712	0.42994	1		0.931756	0.866296	1.00216	0.0571912	0.443682	1
rs61773379	7873075	PER3	1	C	0.2407	0.123554	0.0787477	0.116693	0.534576	1		0.922233	0.847873	1.00312	0.0591007	0.42994	1		0.932197	0.866714	1.00263	0.0588428	0.443682	1
rs61773390	7884525	PER3	1	T	0.2404	0.122926	0.0787875	0.118749	0.534576	1		0.922276	0.847882	1.0032	0.0593515	0.42994	1		0.932372	0.866847	1.00285	0.0596432	0.443682	1
rs61773391	7894067	PER3	1	G	0.2402	0.118906	0.0788801	0.131744	0.534576	1		0.923513	0.848956	1.00462	0.0639294	0.42994	1		0.933826	0.868132	1.00449	0.0658324	0.443682	1
rs7522808	7856266	PER3	1	C	0.241	0.121927	0.0787222	0.121465	0.534576	1		0.92304	0.848648	1.00395	0.0617696	0.42994	1		0.932943	0.86743	1.0034	0.0616881	0.443682	1
rs7543516	7871349	PER3	1	G	0.2407	0.123556	0.0787478	0.116688	0.534576	1		0.922235	0.847875	1.00312	0.0591075	0.42994	1		0.932195	0.866713	1.00263	0.0588362	0.443682	1
rs7545893	7856267	PER3	1	A	0.241	0.121928	0.0787222	0.121464	0.534576	1		0.92304	0.848647	1.00395	0.0617695	0.42994	1		0.932942	0.86743	1.0034	0.061688	0.443682	1
rs61773392	7895418	PER3	1	T	0.2398	0.114249	0.0789446	0.147882	0.56464	1		0.925227	0.850477	1.00655	0.0705817	0.456066	1		0.936331	0.87042	1.00723	0.0773224	0.499622	1
rs139020070	7848616	PER3	1	G	0.255	0.0776015	0.0767662	0.312106	0.816699	1		0.947678	0.873464	1.0282	0.196479	0.668825	1		0.946013	0.881367	1.0154	0.124342	0.773684	1
rs141135083	7899021	PER3	1	G	0.0766	-0.190455	0.127838	0.136316	0.534576	1		1.0912	0.955173	1.24661	0.198851	0.668825	1		1.05674	0.941033	1.18667	0.350946	0.839213	1
rs149246923	7876338	PER3	1	T	0.07676	-0.192197	0.127675	0.132273	0.534576	1		1.09276	0.956718	1.24816	0.190971	0.668825	1		1.05712	0.941517	1.18692	0.347171	0.839213	1
rs150031060	7846537	PER3	1	T	0.07647	-0.192848	0.127743	0.131174	0.534576	1		1.09537	0.958967	1.25117	0.179443	0.668825	1		1.05961	0.94363	1.18985	0.327587	0.839213	1
rs170631	7852117	PER3	1	G	0.07655	-0.189961	0.127673	0.136826	0.534576	1		1.09388	0.957711	1.24941	0.18586	0.668825	1		1.05892	0.943072	1.189	0.332817	0.839213	1
rs170632	7857432	PER3	1	T	0.0767	-0.190077	0.127692	0.136647	0.534576	1		1.09395	0.957758	1.24952	0.185591	0.668825	1		1.05508	0.939687	1.18465	0.364253	0.839213	1
rs228654	7897228	PER3	1	A	0.07665	-0.190256	0.127798	0.136602	0.534576	1		1.09113	0.955148	1.24647	0.199055	0.668825	1		1.05685	0.941165	1.18674	0.349906	0.839213	1
rs228657	7895278	PER3	1	A	0.07665	-0.190231	0.127792	0.136635	0.534576	1		1.09122	0.955229	1.24656	0.198634	0.668825	1		1.05686	0.941186	1.18676	0.349739	0.839213	1
rs228667	7869380	PER3	1	G	0.07671	-0.190711	0.127695	0.135351	0.534576	1		1.09362	0.957454	1.24914	0.187139	0.668825	1		1.05564	0.940182	1.18527	0.359554	0.839213	1
rs228671	7870418	PER3	1	T	0.07671	-0.191725	0.127694	0.133282	0.534576	1		1.09325	0.957129	1.24873	0.188808	0.668825	1		1.05654	0.940987	1.18628	0.352016	0.839213	1
rs228674	7874975	PER3	1	T	0.07676	-0.192144	0.127675	0.132381	0.534576	1		1.09277	0.956725	1.24817	0.190934	0.668825	1		1.0571	0.941496	1.18689	0.34736	0.839213	1
rs228685	7857974	PER3	1	T	0.0767	-0.190124	0.127693	0.136552	0.534576	1		1.0939	0.957704	1.24945	0.185862	0.668825	1		1.0551	0.939705	1.18467	0.364079	0.839213	1
rs228689	7879168	PER3	1	A	0.07676	-0.192232	0.127673	0.132197	0.534576	1		1.09273	0.95669	1.24812	0.19112	0.668825	1		1.05717	0.941561	1.18697	0.346776	0.839213	1
rs228695	7884403	PER3	1	G	0.07666	-0.191685	0.127704	0.133395	0.534576	1		1.09227	0.956248	1.24763	0.193378	0.668825	1		1.0571	0.941476	1.18693	0.34743	0.839213	1
rs228697	7887579	PER3	1	G	0.07665	-0.190656	0.127748	0.135626	0.534576	1		1.09153	0.955553	1.24686	0.196983	0.668825	1		1.05689	0.941253	1.18674	0.349311	0.839213	1
rs228699	7888169	PER3	1	C	0.07665	-0.190421	0.127758	0.13614	0.534576	1		1.09136	0.955388	1.24668	0.197845	0.668825	1		1.05684	0.941196	1.18669	0.349797	0.839213	1
rs228726	7848943	PER3	1	A	0.07662	-0.191167	0.127684	0.134387	0.534576	1		1.09599	0.959577	1.2518	0.176521	0.668825	1		1.05951	0.943585	1.18967	0.328196	0.839213	1
rs3213578	7861158	PER3	1	G	0.07678	-0.196091	0.127632	0.124488	0.534576	1		1.09781	0.961257	1.25377	0.168531	0.668825	1		1.05711	0.941541	1.18686	0.347126	0.839213	1
rs560959	7859317	PER3	1	A	0.0767	-0.189991	0.127691	0.136821	0.534576	1		1.09393	0.957736	1.24949	0.185702	0.668825	1		1.05503	0.939645	1.18459	0.364658	0.839213	1
rs11585382	7865783	PER3	1	A	0.05604	-0.188839	0.145417	0.194121	0.693879	1		1.0737	0.921383	1.2512	0.362284	0.7749	1		1.07083	0.936922	1.22387	0.315372	0.839213	1
rs142921497	7886598	PER3	1	C	0.05604	-0.18936	0.14545	0.192994	0.693879	1		1.07361	0.92127	1.25114	0.36298	0.7749	1		1.07103	0.937062	1.22415	0.314185	0.839213	1
rs228640	7862572	PER3	1	A	0.2649	0.0925667	0.0760061	0.223306	0.781571	1		0.958325	0.884075	1.03881	0.300876	0.747938	1		0.949203	0.884964	1.01811	0.144814	0.839213	1
rs707465	7861304	PER3	1	C	0.3991	-0.0816676	0.0684322	0.232747	0.79799	1		1.02639	0.954886	1.10325	0.479586	0.893647	1		1.03263	0.969548	1.09981	0.318119	0.839213	1
rs113333746	7862366	PER3	1	A	0.05683	-0.146998	0.145822	0.313454	0.816699	1		1.12516	0.967045	1.30914	0.126943	0.668825	1		1.10049	0.964441	1.25573	0.154966	0.839213	1
rs228692	7880712	PER3	1	A	0.05837	-0.140475	0.144515	0.331063	0.816699	1		1.11454	0.959008	1.29529	0.157322	0.668825	1		1.09038	0.956717	1.24271	0.194704	0.839213	1
rs228672	7872453	PER3	1	A	0.3194	0.0442777	0.0722696	0.540111	0.816699	1		0.961635	0.890681	1.03824	0.317153	0.772199	1		0.957816	0.896207	1.02366	0.203886	0.839213	1
rs228663	7892109	PER3	1	A	0.3166	0.0393027	0.0725636	0.588089	0.816699	1		0.962639	0.891343	1.03964	0.33213	0.7749	1		0.961618	0.899534	1.02799	0.250406	0.839213	1
rs228666	7868725	PER3	1	C	0.3291	0.0603216	0.0718675	0.401303	0.816699	1		0.971371	0.900141	1.04824	0.454746	0.87813	1		0.959561	0.898167	1.02515	0.221097	0.839213	1
rs228653	7898738	PER3	1	A	0.3279	0.0524038	0.0721169	0.467463	0.816699	1		0.973353	0.901759	1.05063	0.488379	0.893647	1		0.963686	0.901836	1.02978	0.274408	0.839213	1
rs228655	7896217	PER3	1	C	0.3279	0.0521667	0.0721031	0.469395	0.816699	1		0.973418	0.901833	1.05069	0.489378	0.893647	1		0.963784	0.901941	1.02987	0.275622	0.839213	1
rs228642	7863293	PER3	1	C	0.4465	-0.0373838	0.0673	0.578583	0.816699	1		1.01082	0.941484	1.08525	0.766679	0.933348	1		1.0354	0.973171	1.1016	0.271335	0.839213	1
rs10746473	7878056	PER3	1	A	0.3707	-0.0366822	0.0697719	0.599081	0.816699	1		0.996185	0.925346	1.07245	0.919102	0.963078	1		1.03382	0.969468	1.10245	0.310397	0.839213	1
rs111429010	7857248	PER3	1	GTGTGAGCATGGA	0.3707	-0.0359432	0.069762	0.60641	0.816699	1		0.99494	0.924199	1.0711	0.892766	0.963078	1		1.03387	0.969521	1.10249	0.309673	0.839213	1
rs12141033	7878547	PER3	1	A	0.3707	-0.0367042	0.069772	0.598862	0.816699	1		0.996192	0.925352	1.07245	0.919251	0.963078	1		1.03383	0.969472	1.10246	0.310335	0.839213	1
rs228688	7879130	PER3	1	T	0.3707	-0.0368203	0.0697725	0.59771	0.816699	1		0.99623	0.925387	1.0725	0.920055	0.963078	1		1.03384	0.969484	1.10247	0.310154	0.839213	1
rs228691	7880469	PER3	1	A	0.3707	-0.0366855	0.0697718	0.599048	0.816699	1		0.996195	0.925356	1.07246	0.919328	0.963078	1		1.03383	0.96947	1.10245	0.310371	0.839213	1
rs228693	7882455	PER3	1	A	0.3707	-0.0366235	0.0697732	0.599673	0.816699	1		0.996177	0.925338	1.07244	0.918945	0.963078	1		1.0338	0.969445	1.10243	0.310737	0.839213	1
rs228694	7883834	PER3	1	A	0.3701	-0.0372126	0.069781	0.593858	0.816699	1		0.995852	0.925023	1.0721	0.912078	0.963078	1		1.03342	0.969087	1.10202	0.316144	0.839213	1
rs34433622	7861153	PER3	1	C	0.3805	-0.0363573	0.0694016	0.600386	0.816699	1		1.00888	0.937545	1.08563	0.813285	0.963078	1		1.03713	0.972903	1.1056	0.263677	0.839213	1
rs34663504	7860380	PER3	1	G	0.3804	-0.0361284	0.0694058	0.602703	0.816699	1		1.00829	0.936999	1.08501	0.82532	0.963078	1		1.03658	0.972385	1.105	0.27073	0.839213	1
rs4908482	7877488	PER3	1	A	0.3707	-0.0366761	0.0697719	0.599142	0.816699	1		0.996178	0.925339	1.07244	0.918948	0.963078	1		1.03382	0.969466	1.10245	0.310425	0.839213	1
rs560961	7859320	PER3	1	C	0.3804	-0.0361117	0.0694062	0.602874	0.816699	1		1.00828	0.936992	1.085	0.825465	0.963078	1		1.03658	0.972385	1.10501	0.27073	0.839213	1
rs6661252	7877008	PER3	1	G	0.3707	-0.0366746	0.0697719	0.599157	0.816699	1		0.996174	0.925336	1.07244	0.91888	0.963078	1		1.03382	0.969467	1.10245	0.310422	0.839213	1
rs228727	7847836	PER3	1	T	0.3506	-0.0420416	0.0704187	0.55051	0.816699	1		0.997972	0.926397	1.07508	0.957353	0.9762	1		1.03395	0.969022	1.10322	0.313004	0.839213	1
rs7550751	7876246	PER3	1	T	0.3714	-0.0432793	0.0697806	0.535132	0.816699	1		0.999289	0.928224	1.0758	0.984931	0.990829	1		1.03411	0.969718	1.10277	0.306554	0.839213	1
rs488728	7861345	PER3	1	G	0.3687	-0.0532708	0.0698416	0.445644	0.816699	1		1.0002	0.929013	1.07684	0.995736	0.995736	1		1.03775	0.973095	1.1067	0.258901	0.839213	1
rs7550657	7876166	PER3	1	T	0.3815	-0.0188672	0.0693541	0.785597	0.830387	1		1.00664	0.935523	1.08317	0.85943	0.963078	1		1.0338	0.96979	1.10203	0.308062	0.839213	1
rs836755	7846527	PER3	1	C	0.3811	-0.0723318	0.0687905	0.293073	0.816699	1		1.02658	0.954724	1.10384	0.478629	0.893647	1		1.02915	0.965974	1.09646	0.374032	0.849154	1
rs228644	7866083	PER3	1	A	0.3769	-0.0764379	0.0693306	0.270274	0.816699	1		1.06016	0.985432	1.14056	0.117237	0.668825	1		1.02217	0.958931	1.08958	0.500963	0.852994	1
rs228690	7879322	PER3	1	T	0.06964	-0.144796	0.133802	0.279214	0.816699	1		1.08692	0.945295	1.24975	0.241954	0.684282	1		1.05433	0.934105	1.19003	0.391738	0.852994	1
rs2640909	7890117	PER3	1	C	0.3127	0.0331774	0.0738094	0.653083	0.816699	1		0.966012	0.893377	1.04455	0.385929	0.781157	1		0.973149	0.909381	1.04139	0.431206	0.852994	1
rs707464	7855814	PER3	1	G	0.3467	-0.0487356	0.0707893	0.491185	0.816699	1		1.02789	0.953962	1.10755	0.470065	0.893647	1		1.02911	0.964118	1.09848	0.388655	0.852994	1
rs1012477	7858135	PER3	1	C	0.2431	-0.0403918	0.0786341	0.607499	0.816699	1		1.01471	0.933888	1.10253	0.730189	0.931024	1		1.02595	0.954417	1.10284	0.487222	0.852994	1
rs10462018	7879627	PER3	1	T	0.2432	-0.0385215	0.0786301	0.624214	0.816699	1		1.0144	0.933606	1.10219	0.735594	0.931024	1		1.0251	0.953632	1.10193	0.501359	0.852994	1
rs12061655	7872482	PER3	1	G	0.2431	-0.040541	0.0786357	0.606181	0.816699	1		1.01504	0.93419	1.10289	0.724474	0.931024	1		1.02605	0.954507	1.10295	0.485606	0.852994	1
rs12061787	7888730	PER3	1	C	0.2434	-0.0355984	0.0786572	0.650868	0.816699	1		1.01353	0.93277	1.10128	0.751102	0.931024	1		1.02399	0.952568	1.10076	0.520482	0.852994	1
rs12078018	7857309	PER3	1	A	0.2411	-0.0621617	0.078765	0.430018	0.816699	1		1.02146	0.940002	1.10998	0.616507	0.931024	1		1.03074	0.958772	1.10811	0.412273	0.852994	1
rs12084927	7902474	PER3	1	T	0.2433	-0.0343553	0.0787001	0.662461	0.816699	1		1.01308	0.932307	1.10085	0.759228	0.931024	1		1.02356	0.952135	1.10035	0.528044	0.852994	1
rs12092614	7865710	PER3	1	T	0.2431	-0.0405642	0.0786333	0.605964	0.816699	1		1.01485	0.93402	1.10268	0.727717	0.931024	1		1.02606	0.954525	1.10296	0.485309	0.852994	1
rs12723500	7857374	PER3	1	C	0.2432	-0.0400673	0.0786412	0.61042	0.816699	1		1.01477	0.933938	1.10261	0.729134	0.931024	1		1.02606	0.954515	1.10297	0.485413	0.852994	1
rs12734704	7878634	PER3	1	G	0.05798	0.0669886	0.141557	0.636064	0.816699	1		0.963325	0.828115	1.12061	0.628231	0.931024	1		0.957657	0.840323	1.09137	0.516474	0.852994	1
rs12741937	7897622	PER3	1	T	0.2435	-0.0348335	0.0786653	0.657919	0.816699	1		1.01314	0.932398	1.10087	0.758071	0.931024	1		1.02371	0.952303	1.10047	0.525313	0.852994	1
rs17374292	7881234	PER3	1	T	0.2432	-0.0405544	0.0786356	0.606061	0.816699	1		1.01506	0.934206	1.10291	0.724163	0.931024	1		1.02605	0.954511	1.10295	0.485541	0.852994	1
rs2859387	7887248	PER3	1	A	0.3489	-0.0307016	0.0707825	0.664486	0.816699	1		1.02367	0.950044	1.103	0.539005	0.931024	1		1.02466	0.959954	1.09374	0.46415	0.852994	1
rs2859388	7888215	PER3	1	G	0.3491	-0.0291107	0.0707965	0.680946	0.816699	1		1.02315	0.949546	1.10246	0.54795	0.931024	1		1.02408	0.959393	1.09312	0.474792	0.852994	1
rs34020118	7895015	PER3	1	T	0.2435	-0.0348503	0.0786641	0.657759	0.816699	1		1.01314	0.932401	1.10087	0.758038	0.931024	1		1.02371	0.952308	1.10047	0.525219	0.852994	1
rs4908694	7850898	PER3	1	T	0.2433	-0.0392645	0.0786411	0.617592	0.816699	1		1.01408	0.933298	1.10186	0.741266	0.931024	1		1.0239	0.9525	1.10064	0.521956	0.852994	1
rs4908695	7872600	PER3	1	A	0.2439	-0.0411241	0.078665	0.601146	0.816699	1		1.0133	0.932544	1.10105	0.755192	0.931024	1		1.02672	0.955117	1.1037	0.474607	0.852994	1
rs696305	7852797	PER3	1	T	0.3838	-0.055159	0.0687391	0.422324	0.816699	1		1.02091	0.949496	1.09768	0.576014	0.931024	1		1.02538	0.96249	1.09239	0.437647	0.852994	1
rs697683	7846092	PER3	1	G	0.3859	-0.0506617	0.0687865	0.461446	0.816699	1		1.02059	0.949143	1.09742	0.58201	0.931024	1		1.02436	0.961495	1.09135	0.456323	0.852994	1
rs697685	7847614	PER3	1	A	0.3168	-0.0566573	0.0722315	0.43284	0.816699	1		1.01935	0.944581	1.10004	0.621956	0.931024	1		1.02646	0.960376	1.09708	0.441832	0.852994	1
rs697686	7850218	PER3	1	T	0.3838	-0.0548347	0.0687404	0.425066	0.816699	1		1.02078	0.949381	1.09756	0.578226	0.931024	1		1.02519	0.962306	1.09218	0.441154	0.852994	1
rs697688	7883358	PER3	1	T	0.3369	-0.0500008	0.0714045	0.483795	0.816699	1		1.01567	0.941948	1.09516	0.685896	0.931024	1		1.02648	0.961119	1.09628	0.436245	0.852994	1
rs697690	7884580	PER3	1	C	0.3372	-0.0491945	0.071425	0.490998	0.816699	1		1.01545	0.941723	1.09494	0.690174	0.931024	1		1.02607	0.960714	1.09586	0.44347	0.852994	1
rs697692	7886084	PER3	1	A	0.3372	-0.0486627	0.0714358	0.495761	0.816699	1		1.01528	0.941558	1.09478	0.693359	0.931024	1		1.02579	0.960443	1.09557	0.448379	0.852994	1
rs707463	7850062	PER3	1	T	0.3838	-0.054828	0.0687426	0.425138	0.816699	1		1.02074	0.949339	1.09751	0.579022	0.931024	1		1.02516	0.962274	1.09215	0.441744	0.852994	1
rs7556518	7847846	PER3	1	A	0.2413	-0.0624203	0.0787812	0.428197	0.816699	1		1.02171	0.940217	1.11027	0.612514	0.931024	1		1.02907	0.957204	1.10633	0.43786	0.852994	1
rs228729	7845695	PER3	1	T	0.3495	-0.0229238	0.0702711	0.744267	0.822492	1		1.01417	0.941535	1.0924	0.710641	0.931024	1		1.02141	0.957274	1.08985	0.521958	0.852994	1
rs228682	7856346	PER3	1	C	0.3787	-0.0607685	0.0692685	0.380357	0.816699	1		1.05519	0.980845	1.13516	0.149556	0.668825	1		1.01871	0.955741	1.08582	0.569096	0.854331	1
rs11121028	7867144	PER3	1	T	0.05532	0.067256	0.149378	0.652551	0.816699	1		0.969365	0.826714	1.13663	0.701641	0.931024	1		1.03874	0.906968	1.18966	0.582895	0.854331	1
rs11581279	7847226	PER3	1	A	0.05533	0.0642907	0.149388	0.666946	0.816699	1		0.971125	0.828244	1.13865	0.718213	0.931024	1		1.03977	0.907857	1.19085	0.57314	0.854331	1
rs11582231	7854330	PER3	1	A	0.05532	0.0670952	0.149379	0.65333	0.816699	1		0.969434	0.826774	1.13671	0.702293	0.931024	1		1.03877	0.906992	1.18969	0.582638	0.854331	1
rs11583793	7897929	PER3	1	T	0.05538	0.0637729	0.149334	0.669356	0.816699	1		0.970858	0.828056	1.13829	0.715608	0.931024	1		1.03806	0.906388	1.18886	0.589363	0.854331	1
rs11587872	7852371	PER3	1	T	0.05532	0.067239	0.149382	0.65264	0.816699	1		0.969127	0.826503	1.13636	0.699427	0.931024	1		1.0389	0.907107	1.18984	0.581384	0.854331	1
rs11590657	7887926	PER3	1	G	0.05538	0.0644977	0.149315	0.665784	0.816699	1		0.970173	0.82747	1.13749	0.709132	0.931024	1		1.038	0.906353	1.18877	0.589895	0.854331	1
rs11808243	7855742	PER3	1	T	0.05532	0.0671227	0.149379	0.653197	0.816699	1		0.969422	0.826764	1.1367	0.702183	0.931024	1		1.03876	0.906988	1.18968	0.582685	0.854331	1
rs1891217	7871849	PER3	1	T	0.05532	0.0672098	0.149378	0.652774	0.816699	1		0.969326	0.826681	1.13658	0.701276	0.931024	1		1.03886	0.90707	1.1898	0.581761	0.854331	1
rs1894676	7868176	PER3	1	A	0.05532	0.0672585	0.149378	0.652539	0.816699	1		0.969364	0.826714	1.13663	0.701633	0.931024	1		1.03874	0.906967	1.18966	0.582898	0.854331	1
rs72632076	7873593	PER3	1	A	0.05532	0.0673472	0.149378	0.65211	0.816699	1		0.969368	0.826718	1.13663	0.701672	0.931024	1		1.03875	0.906972	1.18968	0.582822	0.854331	1
rs77434986	7868436	PER3	1	T	0.05532	0.0672585	0.149378	0.652539	0.816699	1		0.969364	0.826714	1.13663	0.701633	0.931024	1		1.03874	0.906967	1.18966	0.582898	0.854331	1
rs11807985	7861982	PER3	1	T	0.05537	0.0667314	0.149302	0.654921	0.816699	1		0.968383	0.825914	1.13543	0.692334	0.931024	1		1.03718	0.905654	1.18781	0.59774	0.858293	1
rs35123409	7878568	PER3	1	T	0.2354	-0.0534297	0.0793377	0.500684	0.816699	1		1.02378	0.941621	1.11311	0.581877	0.931024	1		1.01766	0.946092	1.09464	0.637977	0.893168	1
rs72632072	7863051	PER3	1	T	0.0555	0.0651797	0.149054	0.661914	0.816699	1		0.968552	0.826272	1.13533	0.693451	0.931024	1		1.03376	0.902824	1.18368	0.630878	0.893168	1
rs172933	7844680	PER3	1	T	0.1089	0.0209889	0.10767	0.845447	0.884195	1		0.955502	0.852224	1.07129	0.435423	0.850594	1		1.02415	0.927365	1.13104	0.637516	0.893168	1
rs228661	7892623	PER3	1	T	0.3216	-0.0958723	0.0717038	0.181244	0.676644	1		1.0707	0.992801	1.1547	0.0763131	0.474837	1		1.01499	0.950062	1.08435	0.659131	0.896501	1
rs559898940	7894204	PER3	1	C	0.05296	0.0977933	0.151734	0.519269	0.816699	1		0.915412	0.777099	1.07834	0.290285	0.747938	1		0.96879	0.843057	1.11328	0.654844	0.896501	1
rs1773135	7890264	PER3	1	A	0.334	-0.00902717	0.0710793	0.898943	0.920902	1		1.0136	0.940187	1.09275	0.724683	0.931024	1		1.01427	0.949806	1.08311	0.672345	0.896501	1
rs228665	7890956	PER3	1	G	0.334	-0.00903008	0.0710795	0.898911	0.920902	1		1.0136	0.940187	1.09275	0.724681	0.931024	1		1.01427	0.949808	1.08311	0.672299	0.896501	1
rs228701	7889804	PER3	1	C	0.334	-0.00902414	0.071079	0.898976	0.920902	1		1.0136	0.940185	1.09275	0.724737	0.931024	1		1.01427	0.949805	1.08311	0.672376	0.896501	1
rs11121031	7883460	PER3	1	C	0.305	0.00143838	0.07268	0.984211	0.984211	1		1.03394	0.957535	1.11645	0.394123	0.788246	1		0.984804	0.920867	1.05318	0.654793	0.896501	1
rs228730	7844469	PER3	1	A	0.07077	-0.117289	0.132493	0.376052	0.816699	1		1.06638	0.928458	1.2248	0.363067	0.7749	1		1.02532	0.909189	1.15628	0.683508	0.903549	1
rs41301977	7847159	PER3	1	C	0.059	0.0272949	0.141789	0.847354	0.884195	1		1.08171	0.932471	1.25483	0.29978	0.747938	1		0.973475	0.853614	1.11017	0.688418	0.903549	1
rs2087947	7851093	PER3	1	T	0.3156	-0.0381547	0.0721315	0.596849	0.816699	1		1.03773	0.961623	1.11986	0.34059	0.7749	1		1.01331	0.948121	1.08299	0.696659	0.907277	1
rs10864315	7850081	PER3	1	T	0.3156	-0.0379744	0.0721491	0.598673	0.816699	1		1.03826	0.962095	1.12045	0.33413	0.7749	1		1.01275	0.94758	1.0824	0.708877	0.916087	1
rs10127838	7881780	PER3	1	T	0.2448	-0.0423207	0.0776382	0.5857	0.816699	1		1.04878	0.966289	1.13831	0.2545	0.684282	1		0.996241	0.927212	1.07041	0.918126	0.956689	1
rs11121023	7848557	PER3	1	A	0.26	-0.0593064	0.0761439	0.43608	0.816699	1		1.0501	0.969063	1.13791	0.232863	0.684282	1		1.00555	0.937187	1.07891	0.877486	0.956689	1
rs11121026	7865633	PER3	1	G	0.2448	-0.0437223	0.0776463	0.573387	0.816699	1		1.04949	0.966945	1.13909	0.247777	0.684282	1		0.996966	0.927882	1.07119	0.933911	0.956689	1
rs11121029	7876476	PER3	1	A	0.2448	-0.0424626	0.0776417	0.584461	0.816699	1		1.04849	0.966024	1.13801	0.257227	0.684282	1		0.995864	0.926857	1.07001	0.909925	0.956689	1
rs12025388	7892871	PER3	1	G	0.2433	-0.0411285	0.0777727	0.59694	0.816699	1		1.04829	0.965703	1.13793	0.260009	0.684282	1		0.993472	0.924517	1.06757	0.85838	0.956689	1
rs12034453	7896182	PER3	1	T	0.2448	-0.0431497	0.0776692	0.57853	0.816699	1		1.04878	0.966263	1.13835	0.254637	0.684282	1		0.996662	0.927578	1.07089	0.927313	0.956689	1
rs12035969	7892846	PER3	1	T	0.2449	-0.0421494	0.0776637	0.587341	0.816699	1		1.04815	0.965683	1.13766	0.260679	0.684282	1		0.995835	0.926812	1.07	0.909328	0.956689	1
rs12137927	7871229	PER3	1	C	0.2448	-0.0426594	0.0776464	0.582743	0.816699	1		1.0486	0.966114	1.13812	0.256277	0.684282	1		0.995969	0.926952	1.07012	0.912212	0.956689	1
rs137928039	7899066	PER3	1	G	0.2449	-0.0421552	0.0776738	0.587338	0.816699	1		1.04839	0.965891	1.13793	0.258464	0.684282	1		0.99631	0.927245	1.07052	0.919666	0.956689	1
rs2172563	7874043	PER3	1	A	0.2448	-0.0423734	0.0776401	0.585243	0.816699	1		1.0488	0.966308	1.13833	0.2543	0.684282	1		0.996289	0.927255	1.07046	0.919162	0.956689	1
rs6656735	7865036	PER3	1	A	0.2448	-0.0438869	0.0776506	0.571966	0.816699	1		1.04934	0.966794	1.13892	0.249288	0.684282	1		0.996751	0.927678	1.07097	0.929219	0.956689	1
rs7528457	7886116	PER3	1	C	0.2448	-0.0421298	0.0776494	0.587446	0.816699	1		1.04862	0.966128	1.13815	0.256117	0.684282	1		0.996205	0.927169	1.07038	0.917356	0.956689	1
rs7551548	7886117	PER3	1	T	0.2448	-0.0420924	0.0776507	0.587784	0.816699	1		1.04861	0.966121	1.13814	0.256178	0.684282	1		0.996217	0.927179	1.0704	0.917626	0.956689	1
rs12731471	7904699	PER3	1	T	0.2064	-0.0596635	0.0835631	0.475254	0.816699	1		1.02249	0.936173	1.11677	0.621094	0.931024	1		0.988202	0.914967	1.0673	0.762583	0.956689	1
rs707462	7849880	PER3	1	G	0.1402	-0.0491337	0.0963455	0.610085	0.816699	1		1.0198	0.921454	1.12864	0.704726	0.931024	1		1.01353	0.927547	1.10749	0.766356	0.956689	1
rs1689904	7890801	PER3	1	T	0.09377	-0.0454154	0.11597	0.695356	0.816699	1		1.00929	0.893341	1.14029	0.881905	0.963078	1		1.01294	0.910511	1.12689	0.813124	0.956689	1
rs1773138	7891797	PER3	1	T	0.09377	-0.0457786	0.115969	0.693039	0.816699	1		1.00955	0.893575	1.14058	0.878652	0.963078	1		1.01323	0.910772	1.12721	0.809071	0.956689	1
rs2640908	7889941	PER3	1	T	0.09377	-0.0457845	0.115966	0.692995	0.816699	1		1.00956	0.893588	1.14059	0.8785	0.963078	1		1.01324	0.91078	1.12722	0.808983	0.956689	1
rs2797685	7879063	PER3	1	T	0.0938	-0.0442714	0.115896	0.702479	0.816699	1		1.00695	0.891315	1.1376	0.911337	0.963078	1		1.01414	0.911653	1.12814	0.7962	0.956689	1
rs697689	7883617	PER3	1	A	0.09374	-0.0439067	0.115927	0.704889	0.816699	1		1.00861	0.892771	1.13948	0.890422	0.963078	1		1.01286	0.910473	1.12675	0.814244	0.956689	1
rs697691	7885354	PER3	1	G	0.09376	-0.0448488	0.115953	0.698927	0.816699	1		1.00905	0.893138	1.14	0.884977	0.963078	1		1.0133	0.910849	1.12727	0.808097	0.956689	1
rs697693	7886424	PER3	1	A	0.09382	-0.0478975	0.115842	0.679272	0.816699	1		1.00918	0.893369	1.14001	0.883175	0.963078	1		1.01344	0.911047	1.12734	0.805968	0.956689	1
rs707466	7861600	PER3	1	A	0.09385	-0.0418902	0.11579	0.717529	0.820033	1		1.00543	0.89006	1.13576	0.930591	0.963078	1		1.01278	0.9105	1.12654	0.815173	0.956689	1
rs11121027	7865691	PER3	1	T	0.3001	-0.0235203	0.0732362	0.748101	0.822492	1		1.03643	0.959266	1.11979	0.364725	0.7749	1		1.00666	0.940888	1.07703	0.847284	0.956689	1
rs12023156	7890064	PER3	1	G	0.3004	-0.0228775	0.0732735	0.754882	0.822492	1		1.03638	0.959185	1.11979	0.365563	0.7749	1		1.00649	0.940692	1.07688	0.851339	0.956689	1
rs4523534	7894789	PER3	1	G	0.3003	-0.0220233	0.0732691	0.763743	0.822492	1		1.03571	0.958571	1.11907	0.37424	0.7749	1		1.00599	0.940229	1.07635	0.862585	0.956689	1
rs59746373	7892559	PER3	1	A	0.3001	-0.0221656	0.0732866	0.762316	0.822492	1		1.03651	0.959292	1.11994	0.363972	0.7749	1		1.00695	0.941111	1.07738	0.840995	0.956689	1
rs6657232	7865467	PER3	1	T	0.3002	-0.0228588	0.0732444	0.754982	0.822492	1		1.03602	0.958876	1.11936	0.370115	0.7749	1		1.00638	0.940622	1.07674	0.853559	0.956689	1
rs6680585	7865063	PER3	1	A	0.3002	-0.0229162	0.0732446	0.754387	0.822492	1		1.03605	0.958907	1.1194	0.369674	0.7749	1		1.00639	0.940631	1.07675	0.853353	0.956689	1
rs79477792	7898122	PER3	1	CGT	0.09411	-0.0350374	0.115747	0.762121	0.822492	1		1.00513	0.889824	1.13537	0.934415	0.963078	1		1.00709	0.9054	1.12021	0.896447	0.956689	1
rs707467	7861684	PER3	1	C	0.09385	-0.0371691	0.115587	0.74779	0.822492	1		1.00274	0.887813	1.13254	0.964896	0.976521	1		1.00784	0.906188	1.1209	0.885478	0.956689	1
rs12029963	7902231	PER3	1	G	0.3005	-0.0199083	0.0732879	0.785902	0.830387	1		1.03542	0.95828	1.11877	0.378225	0.7749	1		1.00448	0.938802	1.07475	0.896908	0.956689	1
rs6699986	7849656	PER3	1	G	0.3176	-0.0200855	0.0720153	0.780324	0.830387	1		1.03188	0.956285	1.11345	0.418812	0.82777	1		1.00943	0.944601	1.07871	0.781625	0.956689	1
rs2859390	7847529	PER3	1	G	0.07527	-0.0128141	0.126814	0.919516	0.936234	1		1.00353	0.878012	1.14699	0.958768	0.9762	1		1.00588	0.895052	1.13043	0.921623	0.956689	1
rs56204811	7895069	PER3	1	G	0.0675	-0.0121693	0.133655	0.927456	0.93863	1		1.01441	0.881444	1.16743	0.841843	0.963078	1		0.995693	0.880578	1.12586	0.94511	0.962294	1
rs72632093	7897988	PER3	1	A	0.0666	-0.0055744	0.134678	0.966986	0.972776	1		1.01344	0.879844	1.16732	0.853139	0.963078	1		0.997209	0.880964	1.12879	0.964753	0.976377	1
rs12045083	7875812	PER3	1	A	0.07857	-0.0456981	0.124752	0.714142	0.820033	1		1.00621	0.882329	1.14748	0.92646	0.963078	1		0.998007	0.890001	1.11912	0.972764	0.978589	1
rs12565104	7855494	PER3	1	A	0.2621	-0.0373595	0.0759422	0.622771	0.816699	1		1.04305	0.962706	1.13009	0.302737	0.747938	1		1.00053	0.932687	1.07332	0.98812	0.98812	1
rs11275917	61468686	RORA	15	C	0.2579	0.23482	0.0769922	0.0022971	0.687892	1		0.9163	0.843949	0.994855	0.0372616	0.846132	1		0.882151	0.821552	0.94722	0.000553804	0.345637	1
rs1437543	61468467	RORA	15	A	0.2582	0.234185	0.0769548	0.0023493	0.687892	1		0.915668	0.843398	0.99413	0.0357002	0.846132	1		0.88333	0.822685	0.948446	0.000629575	0.345637	1
rs7171405	61466893	RORA	15	A	0.2576	0.230953	0.0770702	0.00273859	0.687892	1		0.917168	0.84468	0.995876	0.0395581	0.846132	1		0.882909	0.822202	0.948098	0.000611681	0.345637	1
rs4775362	61433932	RORA	15	C	0.1902	-0.310134	0.086174	0.000321615	0.5297	1		1.12763	1.03063	1.23377	0.00886304	0.846132	1		1.12006	1.03455	1.21264	0.00513748	0.788147	1
rs10083629	61186596	RORA	15	T	0.3112	0.149018	0.0742032	0.044654	0.687892	1		0.911332	0.842031	0.986336	0.0213971	0.846132	1		0.940755	0.878902	1.00696	0.0784022	0.788147	1
rs10519116	61495060	RORA	15	C	0.1873	0.164866	0.0870858	0.0583776	0.687892	1		0.9044	0.823966	0.992686	0.0344782	0.846132	1		0.928813	0.857201	1.00641	0.0712364	0.788147	1
rs1054156	60931471	RORA	15	T	0.3652	0.132332	0.0704132	0.060234	0.687892	1		0.922129	0.85557	0.993865	0.0339259	0.846132	1		0.954142	0.894116	1.0182	0.15678	0.788147	1
rs11071548	60934318	RORA	15	G	0.3713	0.121475	0.0701571	0.0834099	0.687892	1		0.9241	0.857629	0.995722	0.0382171	0.846132	1		0.954898	0.89502	1.01878	0.162473	0.788147	1
rs111597845	61177504	RORA	15	C	0.1775	-0.174859	0.0879614	0.0468583	0.687892	1		1.11688	1.01865	1.22458	0.0186074	0.846132	1		1.06055	0.977952	1.15013	0.155297	0.788147	1
rs114082317	61451309	RORA	15	C	0.05618	0.372807	0.148022	0.0118034	0.687892	1		0.836581	0.712029	0.982921	0.0300518	0.846132	1		0.862524	0.752671	0.988411	0.0333648	0.788147	1
rs1159814	61431996	RORA	15	C	0.4358	-0.179875	0.0693491	0.00951188	0.687892	1		1.08209	1.00558	1.16443	0.0349669	0.846132	1		1.0787	1.01199	1.14981	0.0200292	0.788147	1
rs1160694	61424950	RORA	15	A	0.3237	-0.183448	0.0720078	0.0108661	0.687892	1		1.10529	1.02446	1.19249	0.00977682	0.846132	1		1.0884	1.01867	1.16289	0.0121556	0.788147	1
rs11631432	61174348	RORA	15	C	0.4354	-0.173118	0.0694903	0.0127511	0.687892	1		1.084	1.00715	1.16671	0.0315651	0.846132	1		1.1032	1.03465	1.17631	0.002696	0.788147	1
rs12592002	60931242	RORA	15	C	0.3665	0.145826	0.0702612	0.0379765	0.687892	1		0.912552	0.84676	0.983455	0.0165319	0.846132	1		0.947837	0.888278	1.01139	0.105679	0.788147	1
rs12592385	61451437	RORA	15	T	0.2835	0.186485	0.0750169	0.0129443	0.687892	1		0.91735	0.846896	0.993665	0.0343585	0.846132	1		0.944658	0.881707	1.0121	0.105651	0.788147	1
rs12594561	60931256	RORA	15	T	0.3526	0.144583	0.0708152	0.0412173	0.687892	1		0.915012	0.848544	0.986686	0.0209825	0.846132	1		0.947153	0.887189	1.01117	0.103723	0.788147	1
rs140033321	60839739	RORA	15	C	0.06298	-0.255293	0.138391	0.0651175	0.687892	1		1.26997	1.10076	1.46519	0.00105334	0.846132	1		1.16039	1.02244	1.31695	0.0212464	0.788147	1
rs146989161	61515722	RORA	15	A	0.2014	0.146057	0.0840938	0.0824573	0.687892	1		0.909185	0.83099	0.994738	0.0379916	0.846132	1		0.91925	0.850595	0.993445	0.0335021	0.788147	1
rs148205480	61520578	RORA	15	G	0.2056	0.165119	0.0833332	0.0475801	0.687892	1		0.906478	0.82917	0.990995	0.0308618	0.846132	1		0.915787	0.847871	0.989142	0.0252432	0.788147	1
rs1523527	61264178	RORA	15	G	0.3364	-0.160546	0.0719318	0.0256502	0.687892	1		1.10777	1.02681	1.19512	0.00821393	0.846132	1		1.05762	0.990004	1.12986	0.0965232	0.788147	1
rs168144	60914262	RORA	15	C	0.3818	0.17944	0.0692651	0.00959906	0.687892	1		0.89774	0.833853	0.966522	0.00418337	0.846132	1		0.936951	0.878898	0.99884	0.0459843	0.788147	1
rs16943259	61165231	RORA	15	T	0.1437	-0.16798	0.0951911	0.0776621	0.687892	1		1.14644	1.03806	1.26614	0.00699114	0.846132	1		1.0765	0.98622	1.17505	0.0990464	0.788147	1
rs1820357	61020808	RORA	15	G	0.4424	0.141975	0.0683576	0.0378407	0.687892	1		0.92526	0.860628	0.994746	0.0355051	0.846132	1		0.937916	0.880589	0.998975	0.0463897	0.788147	1
rs1916645	61289873	RORA	15	A	0.06748	0.368737	0.13475	0.00622546	0.687892	1		0.812187	0.701696	0.940077	0.00530031	0.846132	1		0.904051	0.798835	1.02313	0.110082	0.788147	1
rs339990	60914140	RORA	15	A	0.3816	0.179059	0.0692444	0.00973136	0.687892	1		0.897805	0.833932	0.96657	0.00419682	0.846132	1		0.936421	0.878414	0.998258	0.0440738	0.788147	1
rs339991	60913637	RORA	15	A	0.3817	0.178816	0.0692267	0.00981193	0.687892	1		0.897848	0.833989	0.966596	0.00420295	0.846132	1		0.936272	0.87829	0.998082	0.0435058	0.788147	1
rs339996	60943212	RORA	15	C	0.3851	0.134873	0.0699853	0.0539976	0.687892	1		0.922383	0.856266	0.993606	0.0332554	0.846132	1		0.950669	0.891226	1.01408	0.124621	0.788147	1
rs35585618	60914354	RORA	15	T	0.3816	0.179097	0.0692492	0.00972111	0.687892	1		0.897795	0.833919	0.966565	0.00419592	0.846132	1		0.936378	0.87837	0.998218	0.0439427	0.788147	1
rs4775308	61164545	RORA	15	C	0.1437	-0.167984	0.0951951	0.0776664	0.687892	1		1.14644	1.03805	1.26614	0.00699684	0.846132	1		1.0765	0.98621	1.17505	0.099094	0.788147	1
rs4775333	61237275	RORA	15	A	0.3208	-0.170611	0.0725825	0.0187698	0.687892	1		1.10267	1.02147	1.19032	0.0122651	0.846132	1		1.06117	0.992718	1.13434	0.0809632	0.788147	1
rs5813073	61425253	RORA	15	T	0.3221	-0.187392	0.0722153	0.00948041	0.687892	1		1.10422	1.02323	1.19161	0.0107415	0.846132	1		1.08895	1.01901	1.1637	0.011872	0.788147	1
rs6494251	61514567	RORA	15	A	0.2116	0.142595	0.0827213	0.0847857	0.687892	1		0.90823	0.831372	0.992192	0.0328652	0.846132	1		0.912658	0.845581	0.985056	0.018948	0.788147	1
rs7162255	61422931	RORA	15	T	0.3284	-0.188242	0.0717416	0.00871086	0.687892	1		1.09687	1.01695	1.18306	0.0165999	0.846132	1		1.09122	1.02159	1.16559	0.00945728	0.788147	1
rs7162257	60924591	RORA	15	C	0.4028	0.179416	0.0690763	0.00941275	0.687892	1		0.899921	0.836108	0.968603	0.00495329	0.846132	1		0.940054	0.881953	1.00198	0.0575472	0.788147	1
rs7174236	61183702	RORA	15	G	0.1772	-0.165935	0.0880632	0.0595673	0.687892	1		1.11239	1.01436	1.21988	0.0236395	0.846132	1		1.06066	0.977957	1.15035	0.155084	0.788147	1
rs7183068	61422816	RORA	15	C	0.3293	-0.186558	0.0716606	0.00924989	0.687892	1		1.09882	1.01885	1.18506	0.0145131	0.846132	1		1.09131	1.02175	1.16561	0.0093158	0.788147	1
rs7183595	61422933	RORA	15	G	0.3289	-0.189693	0.0716776	0.00815076	0.687892	1		1.09799	1.01806	1.1842	0.015342	0.846132	1		1.09312	1.02342	1.16757	0.0080809	0.788147	1
rs719006	61423189	RORA	15	A	0.3288	-0.187119	0.0717145	0.00909311	0.687892	1		1.09831	1.01833	1.18458	0.015068	0.846132	1		1.09182	1.02218	1.1662	0.00899545	0.788147	1
rs72752782	61238077	RORA	15	A	0.3208	-0.170615	0.0725832	0.0187683	0.687892	1		1.10267	1.02147	1.19032	0.0122675	0.846132	1		1.06117	0.992721	1.13435	0.0809472	0.788147	1
rs72752791	61263618	RORA	15	G	0.3424	-0.169555	0.0714718	0.0177013	0.687892	1		1.11685	1.03576	1.2043	0.00406073	0.846132	1		1.0619	0.994416	1.13396	0.0730059	0.788147	1
rs74017823	61182481	RORA	15	A	0.1775	-0.166094	0.0880549	0.0592997	0.687892	1		1.11747	1.01904	1.2254	0.018228	0.846132	1		1.06133	0.978582	1.15108	0.150657	0.788147	1
rs74018506	61445221	RORA	15	A	0.05619	0.376418	0.148109	0.011058	0.687892	1		0.83591	0.711374	0.98225	0.0294392	0.846132	1		0.86209	0.752228	0.987997	0.0328767	0.788147	1
rs75240503	61032726	RORA	15	C	0.04873	0.320374	0.154123	0.0376802	0.687892	1		0.821325	0.694711	0.971015	0.0212059	0.846132	1		0.896866	0.778304	1.03349	0.132418	0.788147	1
rs75747176	61239206	RORA	15	C	0.3208	-0.171065	0.0725982	0.0184824	0.687892	1		1.10261	1.0214	1.19027	0.0123335	0.846132	1		1.06118	0.992712	1.13437	0.0809837	0.788147	1
rs8033609	60938816	RORA	15	C	0.3568	0.133644	0.0706588	0.0586107	0.687892	1		0.915102	0.848785	0.986601	0.0208101	0.846132	1		0.946192	0.886397	1.01002	0.0967942	0.788147	1
rs8039843	61176054	RORA	15	A	0.1853	-0.156468	0.0867449	0.0713074	0.687892	1		1.10337	1.00751	1.20835	0.0338899	0.846132	1		1.06585	0.983963	1.15456	0.117912	0.788147	1
rs879861204	61239232	RORA	15	C	0.3178	-0.157057	0.072874	0.0311795	0.687892	1		1.09687	1.01579	1.18443	0.0182893	0.846132	1		1.05548	0.987157	1.12853	0.113795	0.788147	1
rs10519097	61290188	RORA	15	T	0.1166	0.25203	0.105376	0.0167949	0.687892	1		0.890107	0.795279	0.996242	0.0428195	0.881546	1		0.916086	0.831251	1.00958	0.0771102	0.788147	1
rs112398504	61290754	RORA	15	A	0.1158	0.243595	0.105593	0.0210865	0.687892	1		0.891055	0.795948	0.997526	0.0451799	0.91444	1		0.917633	0.832506	1.01146	0.0835419	0.788147	1
rs10152663	61467353	RORA	15	A	0.4018	0.119267	0.0688391	0.0832174	0.687892	1		0.964406	0.896499	1.03746	0.330611	0.926013	1		0.940644	0.882811	1.00227	0.0587542	0.788147	1
rs10438288	61253741	RORA	15	G	0.4222	-0.119579	0.0688431	0.0824323	0.687892	1		1.07597	1.00038	1.15728	0.048832	0.926013	1		1.05233	0.987849	1.12101	0.113882	0.788147	1
rs10519095	61288783	RORA	15	C	0.1289	0.246997	0.101422	0.0149009	0.687892	1		0.900635	0.807921	1.00399	0.0590081	0.926013	1		0.917058	0.8351	1.00706	0.0698782	0.788147	1
rs10519096	61289944	RORA	15	A	0.1164	0.236166	0.105326	0.0249756	0.687892	1		0.897134	0.801729	1.00389	0.0584591	0.926013	1		0.924448	0.83891	1.01871	0.112785	0.788147	1
rs10519114	61468345	RORA	15	C	0.4019	0.119833	0.0688409	0.0817732	0.687892	1		0.96348	0.895633	1.03647	0.317995	0.926013	1		0.940684	0.882844	1.00231	0.0589482	0.788147	1
rs11071590	61462981	RORA	15	A	0.452	0.127029	0.0688007	0.064884	0.687892	1		0.935928	0.870093	1.00674	0.0751835	0.926013	1		0.936045	0.878699	0.997133	0.0404654	0.788147	1
rs11071591	61463031	RORA	15	T	0.4513	0.133714	0.0687618	0.0518618	0.687892	1		0.935169	0.86942	1.00589	0.0715346	0.926013	1		0.933062	0.875921	0.993931	0.0316539	0.788147	1
rs113875681	61461314	RORA	15	GCCTGACT	0.4699	0.126694	0.0685301	0.0645356	0.687892	1		0.940559	0.874681	1.0114	0.0981252	0.926013	1		0.939529	0.882219	1.00056	0.0520805	0.788147	1
rs11631763	61454389	RORA	15	T	0.4782	0.133916	0.0683237	0.0500303	0.687892	1		0.945926	0.879874	1.01694	0.132267	0.926013	1		0.94808	0.890412	1.00948	0.0958784	0.788147	1
rs11635468	61176838	RORA	15	A	0.279	0.190536	0.0770911	0.0134744	0.687892	1		0.948947	0.874247	1.03003	0.210319	0.926013	1		0.91036	0.847641	0.97772	0.00991938	0.788147	1
rs11639055	60924397	RORA	15	T	0.2919	-0.158487	0.0737261	0.0316137	0.687892	1		1.055	0.976088	1.1403	0.177067	0.926013	1		1.06482	0.994884	1.13967	0.0699888	0.788147	1
rs117978517	61446841	RORA	15	T	0.07034	0.249113	0.1302	0.055747	0.687892	1		0.921983	0.801552	1.06051	0.25539	0.926013	1		0.877768	0.777382	0.991117	0.0353819	0.788147	1
rs11853392	61466208	RORA	15	T	0.4007	0.127504	0.0689346	0.0644048	0.687892	1		0.96311	0.895191	1.03618	0.313759	0.926013	1		0.936202	0.878551	0.997635	0.042054	0.788147	1
rs12324330	61473414	RORA	15	C	0.05579	-0.385511	0.146015	0.00830245	0.687892	1		1.08109	0.928193	1.25918	0.31625	0.926013	1		1.10318	0.965764	1.26016	0.147967	0.788147	1
rs12439595	61008071	RORA	15	A	0.07318	0.224661	0.126979	0.0768884	0.687892	1		0.894293	0.780406	1.0248	0.107949	0.926013	1		0.879113	0.782254	0.987967	0.0305237	0.788147	1
rs12593303	61176020	RORA	15	A	0.2791	0.190296	0.0770959	0.0135981	0.687892	1		0.948969	0.874263	1.03006	0.210559	0.926013	1		0.910376	0.847652	0.977741	0.00993734	0.788147	1
rs12902705	61465923	RORA	15	A	0.4839	-0.148747	0.06797	0.0286703	0.687892	1		1.06743	0.993343	1.14704	0.0754094	0.926013	1		1.0665	1.00196	1.13521	0.0432462	0.788147	1
rs12907550	61178032	RORA	15	T	0.2783	0.19729	0.0770988	0.0105194	0.687892	1		0.947262	0.872672	1.02823	0.19541	0.926013	1		0.908321	0.845739	0.975535	0.00829031	0.788147	1
rs12912031	61184259	RORA	15	T	0.2819	0.183539	0.0770884	0.0172962	0.687892	1		0.953646	0.878594	1.03511	0.256419	0.926013	1		0.912093	0.849317	0.979509	0.0114383	0.788147	1
rs12912669	61451443	RORA	15	C	0.4838	0.12885	0.0684897	0.0599706	0.687892	1		0.944271	0.87818	1.01533	0.121408	0.926013	1		0.946087	0.888391	1.00753	0.0842879	0.788147	1
[truncated: 2,028 more rows]
