# Supplementary material for: Genetic Associations of Chronotype in the Finnish General Population
Source: J Biol Rhythms. 2020 Jun 24;35(5):501–11. doi: 10.1177/0748730420935328 (PMC7534025; doi:10.1177/0748730420935328)
Supplement: Supplemental_Table3_R2 – Supplemental material for Genetic Associations of Chronotype in the Finnish General Population [file Supplemental_Table3_R2.xlsx]

## Sheet: Taul1
Supplemental Table 3. Associations of 66 SNPs on clock genes that have previously been associated with chronotype (BETA and OR are for minor allelles (A1)). Adjusted for age, sex, five principal components and genotyping batch.
						Chronotype measure
						continuous sMEQ score (n=7436)						binary sMEQ score (n=7436)							single-item chronotype (binary) (n=8433)
						(5=extreme evening 27=extreme morning type)						(evening type as cases)							(evening type as cases)
SNP	Position	Gene	CHR	A1	MAF (A1)	BETA	SE	Praw	PBH	PBY		OR	95%CI		Praw	PBH	PBY		OR	95%CI		Praw	PBH	PBY		ref.
rs11824092	13346294	ARNTL	11	T	0.4699	0.0196028	0.0679131	0.772861	0.966636	1		0.996684	0.92777	1.07072	0.9276	0.987169	1		0.968904	0.910337	1.03124	0.320692	0.630065	1		Dmitrzak-Weglarz et al., 2016
rs1481892	13301921	ARNTL	11	G	0.2946	0.099217	0.0735225	0.177225	0.688292	1		0.955647	0.884058	1.03303	0.253494	0.938353	1		0.916686	0.856522	0.981077	0.0120206	0.0956528	0.545049		Dmitrzak-Weglarz et al., 2016
rs922270	27504951	ARNTL2	12	C	0.09891	0.0146748	0.112813	0.896506	0.950233	1		0.993884	0.88289	1.11883	0.919118	0.992192	1		1.00352	0.904881	1.11291	0.946917	0.962318	1		Parsons et al., 2014
rs1801260	56301369	CLOCK	4	G	0.3434	0.122818	0.0711831	0.0845011	0.192158	1		0.978199	0.907171	1.05479	0.566572	0.943499	1		0.931238	0.871969	0.994535	0.03373	0.144478	0.928703		Katzenberg et al., 1998, Mishima et al., 2005
rs1017168	107435405	CRY1	12	A	0.4101	-0.224741	0.0685192	0.00104293	0.0139415	0.0783152		1.07937	1.0041	1.16029	0.0383743	0.259067	1		1.10037	1.03299	1.17215	0.00300947	0.0364617	0.20482		Jones et al., 2019
rs2482705	94182502	NFIL3	9	A	0.1567	0.190877	0.0933241	0.0408592	0.0614022	0.231852		0.890655	0.805598	0.984694	0.0237499	0.0635405	0.239926		0.902073	0.827252	0.983661	0.0196548	0.0429975	0.162357		Kripke et al., 2014
rs34509802	101591710	NPAS2	2	A	0.1666	0.0816756	0.0913665	0.371386	0.999182	1		0.885008	0.802126	0.976455	0.0148964	0.226425	1		0.97163	0.893308	1.05682	0.502105	0.937262	1		Jones et al., 2019
rs2518022	8057367	PER1	17	T	0.06823	0.0742107	0.135433	0.583741	0.96265	1		0.949795	0.822649	1.09659	0.482391	0.975279	1		0.932742	0.824208	1.05557	0.269958	0.815116	1		Jones et al., 2019
rs2518023	8056606	PER1	17	T	0.06848	0.0638572	0.135153	0.636597	0.96265	1		0.955358	0.827853	1.1025	0.532065	0.975279	1		0.938917	0.829895	1.06226	0.316899	0.815116	1		Jones et al., 2019
rs2585405	8046772	PER1	17	C	0.06812	0.0698193	0.135262	0.605747	0.96265	1		0.959092	0.831085	1.10681	0.567682	0.975279	1		0.938547	0.829563	1.06185	0.313903	0.815116	1		Jones et al., 2019
rs2735611	8048283	PER1	17	G	0.131	-0.0456115	0.100881	0.651186	0.96265	1		0.983244	0.883943	1.0937	0.755733	0.975279	1		0.969854	0.884527	1.06341	0.514749	0.815116	1		Carpen et al., 2006
rs2304671	239165633	PER2	2	T	0.0822	-0.220505	0.121948	0.0706186	0.735611	1		1.05268	0.925686	1.1971	0.433801	0.744806	1		1.08083	0.966308	1.20893	0.173755	0.970317	1		Matsuo et al., 2007
rs2304672	239186589	PER2	2	C	0.1596	0.0400124	0.0926079	0.665709	0.76474	1		1.02851	0.932894	1.13392	0.572344	0.744806	1		1.02519	0.942097	1.11561	0.56402	0.970317	1		Carpen et al., 2005
rs74508725	239187209	PER2	2	A	0.1009	-0.150143	0.112565	0.182297	0.76474	1		1.06976	0.950482	1.204	0.263579	0.744806	1		1.05926	0.955558	1.17421	0.273455	0.970317	1		Jones et al., 2019
rs934945	239155053	PER2	2	T	0.122	-0.107748	0.102995	0.295526	0.76474	1		1.04098	0.934167	1.16	0.467199	0.744806	1		1.04568	0.951324	1.1494	0.354565	0.970317	1		Song et al., 2016, Lee et al., 2011
rs10462020	7880683	PER3	1	G	0.2409	0.125777	0.0786818	0.109962	0.534576	1		0.921214	0.846981	1.00195	0.0555607	0.42994	1		0.930909	0.865561	1.00119	0.0538633	0.443682	1		Jones et al., 2019
rs10462021	7897133	PER3	1	G	0.2402	0.118898	0.0788819	0.13178	0.534576	1		0.923525	0.848965	1.00463	0.0639791	0.42994	1		0.933822	0.868127	1.00449	0.0658236	0.443682	1		Jones et al., 2019
rs10864316	7872076	PER3	1	G	0.2407	0.123554	0.0787477	0.116693	0.534576	1		0.922234	0.847873	1.00312	0.0591017	0.42994	1		0.932197	0.866714	1.00263	0.0588426	0.443682	1		Jones et al., 2019
rs11121024	7852129	PER3	1	C	0.1784	0.189413	0.0873382	0.0301351	0.534576	1		0.892036	0.812162	0.979766	0.0169836	0.29343	1		0.904135	0.833646	0.980583	0.0149569	0.316002	1		Jones et al., 2019
rs112568333	7866614	PER3	1	A	0.1766	0.185954	0.0876811	0.0339717	0.534576	1		0.891972	0.811783	0.980082	0.0173807	0.29343	1		0.909071	0.837939	0.986241	0.0218341	0.367818	1		Jones et al., 2019
rs113333746	7862366	PER3	1	A	0.05683	-0.146998	0.145822	0.313454	0.816699	1		1.12516	0.967045	1.30914	0.126943	0.668825	1		1.10049	0.964441	1.25573	0.154966	0.839213	1		Jones et al., 2019
rs11807683	7854209	PER3	1	T	0.1781	0.192516	0.087413	0.0276693	0.534576	1		0.891001	0.811139	0.978727	0.0160074	0.29343	1		0.902978	0.83252	0.9794	0.0138115	0.316002	1		Jones et al., 2019
rs12130462	7891378	PER3	1	T	0.2402	0.118897	0.0788782	0.131765	0.534576	1		0.923514	0.848958	1.00462	0.0639268	0.42994	1		0.933828	0.868136	1.00449	0.0658332	0.443682	1		Jones et al., 2019
rs138949664	7899939	PER3	1	GACA	0.2401	0.119099	0.078909	0.131259	0.534576	1		0.923499	0.848917	1.00463	0.0639745	0.42994	1		0.933844	0.868122	1.00454	0.0660241	0.443682	1		Jones et al., 2019
rs139074685	7871481	PER3	1	A	0.2407	0.123556	0.0787478	0.11669	0.534576	1		0.922235	0.847874	1.00312	0.059106	0.42994	1		0.932196	0.866713	1.00263	0.058838	0.443682	1		Jones et al., 2019
rs141135083	7899021	PER3	1	G	0.0766	-0.190455	0.127838	0.136316	0.534576	1		1.0912	0.955173	1.24661	0.198851	0.668825	1		1.05674	0.941033	1.18667	0.350946	0.839213	1		Jones et al., 2019
rs146712569	7851258	PER3	1	C	0.1782	0.193767	0.0874053	0.0266618	0.534576	1		0.890683	0.810854	0.978372	0.0156766	0.29343	1		0.902678	0.832247	0.97907	0.0134998	0.316002	1		Jones et al., 2019
rs149246923	7876338	PER3	1	T	0.07676	-0.192197	0.127675	0.132273	0.534576	1		1.09276	0.956718	1.24816	0.190971	0.668825	1		1.05712	0.941517	1.18692	0.347171	0.839213	1		Jones et al., 2019
rs150031060	7846537	PER3	1	T	0.07647	-0.192848	0.127743	0.131174	0.534576	1		1.09537	0.958967	1.25117	0.179443	0.668825	1		1.05961	0.94363	1.18985	0.327587	0.839213	1		Jones et al., 2019
rs170631	7852117	PER3	1	G	0.07655	-0.189961	0.127673	0.136826	0.534576	1		1.09388	0.957711	1.24941	0.18586	0.668825	1		1.05892	0.943072	1.189	0.332817	0.839213	1		Jones et al., 2019
rs170632	7857432	PER3	1	T	0.0767	-0.190077	0.127692	0.136647	0.534576	1		1.09395	0.957758	1.24952	0.185591	0.668825	1		1.05508	0.939687	1.18465	0.364253	0.839213	1		Jones et al., 2019
rs17374230	7879685	PER3	1	C	0.2408	0.124017	0.0787406	0.115297	0.534576	1		0.921954	0.847621	1.00281	0.0581406	0.42994	1		0.931936	0.866476	1.00234	0.0578236	0.443682	1		Jones et al., 2019
rs17374439	7888438	PER3	1	T	0.2401	0.119649	0.0788687	0.129294	0.534576	1		0.923291	0.848759	1.00437	0.0631008	0.42994	1		0.933531	0.867867	1.00416	0.0645555	0.443682	1		Jones et al., 2019
rs228654	7897228	PER3	1	A	0.07665	-0.190256	0.127798	0.136602	0.534576	1		1.09113	0.955148	1.24647	0.199055	0.668825	1		1.05685	0.941165	1.18674	0.349906	0.839213	1		Jones et al., 2019
rs228657	7895278	PER3	1	A	0.07665	-0.190231	0.127792	0.136635	0.534576	1		1.09122	0.955229	1.24656	0.198634	0.668825	1		1.05686	0.941186	1.18676	0.349739	0.839213	1		Jones et al., 2019
rs228667	7869380	PER3	1	G	0.07671	-0.190711	0.127695	0.135351	0.534576	1		1.09362	0.957454	1.24914	0.187139	0.668825	1		1.05564	0.940182	1.18527	0.359554	0.839213	1		Jones et al., 2019
rs228671	7870418	PER3	1	T	0.07671	-0.191725	0.127694	0.133282	0.534576	1		1.09325	0.957129	1.24873	0.188808	0.668825	1		1.05654	0.940987	1.18628	0.352016	0.839213	1		Jones et al., 2019
rs228674	7874975	PER3	1	T	0.07676	-0.192144	0.127675	0.132381	0.534576	1		1.09277	0.956725	1.24817	0.190934	0.668825	1		1.0571	0.941496	1.18689	0.34736	0.839213	1		Jones et al., 2019
rs228685	7857974	PER3	1	T	0.0767	-0.190124	0.127693	0.136552	0.534576	1		1.0939	0.957704	1.24945	0.185862	0.668825	1		1.0551	0.939705	1.18467	0.364079	0.839213	1		Jones et al., 2019
rs228689	7879168	PER3	1	A	0.07676	-0.192232	0.127673	0.132197	0.534576	1		1.09273	0.95669	1.24812	0.19112	0.668825	1		1.05717	0.941561	1.18697	0.346776	0.839213	1		Jones et al., 2019
rs228690	7879322	PER3	1	T	0.06964	-0.144796	0.133802	0.279214	0.816699	1		1.08692	0.945295	1.24975	0.241954	0.684282	1		1.05433	0.934105	1.19003	0.391738	0.852994	1		Jones et al., 2019
rs228692	7880712	PER3	1	A	0.05837	-0.140475	0.144515	0.331063	0.816699	1		1.11454	0.959008	1.29529	0.157322	0.668825	1		1.09038	0.956717	1.24271	0.194704	0.839213	1		Jones et al., 2019
rs228695	7884403	PER3	1	G	0.07666	-0.191685	0.127704	0.133395	0.534576	1		1.09227	0.956248	1.24763	0.193378	0.668825	1		1.0571	0.941476	1.18693	0.34743	0.839213	1		Jones et al., 2019
rs228697	7887579	PER3	1	G	0.07665	-0.190656	0.127748	0.135626	0.534576	1		1.09153	0.955553	1.24686	0.196983	0.668825	1		1.05689	0.941253	1.18674	0.349311	0.839213	1		Jones et al., 2019
rs228699	7888169	PER3	1	C	0.07665	-0.190421	0.127758	0.13614	0.534576	1		1.09136	0.955388	1.24668	0.197845	0.668825	1		1.05684	0.941196	1.18669	0.349797	0.839213	1		Jones et al., 2019
rs228726	7848943	PER3	1	A	0.07662	-0.191167	0.127684	0.134387	0.534576	1		1.09599	0.959577	1.2518	0.176521	0.668825	1		1.05951	0.943585	1.18967	0.328196	0.839213	1		Jones et al., 2019
rs228730	7844469	PER3	1	A	0.07077	-0.117289	0.132493	0.376052	0.816699	1		1.06638	0.928458	1.2248	0.363067	0.7749	1		1.02532	0.909189	1.15628	0.683508	0.903549	1		Jones et al., 2019
rs3213578	7861158	PER3	1	G	0.07678	-0.196091	0.127632	0.124488	0.534576	1		1.09781	0.961257	1.25377	0.168531	0.668825	1		1.05711	0.941541	1.18686	0.347126	0.839213	1		Jones et al., 2019
rs560959	7859317	PER3	1	A	0.0767	-0.189991	0.127691	0.136821	0.534576	1		1.09393	0.957736	1.24949	0.185702	0.668825	1		1.05503	0.939645	1.18459	0.364658	0.839213	1		Jones et al., 2019
rs61773372	7848692	PER3	1	A	0.1785	0.190187	0.087338	0.0294671	0.534576	1		0.891992	0.812122	0.979717	0.0169355	0.29343	1		0.904002	0.833524	0.98044	0.0148117	0.316002	1		Jones et al., 2019
rs61773374	7858108	PER3	1	G	0.2408	0.125187	0.0787574	0.111984	0.534576	1		0.921948	0.8476	1.00282	0.0581712	0.42994	1		0.931756	0.866296	1.00216	0.0571912	0.443682	1		Jones et al., 2019
rs61773378	7866410	PER3	1	A	0.1766	0.185836	0.0876803	0.0340839	0.534576	1		0.892051	0.811856	0.980168	0.0174661	0.29343	1		0.909111	0.837976	0.986284	0.0218939	0.367818	1		Jones et al., 2019
rs61773379	7873075	PER3	1	C	0.2407	0.123554	0.0787477	0.116693	0.534576	1		0.922233	0.847873	1.00312	0.0591007	0.42994	1		0.932197	0.866714	1.00263	0.0588428	0.443682	1		Jones et al., 2019
rs61773390	7884525	PER3	1	T	0.2404	0.122926	0.0787875	0.118749	0.534576	1		0.922276	0.847882	1.0032	0.0593515	0.42994	1		0.932372	0.866847	1.00285	0.0596432	0.443682	1		Jones et al., 2019
rs61773391	7894067	PER3	1	G	0.2402	0.118906	0.0788801	0.131744	0.534576	1		0.923513	0.848956	1.00462	0.0639294	0.42994	1		0.933826	0.868132	1.00449	0.0658324	0.443682	1		Jones et al., 2019
rs61773392	7895418	PER3	1	T	0.2398	0.114249	0.0789446	0.147882	0.56464	1		0.925227	0.850477	1.00655	0.0705817	0.456066	1		0.936331	0.87042	1.00723	0.0773224	0.499622	1		Jones et al., 2019
rs74519801	7848828	PER3	1	A	0.1785	0.19021	0.0873374	0.029447	0.534576	1		0.89198	0.812112	0.979704	0.0169223	0.29343	1		0.903996	0.833518	0.980432	0.0148039	0.316002	1		Jones et al., 2019
rs7522808	7856266	PER3	1	C	0.241	0.121927	0.0787222	0.121465	0.534576	1		0.92304	0.848648	1.00395	0.0617696	0.42994	1		0.932943	0.86743	1.0034	0.0616881	0.443682	1		Jones et al., 2019
rs7543516	7871349	PER3	1	G	0.2407	0.123556	0.0787478	0.116688	0.534576	1		0.922235	0.847875	1.00312	0.0591075	0.42994	1		0.932195	0.866713	1.00263	0.0588362	0.443682	1		Jones et al., 2019
rs7545893	7856267	PER3	1	A	0.241	0.121928	0.0787222	0.121464	0.534576	1		0.92304	0.848647	1.00395	0.0617695	0.42994	1		0.932942	0.86743	1.0034	0.061688	0.443682	1		Jones et al., 2019
rs77052831	7846306	PER3	1	G	0.1786	0.189742	0.087348	0.0298683	0.534576	1		0.892231	0.812333	0.979987	0.0172038	0.29343	1		0.904141	0.833646	0.980598	0.0149732	0.316002	1		Jones et al., 2019
rs80199754	7846307	PER3	1	A	0.1786	0.189742	0.087348	0.029868	0.534576	1		0.89223	0.812333	0.979986	0.0172035	0.29343	1		0.904141	0.833645	0.980597	0.014973	0.316002	1		Jones et al., 2019
rs875994	7852919	PER3	1	C	0.1784	0.18901	0.0873395	0.0304897	0.534576	1		0.892103	0.812222	0.979841	0.0170576	0.29343	1		0.904216	0.83372	0.980672	0.0150477	0.316002	1		Jones et al., 2019
rs3828057	151780177	RORC	1	T	0.4242	-0.0401168	0.0689605	0.560762	0.912547	1		1.0551	0.981085	1.13471	0.148347	0.813821	1		1.03927	0.975479	1.10723	0.233333	0.999919	1		Kripke et al., 2014
rs2291738	56815281	TIMELESS	12	T	0.4421	-0.105975	0.0703047	0.131758	0.870162	1		1.0558	0.98005	1.13741	0.152873	0.547693	1		1.03071	0.965946	1.09982	0.360939	0.861629	1		Jankowski & Dmitrzak-Weglarz 2017
rs774045	56838745	TIMELESS	12	A	0.07125	0.0990367	0.129122	0.443105	0.876326	1		0.991638	0.86557	1.13607	0.903658	0.90373	1		0.989359	0.87818	1.11461	0.860372	0.871973	1		Etain et al., 2014
CHR; chromosome, CI;confidence interval, MAF; minor allelle frequency, OR; odds ratio, PBH; Benjamini & Hochberg adjusted p-value, PBY; Benjamini & Yekutieli adjusted p-value, sMEQ; shortened Morningness-Eveningness Questionnaire
