# Supplementary material for: Genetic Associations of Chronotype in the Finnish General Population
Source: J Biol Rhythms. 2020 Jun 24;35(5):501–11. doi: 10.1177/0748730420935328 (PMC7534025; doi:10.1177/0748730420935328)
Supplement: Supplemental_Table4_R2 – Supplemental material for Genetic Associations of Chronotype in the Finnish General Population [file Supplemental_Table4_R2.xlsx]

## Sheet: Taul1
Supplemental Table 4. Replication of UK Biobank and 23andMe based meta-analysis top genome-wide significant SNPs (Jones et al., 2019) (BETAs and odds ratios are for minor allelles (A1))
						Chronotype measure																						UK Biobank and 23andMe*
						continuous sMEQ score (n=7436)						binary sMEQ score (n=7436)								single item chronotype (n=8433)								single-item chronotype
						(5=extreme evening 27=extreme morning type)						(evening type as cases)								(evening type as cases)								(evening type as cases)‡
SNP	Position	CHR	A1	MAF (A1)		BETA	SE	Praw	PBH	PBY		OR	ln OR	95% CI		Praw	PBH	PBY		OR	ln OR	95% CI		Praw	PBH	PBY		OR	ln OR	P	(Nearest) Gene(s)
rs10012894	83237454	4	G	0.2481		-0.134506	0.0784655	0.0865328	0.432823	1		1.046	0.0449734	0.962881	1.13629	0.287084	0.603038	1		1.03397	0.0334058	0.962141	1.11115	0.36319	0.543381	1		1.03272	0.0322	2.94e-14	RASGEF1B-----HNRNPD
rs10013192	137023288	4	G	0.4425		0.0273418	0.0675074	0.685475	0.882872	1		0.987172	-0.012911	0.919163	1.06021	0.722946	0.82178	1		0.997001	-0.00300351	0.93695	1.0609	0.924504	0.955925	1		0.972583	-0.0278	8.24e-15
rs10019997	137048599	4	T	0.4423		0.0274136	0.0675141	0.684723	0.882872	1		0.987146	-0.0129373	0.919133	1.06019	0.722447	0.821639	1		0.996919	-0.00308576	0.936867	1.06082	0.92245	0.955925	1		0.97268	-0.0277	8.45e-15
rs10026003	137011048	4	C	0.4485		0.0191881	0.0674433	0.77603	0.910347	1		0.999316	-0.000684234	0.930547	1.07317	0.984983	0.991381	1		0.999631	-0.000369068	0.9395	1.06361	0.990694	0.996032	1		0.973653	-0.0267	8.14e-14
rs10036750	151920039	5	C	0.2467		0.17334	0.0787283	0.0277138	0.342889	1		0.917078	-0.0865628	0.843406	0.997186	0.0427736	0.44916	1		0.910237	-0.0940503	0.846509	0.978763	0.0110981	0.244094	1		0.966088	-0.0345	8.57e-17	NMUR2------GRIA1
rs10037537	152326018	5	G	0.3038		0.164252	0.0737727	0.0260137	0.33562	1		0.908622	-0.0958261	0.83993	0.982932	0.0168859	0.402149	1		0.917116	-0.0865213	0.856859	0.981611	0.0125879	0.244094	1		0.968991	-0.0315	6.43e-15	NMUR2------GRIA1
rs10041133	152328596	5	A	0.3032		0.165745	0.0738488	0.0248372	0.327364	1		0.908829	-0.0955983	0.840055	0.983234	0.0172608	0.402149	1		0.917553	-0.0860449	0.857213	0.982139	0.0131658	0.244094	1		0.968894	-0.0316	6.24e-15	NMUR2------GRIA1
rs1004245	103088409	7	C	0.3666		0.0317995	0.0703624	0.651327	0.882872	1		0.938825	-0.0631262	0.871371	1.0115	0.0970393	0.51038	1		0.930009	-0.072561	0.871583	0.992352	0.028388	0.244094	1		0.967635	-0.0329	1.85e-18	SLC26A5---RELN
rs10045463	151920194	5	T	0.2458		0.172507	0.0787623	0.0285392	0.344652	1		0.919072	-0.0843908	0.84522	0.999377	0.0483204	0.44916	1		0.910747	-0.0934901	0.846965	0.979332	0.0116115	0.244094	1		0.965992	-0.0346	8.06e-17	NMUR2------GRIA1
rs10046082	151961446	5	A	0.1974		0.263979	0.0855843	0.00204688	0.180882	1		0.880119	-0.127698	0.803219	0.964381	0.00619172	0.402149	1		0.896774	-0.108951	0.828835	0.970283	0.0067186	0.244094	1		0.966958	-0.0336	1.71e-16	NMUR2------GRIA1
rs10046711	76633887	8	G	0.09728		0.0794254	0.113755	0.485064	0.767736	1		0.97617	-0.0241185	0.865114	1.10148	0.69551	0.819298	1		0.968265	-0.0322495	0.871854	1.07534	0.546748	0.710166	1		1.03521	0.0346	1.46e-14	HNF4G------ZFHX4
rs10047514	63538122	12	A	0.4129		0.138929	0.069246	0.0448589	0.387386	1		0.978051	-0.0221935	0.908865	1.0525	0.553249	0.727608	1		0.930583	-0.071944	0.872982	0.991985	0.0273267	0.244094	1		0.970251	-0.0302	4.96e-14	AVPR1A
rs10048735	198742525	2	T	0.3825		0.0041879	0.0704448	0.952596	0.983534	1		0.931624	-0.070826	0.864585	1.00386	0.0630501	0.44916	1		0.983006	-0.0171401	0.921239	1.04891	0.604697	0.752564	1		0.961943	-0.0388	2.57e-26	PLCL1
rs10048736	144239303	2	A	0.3344		0.0217499	0.0718134	0.762	0.90517	1		0.979917	-0.0202874	0.908348	1.05713	0.600081	0.756217	1		0.963325	-0.0373644	0.90164	1.02923	0.268441	0.451151	1		1.03749	0.0368	1.45e-24	ARHGAP15
rs10052000	152298890	5	C	0.3376		0.16469	0.0713533	0.0210211	0.295325	1		0.915239	-0.08857	0.848386	0.987359	0.0220977	0.447015	1		0.921659	-0.08158	0.863073	0.984223	0.0149098	0.244094	1		0.967442	-0.0331	4.46e-18	NMUR2------GRIA1
rs10052054	152298837	5	G	0.3658		0.13385	0.0698402	0.0553381	0.387386	1		0.918619	-0.0848838	0.852953	0.98934	0.0248854	0.44916	1		0.936917	-0.0651606	0.878605	0.999099	0.0468703	0.244094	1		0.970348	-0.0301	1.11e-15	NMUR2------GRIA1
rs10056647	152286477	5	T	0.3372		0.166189	0.0713842	0.019934	0.286849	1		0.91561	-0.0881648	0.848704	0.98779	0.0227688	0.447027	1		0.922216	-0.0809758	0.863573	0.98484	0.0157059	0.244094	1		0.967345	-0.0332	3.88e-18	NMUR2------GRIA1
rs1006436	72232316	16	G	0.4335		0.0194752	0.0678541	0.774108	0.910347	1		0.953227	-0.0479022	0.887065	1.02432	0.191835	0.517576	1		0.989687	-0.0103665	0.929551	1.05371	0.745851	0.858221	1		1.03025	0.0298	1.86e-16	PMFBP1-----ZFHX3
rs10070734	87940026	5	T	0.2669		-0.158985	0.0765421	0.0378273	0.366944	1		1.03236	0.0318474	0.952325	1.11912	0.439207	0.720777	1		1.04629	0.0452506	0.975031	1.12275	0.208638	0.40442	1		1.02552	0.0252	5.05e-14	TMEM161B-----MEF2C
rs10086741	116671367	8	G	0.4585		0.0322826	0.0691606	0.640674	0.882872	1		0.956206	-0.0447819	0.888644	1.0289	0.23099	0.539497	1		0.941795	-0.0599677	0.883759	1.00364	0.0646054	0.249307	1		0.971999	-0.0284	8.65e-15	TRPS1
rs10091377	76635075	8	G	0.09728		0.0791913	0.113781	0.486454	0.767736	1		0.976266	-0.0240202	0.865179	1.10162	0.696738	0.819298	1		0.968403	-0.032107	0.871954	1.07552	0.548622	0.710166	1		1.03521	0.0346	1.46e-14	HNF4G------ZFHX4
rs10092023	76635361	8	A	0.09728		0.0794772	0.113756	0.484783	0.767736	1		0.976158	-0.0241308	0.865101	1.10147	0.695355	0.819298	1		0.968276	-0.0322381	0.871864	1.07535	0.546888	0.710166	1		1.03521	0.0346	1.46e-14	HNF4G------ZFHX4
rs10092128	76598346	8	A	0.1554		0.0932625	0.0938125	0.320189	0.649338	1		0.950484	-0.050784	0.860157	1.0503	0.318865	0.644642	1		0.966034	-0.0345562	0.886017	1.05328	0.433435	0.615298	1		1.03004	0.0296	8.12e-14	HNF4G------ZFHX4
rs10093630	76610527	8	G	0.1554		0.0940473	0.0938076	0.316108	0.644284	1		0.950414	-0.0508576	0.860099	1.05021	0.318146	0.643693	1		0.965686	-0.0349165	0.8857	1.0529	0.428642	0.609836	1		1.03004	0.0296	7.13e-14	HNF4G------ZFHX4
rs10093827	76672401	8	G	0.154		0.0924997	0.0941991	0.326152	0.652388	1		0.948737	-0.0526237	0.858187	1.04884	0.303848	0.627299	1		0.966454	-0.0341216	0.886109	1.05408	0.440982	0.62361	1		1.03025	0.0298	6.37e-14	HNF4G------ZFHX4
rs10096089	76599285	8	G	0.09807		0.0837823	0.113587	0.460777	0.759829	1		0.977152	-0.0231131	0.866153	1.10238	0.707149	0.819298	1		0.964113	-0.0365468	0.868221	1.0706	0.494133	0.664974	1		1.0351	0.0345	1.93e-14	HNF4G------ZFHX4
rs10096192	76599332	8	A	0.1554		0.0940863	0.0938072	0.315906	0.644224	1		0.950399	-0.0508734	0.860086	1.0502	0.317991	0.643563	1		0.965673	-0.03493	0.885688	1.05288	0.428456	0.609813	1		1.02994	0.0295	8.25e-14	HNF4G------ZFHX4
rs10097811	76641669	8	T	0.09728		0.0793915	0.113756	0.485254	0.767736	1		0.976177	-0.0241114	0.865118	1.10149	0.695589	0.819298	1		0.96828	-0.032234	0.871867	1.07535	0.546939	0.710166	1		1.03521	0.0346	1.41e-14	HNF4G------ZFHX4
rs10099553	76687816	8	G	0.152		0.0852686	0.094632	0.367589	0.696916	1		0.948833	-0.0525225	0.85788	1.04943	0.306982	0.629663	1		0.972867	-0.0275079	0.891666	1.06146	0.536174	0.706446	1		1.03004	0.0296	1.2e-13	HNF4G------ZFHX4
rs10101500	76618409	8	G	0.09762		0.0816627	0.113672	0.472529	0.766364	1		0.976157	-0.0241318	0.865178	1.10137	0.695127	0.819298	1		0.966955	-0.0336033	0.870732	1.07381	0.529772	0.700664	1		1.03531	0.0347	1.52e-14	HNF4G------ZFHX4
rs1010196	77815566	1	T	0.3398		0.0908187	0.0709854	0.200796	0.53747	1		0.945422	-0.0561239	0.876928	1.01927	0.143567	0.51038	1		0.943296	-0.0583752	0.883583	1.00704	0.080188	0.280115	1		0.96127	-0.0395	1.49e-24	AK5
rs10104345	76616452	8	G	0.09762		0.0816626	0.113672	0.47253	0.766364	1		0.976157	-0.0241318	0.865178	1.10137	0.695131	0.819298	1		0.966953	-0.0336054	0.870731	1.07381	0.529756	0.700664	1		1.03531	0.0347	1.49e-14	HNF4G------ZFHX4
rs10104441	76601448	8	A	0.09807		0.0838913	0.113587	0.460197	0.759829	1		0.977096	-0.0231704	0.866102	1.10232	0.706465	0.819298	1		0.964063	-0.0365986	0.868176	1.07054	0.493533	0.664974	1		1.03521	0.0346	1.73e-14	HNF4G------ZFHX4
rs10104684	76618475	8	T	0.09762		0.0816628	0.113672	0.472529	0.766364	1		0.976156	-0.0241329	0.865177	1.10137	0.695121	0.819298	1		0.966955	-0.0336033	0.870732	1.07381	0.529775	0.700664	1		1.03531	0.0347	1.47e-14	HNF4G------ZFHX4
rs10106633	76614353	8	G	0.09762		0.0816648	0.113672	0.472518	0.766364	1		0.976155	-0.0241339	0.865176	1.10137	0.695109	0.819298	1		0.966949	-0.0336095	0.870727	1.0738	0.5297	0.700664	1		1.03531	0.0347	1.5e-14	HNF4G------ZFHX4
rs10106663	76614428	8	G	0.09726		0.0843764	0.113811	0.45849	0.759829	1		0.976074	-0.0242169	0.865004	1.10141	0.694397	0.819298	1		0.96682	-0.0337429	0.8705	1.0738	0.52858	0.699562	1		1.03531	0.0347	1.5e-14	HNF4G------ZFHX4
rs10108833	76597078	8	G	0.09807		0.0837791	0.113587	0.460794	0.759829	1		0.977154	-0.023111	0.866155	1.10238	0.707178	0.819298	1		0.964112	-0.0365478	0.868221	1.0706	0.49413	0.664974	1		1.03521	0.0346	1.79e-14	HNF4G------ZFHX4
rs10108912	76627026	8	A	0.09728		0.0792713	0.113755	0.485912	0.767736	1		0.976232	-0.024055	0.865169	1.10155	0.696269	0.819298	1		0.968298	-0.0322154	0.871884	1.07537	0.547164	0.710166	1		1.03521	0.0346	1.44e-14	HNF4G------ZFHX4
rs10116673	37155264	9	A	0.2894		-0.173281	0.0741211	0.0194237	0.286849	1		1.07272	0.0701975	0.992356	1.1596	0.0772544	0.46587	1		1.08681	0.0832468	1.01525	1.16343	0.0166051	0.244094	1		1.0285	0.0281	6.14e-16	ZCCHC7
rs1012241	40551767	22	C	0.4088		0.0570822	0.0697547	0.413196	0.732876	1		0.981036	-0.0191461	0.911204	1.05622	0.611313	0.761463	1		0.98767	-0.0124066	0.926181	1.05324	0.705196	0.833887	1		0.969766	-0.0307	1.77e-16	FAM83F-----TNRC6B
rs1012642	46353279	12	C	0.4903		-0.00617471	0.0671176	0.926702	0.983534	1		1.05481	0.0533607	0.982485	1.13246	0.140913	0.51038	1		1.01957	0.019381	0.958457	1.08457	0.538919	0.706721	1		0.972583	-0.0278	2.64e-16	SCAF11
rs10127757	21490045	1	G	0.4139		0.00135874	0.0688796	0.984262	0.990535	1		1.0362	0.0355602	0.963499	1.11438	0.338021	0.669726	1		0.995515	-0.00449509	0.934281	1.06076	0.889623	0.94466	1		0.969282	-0.0312	6.31e-18	EIF4G3
rs10129020	33858936	12	T	0.4123		-0.0683714	0.0687974	0.320349	0.649338	1		1.02157	0.0213407	0.950144	1.09836	0.563936	0.733685	1		1.05146	0.0501797	0.986962	1.12018	0.120267	0.325284	1		1.04029	0.0395	1.49e-27	SYT10------ALG10
rs1014242	32272305	7	C	0.2869		-0.103672	0.0752359	0.168259	0.521671	1		1.05198	0.0506741	0.972054	1.13848	0.208787	0.519017	1		1.04017	0.0393842	0.970828	1.11446	0.263205	0.447402	1		1.03221	0.0317	2.37e-19	PDE1C
rs10153682	44841098	2	A	0.377		-0.130131	0.0695635	0.0614296	0.392673	1		1.07141	0.0689755	0.99557	1.15302	0.0655584	0.44916	1		1.06691	0.0647666	1.00066	1.13754	0.0476715	0.244094	1		1.02491	0.0246	1.54e-14	CAMKMT
rs10155517	151937958	5	T	0.2132		0.238143	0.0834255	0.00432159	0.186438	1		0.889295	-0.117326	0.813644	0.971981	0.0096964	0.402149	1		0.897544	-0.108093	0.831149	0.969244	0.0058397	0.244094	1		0.967055	-0.0335	1.62e-16	NMUR2------GRIA1
rs10157197	150250636	1	A	0.3783		-0.146038	0.0699775	0.036929	0.362951	1		1.05406	0.0526494	0.978923	1.13496	0.16291	0.51038	1		1.02659	0.0262426	0.962938	1.09445	0.421647	0.602097	1		1.03334	0.0328	6.44e-22	C1orf54
rs10159394	20015955	1	A	0.2906		0.0830719	0.0743291	0.263764	0.614629	1		0.994902	-0.00511104	0.919835	1.0761	0.898391	0.928621	1		0.981857	-0.0183096	0.916901	1.05142	0.600081	0.752131	1		0.971319	-0.0291	1.78e-14	TMCO4
rs10161183	39182087	12	C	0.3968		-0.116899	0.0718551	0.103807	0.467004	1		1.03795	0.0372476	0.962219	1.11965	0.335219	0.665537	1		1.07549	0.0727764	1.00694	1.1487	0.0303304	0.244094	1		1.05096	0.0497	2.83e-41	CPNE8
rs10161311	33623204	12	G	0.4566		-0.00602248	0.0680092	0.929439	0.983534	1		1.00043	0.000429908	0.930959	1.07509	0.990645	0.993605	1		0.956046	-0.0449492	0.897994	1.01785	0.159607	0.353059	1		0.973069	-0.0273	1.46e-13	SYT10-----ALG10
rs10161491	33623806	12	T	0.4566		-0.00608685	0.0680116	0.928689	0.983534	1		1.00045	0.000449899	0.93097	1.07511	0.990318	0.993605	1		0.956077	-0.0449168	0.898021	1.01789	0.159927	0.353068	1		0.973069	-0.0273	1.47e-13	SYT10-----ALG10
rs10164919	44875088	2	T	0.377		-0.129496	0.0697823	0.0635332	0.395501	1		1.07192	0.0694514	0.995789	1.15387	0.0646478	0.44916	1		1.06596	0.0638758	0.999571	1.13676	0.0515496	0.244094	1		1.02501	0.0247	4.52e-14	CAMKMT
rs10165552	44785425	2	T	0.3784		-0.133017	0.0695282	0.0557687	0.387386	1		1.07644	0.0736593	1.00029	1.1584	0.0491144	0.44916	1		1.0652	0.0631626	0.999086	1.13569	0.0533605	0.244094	1		1.02419	0.0239	6.23e-14	CAMKMT
rs10165674	50605895	2	A	0.1574		-0.0636559	0.0933805	0.495461	0.774664	1		0.998725	-0.00127581	0.905068	1.10207	0.979733	0.989193	1		1.00335	0.0033444	0.921015	1.09305	0.938909	0.962534	1		0.967055	-0.0335	1.63e-13	NRXN1
rs10166328	198511917	2	A	0.4072		0.0499186	0.0693043	0.471374	0.766364	1		1.05878	0.0571173	0.983991	1.13926	0.12647	0.51038	1		0.996542	-0.00346399	0.934975	1.06216	0.915222	0.955925	1		1.03283	0.0323	1.18e-16	RFTN2
rs10166569	198183439	2	A	0.4263		0.0453572	0.0681008	0.505412	0.782846	1		1.03845	0.0377292	0.966263	1.11603	0.304705	0.627299	1		0.993252	-0.00677087	0.93284	1.05758	0.832515	0.911508	1		1.02798	0.0276	1.32e-13	ANKRD44---SF3B1
rs10166845	198896071	2	G	0.3923		-0.0256922	0.0706637	0.716179	0.882872	1		0.948483	-0.0528914	0.880064	1.02222	0.166177	0.51038	1		0.993508	-0.00651316	0.931045	1.06016	0.844153	0.917007	1		0.960501	-0.0403	8.8e-29	PLCL1
rs10168462	44862613	2	A	0.3786		-0.128501	0.0696099	0.0649289	0.395501	1		1.07291	0.0703746	0.996902	1.1547	0.060493	0.44916	1		1.06617	0.0640728	0.999939	1.1368	0.0502189	0.244094	1		1.0246	0.0243	4.76e-14	CAMKMT
rs10169453	198835212	2	C	0.3919		0.010919	0.0703229	0.876613	0.966359	1		0.9352	-0.0669949	0.868048	1.00755	0.078039	0.46587	1		0.974463	-0.0258687	0.913327	1.03969	0.433912	0.615524	1		0.961847	-0.0389	1.07e-26	PLCL1
rs10170973	77097178	2	A	0.4929		-0.130682	0.0669692	0.0510492	0.387386	1		1.05245	0.0511208	0.980576	1.12959	0.156641	0.51038	1		1.05508	0.0536166	0.992054	1.12211	0.0879886	0.287635	1		1.03066	0.0302	8.3e-18	LRRTM4
rs1017168	107435405	12	A	0.4101		-0.224741	0.0685192	0.00104293	0.164295	1		1.07937	0.0763775	1.0041	1.16029	0.0383743	0.44916	1		1.10037	0.0956465	1.03299	1.17215	0.00300947	0.244094	1		1.02953	0.0291	1.1e-13	CRY1
rs10172719	77258964	2	C	0.4979		-0.111359	0.0668357	0.0957227	0.454038	1		1.05801	0.0563898	0.985904	1.13539	0.117402	0.51038	1		1.05523	0.0537588	0.992318	1.12214	0.0865146	0.284836	1		1.03427	0.0337	1.64e-22	LRRTM4
rs10172961	198446859	2	T	0.4203		0.053122	0.0688301	0.440266	0.747882	1		1.05553	0.054043	0.981443	1.13522	0.145528	0.51038	1		0.992767	-0.00725928	0.931828	1.05769	0.822289	0.907804	1		1.03015	0.0297	1e-14	RFTN2
rs10173901	77276893	2	T	0.48		-0.0940052	0.06685	0.159703	0.514343	1		1.04956	0.048371	0.978039	1.12631	0.179175	0.517576	1		1.04406	0.043117	0.981807	1.11025	0.169259	0.361544	1		1.03365	0.0331	8.84e-22	LRRTM4
rs10174860	60490738	2	G	0.3734		0.0583782	0.0706908	0.40893	0.732876	1		0.989714	-0.0103393	0.918335	1.06664	0.786614	0.860498	1		0.970331	-0.030118	0.909227	1.03554	0.364101	0.544152	1		1.02429	0.024	5.85e-14	#NAME?
rs10174891	60490927	2	T	0.4674		-0.147108	0.068456	0.0316713	0.349345	1		1.05351	0.0521274	0.979975	1.13256	0.157949	0.51038	1		1.05979	0.0580708	0.995038	1.12875	0.0710245	0.264318	1		0.97453	-0.0258	1.86e-15	#NAME?
rs10177049	239422169	2	T	0.1914		-0.00441245	0.0866979	0.959411	0.983534	1		1.03022	0.0297724	0.940044	1.12904	0.524132	0.723329	1		1.02381	0.023531	0.945629	1.10845	0.561521	0.721091	1		1.05813	0.0565	2.39e-30	ASB1-----TWIST2
rs10177758	198858917	2	G	0.366		-0.0194531	0.0715987	0.785863	0.915205	1		0.945128	-0.0564349	0.876052	1.01965	0.14501	0.51038	1		0.9912	-0.00883895	0.928044	1.05865	0.792449	0.883149	1		0.962039	-0.0387	1.4e-26	PLCL1
rs10178728	239360121	2	A	0.2593		-0.0457832	0.076844	0.551331	0.82955	1		0.981548	-0.0186244	0.904764	1.06485	0.654054	0.795699	1		0.998378	-0.00162332	0.93025	1.0715	0.9641	0.979795	1		1.05665	0.0551	3.54e-29	ASB1
rs10178946	198463090	2	G	0.4204		0.0578188	0.068805	0.400751	0.727264	1		1.05356	0.0521749	0.979639	1.13307	0.159799	0.51038	1		0.992206	-0.00782453	0.93133	1.05706	0.808622	0.896654	1		1.02973	0.0293	2.33e-14	RFTN2
rs10179362	44819876	2	T	0.3795		-0.131793	0.0695115	0.0580003	0.387386	1		1.07621	0.0734456	1.00008	1.15814	0.0497481	0.44916	1		1.06768	0.0654881	1.00143	1.13831	0.0450876	0.244094	1		1.02429	0.024	3.92e-14	CAMKMT
rs10180461	144263033	2	C	0.3395		0.0146645	0.0714737	0.837442	0.948528	1		0.981815	-0.0183524	0.910419	1.05881	0.633767	0.779719	1		0.959584	-0.0412554	0.898386	1.02495	0.219831	0.411386	1		1.03634	0.0357	3.13e-23	ARHGAP15
rs10183619	77219467	2	T	0.4832		-0.127042	0.0669803	0.0579046	0.387386	1		1.06359	0.06165	0.990939	1.14157	0.0876705	0.49195	1		1.06043	0.0586745	0.996986	1.12792	0.0623117	0.246734	1		1.03427	0.0337	2.27e-22	LRRTM4
rs10183642	77219547	2	A	0.4832		-0.127041	0.0669802	0.0579064	0.387386	1		1.06359	0.06165	0.99094	1.14157	0.0876677	0.49195	1		1.06043	0.0586745	0.996986	1.12792	0.0623128	0.246734	1		1.03427	0.0337	2.27e-22	LRRTM4
rs10184227	198894305	2	T	0.3923		-0.0255556	0.0706579	0.717601	0.882872	1		0.948273	-0.0531128	0.879873	1.02199	0.164377	0.51038	1		0.993707	-0.00631288	0.931236	1.06037	0.848862	0.920051	1		0.960501	-0.0403	8.34e-29	PLCL1
rs10184395	198894285	2	G	0.3839		0.071795	0.0708433	0.310886	0.643308	1		1.04035	0.0395572	0.965339	1.12119	0.300186	0.622905	1		0.990412	-0.00963426	0.928126	1.05688	0.771259	0.872753	1		1.03076	0.0303	1.03e-14	PLCL1
rs10186447	239467168	2	T	0.1193		-0.15348	0.103788	0.13924	0.48652	1		1.11555	0.109348	1.00072	1.24355	0.0485009	0.44916	1		1.07951	0.0765072	0.981221	1.18765	0.11624	0.319162	1		1.05897	0.0573	1.01e-27	ASB1------TWIST2
rs10186912	77220195	2	A	0.4832		-0.127042	0.0669803	0.0579046	0.387386	1		1.06359	0.06165	0.99094	1.14157	0.0876637	0.49195	1		1.06044	0.0586839	0.996988	1.12792	0.0623034	0.246734	1		1.03448	0.0339	1.67e-22	LRRTM4
rs10187466	77183289	2	T	0.4568		0.121669	0.067246	0.0704435	0.395501	1		0.956693	-0.0442727	0.891063	1.02716	0.222081	0.536222	1		0.943969	-0.057662	0.887305	1.00425	0.067911	0.256689	1		0.967055	-0.0335	3.44e-22	LRRTM4
rs1018807	40629805	22	G	0.4084		0.0569208	0.069767	0.414601	0.732876	1		0.979693	-0.020516	0.909941	1.05479	0.586148	0.751042	1		0.98841	-0.0116577	0.926867	1.05404	0.722279	0.839326	1		0.969766	-0.0307	1.14e-16	TNRC6B
rs10188853	239430558	2	C	0.2559		-0.0637551	0.0782591	0.415289	0.732876	1		1.01769	0.0175354	0.93698	1.10535	0.677432	0.81457	1		1.02764	0.0272649	0.956537	1.10402	0.456127	0.63505	1		1.05422	0.0528	8.44e-29	ASB1-----TWIST2
rs10188963	44792315	2	T	0.3825		-0.127129	0.0693844	0.0669561	0.395501	1		1.07475	0.0720881	0.998841	1.15643	0.0537387	0.44916	1		1.05906	0.0573817	0.99343	1.12902	0.0787457	0.278788	1		1.0246	0.0243	2.77e-14	CAMKMT
rs10188972	44792344	2	T	0.3823		-0.127646	0.0693754	0.0658186	0.395501	1		1.07553	0.0728136	0.999578	1.15726	0.0513348	0.44916	1		1.05884	0.057174	0.993232	1.12878	0.0797959	0.279451	1		1.0247	0.0244	2.03e-14	CAMKMT
rs10189897	198813410	2	G	0.3913		0.0105292	0.0703568	0.881041	0.968615	1		0.932363	-0.0700331	0.865378	1.00453	0.0656132	0.44916	1		0.975276	-0.0250348	0.914061	1.04059	0.449092	0.631855	1		0.961943	-0.0388	1.38e-26	PLCL1
rs10189912	144162609	2	G	0.3323		0.0238881	0.0718644	0.739592	0.889418	1		0.97719	-0.0230742	0.905754	1.05426	0.551354	0.726597	1		0.968727	-0.0317724	0.906658	1.03504	0.346997	0.529108	1		1.03728	0.0366	2.78e-24	ARHGAP15
rs10190179	77242259	2	T	0.4965		0.119014	0.0667959	0.0748296	0.396097	1		0.944297	-0.0573145	0.87996	1.01334	0.111402	0.51038	1		0.945916	-0.0556015	0.889503	1.00591	0.0763534	0.277456	1		0.967152	-0.0334	2.66e-22	LRRTM4
rs10190198	77244245	2	A	0.4968		0.117115	0.0667896	0.0795589	0.40867	1		0.944719	-0.0568678	0.880356	1.01379	0.114204	0.51038	1		0.94633	-0.0551639	0.889904	1.00633	0.0786362	0.278788	1		0.967055	-0.0335	2.82e-22	LRRTM4
rs10190226	198901564	2	C	0.3744		0.0702271	0.0712393	0.324268	0.651279	1		1.03644	0.0357918	0.961315	1.11744	0.351182	0.688402	1		0.993382	-0.00664	0.930584	1.06042	0.842039	0.916261	1		1.03076	0.0303	6.7e-15	PLCL1
rs10190443	77242531	2	T	0.4965		0.119128	0.0667942	0.0745437	0.396097	1		0.944269	-0.0573442	0.879935	1.01331	0.111207	0.51038	1		0.945899	-0.0556195	0.889485	1.00589	0.0762668	0.277456	1		0.967055	-0.0335	2.08e-22	LRRTM4
rs10190510	77221637	2	T	0.4832		-0.127044	0.0669804	0.0579011	0.387386	1		1.06359	0.06165	0.990942	1.14157	0.0876553	0.49195	1		1.06044	0.0586839	0.996991	1.12793	0.0622872	0.246734	1		1.03448	0.0339	1.64e-22	LRRTM4
rs10191758	144263280	2	G	0.3396		0.0145777	0.0714869	0.838421	0.948723	1		0.982244	-0.0179155	0.910802	1.05929	0.641929	0.7844	1		0.959792	-0.0410387	0.898569	1.02519	0.222341	0.412201	1		1.03634	0.0357	3.8e-23	ARHGAP15
rs10192262	77174412	2	C	0.4859		0.101799	0.0667062	0.127032	0.469263	1		0.957309	-0.0436291	0.892185	1.02719	0.224839	0.539497	1		0.94932	-0.0520093	0.892793	1.00943	0.0968217	0.301245	1		0.967442	-0.0331	1.02e-21	LRRTM4
rs10192334	44862735	2	C	0.3786		-0.128526	0.0696098	0.064876	0.395501	1		1.07293	0.0703932	0.996927	1.15473	0.0604	0.44916	1		1.06616	0.0640634	0.999926	1.13678	0.0502651	0.244094	1		1.0247	0.0244	4.54e-14	CAMKMT
rs10192466	198738019	2	A	0.3826		0.0041786	0.0704443	0.952701	0.983534	1		0.93163	-0.0708195	0.864592	1.00387	0.0630744	0.44916	1		0.983007	-0.017139	0.92124	1.04891	0.604707	0.752564	1		0.961943	-0.0388	2.48e-26	PLCL1
rs10193309	77222089	2	T	0.4832		-0.127045	0.0669805	0.0579007	0.387386	1		1.06359	0.06165	0.990942	1.14157	0.0876544	0.49195	1		1.06044	0.0586839	0.996992	1.12793	0.0622854	0.246734	1		1.03448	0.0339	1.69e-22	LRRTM4
rs10195185	44838991	2	G	0.377		-0.130137	0.0695617	0.0614107	0.392673	1		1.0714	0.0689662	0.995571	1.15301	0.0655554	0.44916	1		1.06691	0.0647666	1.00067	1.13754	0.0476679	0.244094	1		1.0248	0.0245	1.8e-14	CAMKMT
rs10196612	198894139	2	C	0.3923		-0.0255152	0.0706514	0.718004	0.882872	1		0.94831	-0.0530738	0.879913	1.02202	0.164651	0.51038	1		0.993662	-0.00635817	0.931199	1.06031	0.847788	0.919888	1		0.960597	-0.0402	9.41e-29	PLCL1
rs10196630	77219882	2	C	0.4827		-0.128425	0.0670145	0.0553552	0.387386	1		1.06529	0.0632471	0.992489	1.14344	0.0799066	0.473627	1		1.06144	0.0596265	0.997904	1.12903	0.0583107	0.246734	1		1.03448	0.0339	1.6e-22	LRRTM4
rs10196801	77223252	2	T	0.4832		-0.12706	0.066982	0.0578755	0.387386	1		1.06359	0.06165	0.990934	1.14157	0.0876971	0.49195	1		1.06046	0.0587028	0.997008	1.12795	0.0622132	0.246734	1		1.03448	0.0339	1.65e-22	LRRTM4
rs10196895	77223351	2	G	0.4832		-0.127086	0.0669827	0.0578279	0.387386	1		1.06363	0.0616876	0.990971	1.14161	0.0875038	0.49195	1		1.06047	0.0587122	0.997015	1.12796	0.0621805	0.246734	1		1.03448	0.0339	1.83e-22	LRRTM4
rs10196939	77223203	2	A	0.4832		-0.127056	0.0669827	0.0578862	0.387386	1		1.06359	0.06165	0.990937	1.14157	0.0876804	0.49195	1		1.06049	0.0587311	0.99704	1.12799	0.0620706	0.246734	1		1.03448	0.0339	1.73e-22	LRRTM4
rs10196961	198513930	2	A	0.3727		0.0238565	0.07061	0.735476	0.887639	1		0.923569	-0.0795098	0.856909	0.995414	0.0375052	0.44916	1		0.977417	-0.0228419	0.915843	1.04313	0.491424	0.664974	1		0.962039	-0.0387	7.78e-26	RFTN2
rs10198333	60490773	2	A	0.495		0.143511	0.0682734	0.0355865	0.35776	1		0.959235	-0.0416192	0.89244	1.03103	0.258396	0.564081	1		0.922912	-0.0802214	0.866588	0.982897	0.0125285	0.244094	1		1.02573	0.0254	2.26e-15	#NAME?
rs10198606	198769739	2	G	0.3827		0.00424848	0.0704481	0.951913	0.983534	1		0.93158	-0.0708732	0.864541	1.00382	0.0628882	0.44916	1		0.983002	-0.0171441	0.921232	1.04891	0.60464	0.752564	1		0.962232	-0.0385	3.51e-26	PLCL1
rs10199256	77259279	2	A	0.4978		-0.11125	0.0668332	0.0960355	0.454964	1		1.05802	0.0563992	0.985912	1.13539	0.117353	0.51038	1		1.05531	0.0538346	0.992395	1.12222	0.0860601	0.284589	1		1.03427	0.0337	1.93e-22	LRRTM4
rs10199825	44792276	2	A	0.3817		-0.128968	0.0694546	0.0633694	0.395501	1		1.07718	0.0743465	1.00102	1.15913	0.0469003	0.44916	1		1.06056	0.0587971	0.994788	1.13069	0.0718605	0.266159	1		1.02378	0.0235	1.4e-13	CAMKMT
rs10200379	144183008	2	A	0.4948		0.0034398	0.0678637	0.959576	0.983534	1		1.01429	0.0141889	0.944143	1.08966	0.697921	0.819298	1		0.975511	-0.0247938	0.916482	1.03834	0.436271	0.61853	1		1.02552	0.0252	7.19e-14	ARHGAP15
rs10200533	144183002	2	A	0.4948		0.00346466	0.0678581	0.959281	0.983534	1		1.01414	0.014041	0.944009	1.08949	0.700906	0.819298	1		0.975394	-0.0249138	0.916376	1.03821	0.434016	0.615558	1		1.02552	0.0252	7.1e-14	ARHGAP15
rs10201530	77256291	2	C	0.4997		-0.112231	0.0669863	0.0938922	0.448749	1		1.05738	0.0557942	0.985154	1.13489	0.122205	0.51038	1		1.05542	0.0539388	0.992365	1.12248	0.08614	0.284597	1		1.03417	0.0336	2e-22	LRRTM4
rs10202231	60500144	2	T	0.4951		0.137447	0.0683531	0.0443782	0.387386	1		0.962374	-0.0383521	0.895289	1.03449	0.298197	0.619856	1		0.925242	-0.0777	0.868714	0.98545	0.0157071	0.244094	1		1.02532	0.025	5.11e-15	#NAME?
rs10203581	198515900	2	G	0.4071		0.0498419	0.0693033	0.47205	0.766364	1		1.05884	0.057174	0.984044	1.13932	0.126112	0.51038	1		0.996554	-0.00345195	0.934987	1.06218	0.915512	0.955925	1		1.03283	0.0323	1.15e-16	RFTN2
rs10204157	239422669	2	G	0.2589		-0.0609529	0.0777366	0.433009	0.741248	1		1.01921	0.0190278	0.938929	1.10635	0.649481	0.790992	1		1.0268	0.0264472	0.956188	1.10262	0.466932	0.6411	1		1.05274	0.0514	3.71e-29	ASB1-----TWIST2
rs10204166	198835264	2	G	0.3919		0.0109194	0.0703229	0.876608	0.966359	1		0.9352	-0.0669949	0.868048	1.00755	0.0780382	0.46587	1		0.974463	-0.0258687	0.913327	1.03969	0.43391	0.615524	1		0.961751	-0.039	6.69e-27	PLCL1
rs10204230	144270448	2	C	0.4243		0.0202479	0.0688472	0.768691	0.908626	1		0.972094	-0.0283028	0.903976	1.04535	0.445132	0.720777	1		0.982626	-0.0175267	0.922174	1.04704	0.588492	0.745584	1		1.03252	0.032	3.31e-18	ARHGAP15
rs10204480	44864441	2	A	0.3778		-0.126741	0.0697332	0.0691795	0.395501	1		1.07279	0.0702627	0.996653	1.15475	0.0613874	0.44916	1		1.06551	0.0634536	0.999181	1.13624	0.0529936	0.244094	1		1.02501	0.0247	3.57e-14	CAMKMT
rs10206608	44868215	2	T	0.3779		-0.128089	0.0696966	0.0661309	0.395501	1		1.07302	0.0704771	0.996908	1.15495	0.0604548	0.44916	1		1.06698	0.0648322	1.00059	1.13777	0.0479296	0.244094	1		1.02521	0.0249	2.16e-14	CAMKMT
rs10207232	198893813	2	A	0.3839		0.0717936	0.0708432	0.310895	0.643308	1		1.04035	0.0395572	0.96534	1.12119	0.300168	0.622905	1		0.990413	-0.00963325	0.928128	1.05688	0.771283	0.872753	1		1.03045	0.03	1.49e-14	PLCL1
rs10207433	198805930	2	T	0.3913		0.0105769	0.0703557	0.880505	0.968615	1		0.932337	-0.0700609	0.865355	1.0045	0.0654985	0.44916	1		0.975238	-0.0250737	0.914026	1.04055	0.448374	0.631855	1		0.961847	-0.0389	1.08e-26	PLCL1
rs10208500	44803885	2	T	0.3793		-0.13148	0.0694462	0.0583617	0.387386	1		1.07605	0.0732969	0.999998	1.15789	0.0500051	0.44916	1		1.06511	0.0630781	0.999075	1.13551	0.0534047	0.244094	1		1.0248	0.0245	2.72e-14	CAMKMT
rs10209564	239459603	2	T	0.2025		-0.150951	0.084196	0.0730378	0.395501	1		1.04263	0.0417464	0.95406	1.13942	0.356699	0.696395	1		1.05829	0.0566544	0.979607	1.14329	0.150647	0.346516	1		1.06067	0.0589	1.6e-31	ASB1-----TWIST2
rs1021077	21106016	1	C	0.462		-0.00404882	0.0680019	0.952524	0.983534	1		1.02174	0.0215071	0.950877	1.09788	0.557586	0.729888	1		0.996385	-0.00362155	0.935749	1.06095	0.91	0.95542	1		0.969669	-0.0308	1.58e-17	HP1BP3
rs10211202	198771941	2	A	0.3847		0.0561626	0.0701661	0.423491	0.733486	1		1.0574	0.0558131	0.981866	1.13875	0.139935	0.51038	1		0.990429	-0.0096171	0.928533	1.05645	0.770222	0.8727	1		1.03087	0.0304	4.32e-15	PLCL1
rs10214154	87545319	5	T	0.2665		-0.141723	0.0763965	0.0636215	0.395501	1		1.01704	0.0168964	0.938263	1.10243	0.681225	0.817421	1		0.992648	-0.00737916	0.925316	1.06488	0.836873	0.913585	1		1.03376	0.0332	4.11e-19	TMEM161B
rs10218584	21474480	1	C	0.484		-0.070421	0.0674645	0.296601	0.643308	1		1.00607	0.00605165	0.936782	1.08048	0.86797	0.905293	1		1.02237	0.0221235	0.96071	1.08799	0.485752	0.662241	1		1.03045	0.03	9.68e-18	EIF4G3
rs10218778	21474082	1	T	0.484		-0.0704168	0.0674665	0.296644	0.643308	1		1.0061	0.00608147	0.936811	1.08052	0.867263	0.905293	1		1.02244	0.0221919	0.960769	1.08806	0.484515	0.660671	1		1.03056	0.0301	1.01e-17	EIF4G3
rs10220832	101147213	15	T	0.3743		0.115706	0.071114	0.103769	0.467004	1		1.00842	0.00838475	0.93533	1.08723	0.827058	0.88588	1		0.935487	-0.066688	0.876198	0.998788	0.0459033	0.244094	1		0.972972	-0.0274	3.16e-15	ASB7
rs10220881	101147487	15	A	0.3743		0.115706	0.0711167	0.103784	0.467004	1		1.00845	0.0084145	0.935357	1.08726	0.826428	0.885731	1		0.935489	-0.0666859	0.876198	0.998792	0.0459178	0.244094	1		0.972875	-0.0275	2.47e-15	ASB7
rs10222225	40578764	22	A	0.4088		0.0568314	0.0697423	0.415169	0.732876	1		0.981051	-0.0191308	0.911231	1.05622	0.611546	0.761463	1		0.987812	-0.0122629	0.926326	1.05338	0.708418	0.833887	1		0.969766	-0.0307	1.39e-16	TNRC6B
rs10226228	32315613	7	G	0.2724		-0.096355	0.0765382	0.208101	0.546638	1		1.04794	0.0468263	0.967035	1.13561	0.253349	0.556835	1		1.03473	0.0341405	0.964561	1.11001	0.340638	0.529108	1		1.0319	0.0314	3.52e-19	PDE1C
rs10228495	102440184	7	C	0.4321		0.121716	0.0691827	0.0785616	0.40516	1		0.880471	-0.127298	0.818081	0.94762	0.000687011	0.402149	1		0.916933	-0.0867209	0.860297	0.977296	0.00767704	0.244094	1		0.966668	-0.0339	2.26e-19	FAM185A
rs10229102	50621238	7	G	0.4778		0.0997963	0.067564	0.139701	0.486909	1		0.99308	-0.00694405	0.924725	1.06649	0.848657	0.898448	1		0.963561	-0.0371195	0.905358	1.02551	0.242931	0.427102	1		0.968119	-0.0324	2.01e-19	DDC
rs10229369	50621435	7	G	0.4777		0.0989103	0.0675509	0.143173	0.49245	1		0.993491	-0.00653028	0.92512	1.06691	0.857529	0.899968	1		0.964136	-0.0365229	0.90591	1.02611	0.250501	0.435396	1		0.968022	-0.0325	1.97e-19	DDC
rs10231643	24075743	7	G	0.3571		-0.0973173	0.0713475	0.172612	0.521671	1		1.07333	0.070766	0.995488	1.15726	0.0654387	0.44916	1		1.0514	0.0501226	0.984674	1.12265	0.13406	0.334232	1		1.02994	0.0295	2.27e-14	STK31------NPY
rs10233721	102468220	7	G	0.3471		0.0621534	0.0705711	0.378498	0.707658	1		0.923811	-0.0792478	0.857114	0.995698	0.0381967	0.44916	1		0.926536	-0.0763024	0.868162	0.988835	0.0215547	0.244094	1		0.949519	-0.0518	1.04e-14	FBXL13
rs10233848	103122645	7	G	0.3593		0.0297265	0.0700071	0.671125	0.882872	1		0.937635	-0.0643945	0.870624	1.0098	0.0887376	0.492528	1		0.937877	-0.0641365	0.879301	1.00035	0.0512725	0.244094	1		0.96841	-0.0321	4.14e-16	RELN
rs10234716	24081855	7	G	0.3347		-0.107979	0.0723686	0.135723	0.483494	1		1.07918	0.0762015	0.999826	1.16484	0.0505236	0.44916	1		1.07079	0.0683967	1.00186	1.14446	0.0439362	0.244094	1		1.03593	0.0353	2.21e-17	STK31------NPY
rs10236197	32291761	7	C	0.2866		-0.102958	0.0752778	0.171447	0.521671	1		1.05259	0.0512538	0.972578	1.13918	0.203861	0.517576	1		1.03774	0.0370453	0.96853	1.11189	0.292837	0.482459	1		1.03252	0.032	1.23e-19	PDE1C
rs10237162	24085405	7	C	0.3357		-0.099812	0.0723176	0.16757	0.521671	1		1.07375	0.0711572	0.994832	1.15894	0.0677091	0.454242	1		1.06876	0.0664991	0.999997	1.14225	0.0500096	0.244094	1		1.03697	0.0363	1.86e-18	STK31------NPY
rs10237329	32265725	7	C	0.2868		-0.107388	0.075262	0.153663	0.514047	1		1.05267	0.0513298	0.972667	1.13925	0.203094	0.517576	1		1.04045	0.0396533	0.971073	1.11479	0.260039	0.444992	1		1.03272	0.0322	9.09e-20	PDE1C
rs10238413	50648184	7	A	0.3771		0.0741946	0.0694867	0.285667	0.636726	1		1.00184	0.00183831	0.931025	1.07803	0.960888	0.977429	1		0.979136	-0.0210847	0.918467	1.04381	0.518252	0.68878	1		0.969088	-0.0314	5.98e-20	DDC---GRB10
rs10240905	32263069	7	T	0.2869		-0.107336	0.0752614	0.15386	0.514343	1		1.05261	0.0512728	0.972611	1.13919	0.203605	0.517576	1		1.0404	0.0396053	0.971025	1.11474	0.260629	0.445188	1		1.03272	0.0322	9.18e-20	PDE1C
rs10240980	50651530	7	T	0.3101		0.0903261	0.0725793	0.213349	0.548734	1		0.985908	-0.0141922	0.91324	1.06436	0.716378	0.820658	1		0.971888	-0.0285147	0.908966	1.03917	0.403724	0.5835	1		0.972388	-0.028	4.46e-17	DDC---GRB10
rs10241865	102527517	7	A	0.3563		0.0694292	0.0703195	0.323508	0.651279	1		0.914164	-0.0897453	0.848314	0.985124	0.018628	0.402149	1		0.922155	-0.081042	0.864289	0.983895	0.0142464	0.244094	1		0.962232	-0.0385	2.82e-23	FBXL13
rs10242028	102527785	7	G	0.3563		0.0694318	0.0703196	0.323491	0.651279	1		0.914163	-0.0897464	0.848313	0.985123	0.0186266	0.402149	1		0.922174	-0.0810214	0.864306	0.983916	0.0142715	0.244094	1		0.962232	-0.0385	2.88e-23	FBXL13
rs10247443	50620586	7	G	0.4777		0.0990259	0.0675492	0.142696	0.49245	1		0.99345	-0.00657155	0.925084	1.06687	0.856633	0.899968	1		0.964138	-0.0365208	0.905912	1.02611	0.250511	0.435396	1		0.968119	-0.0324	2.13e-19	DDC
rs10250513	50621488	7	T	0.4777		0.0989055	0.067551	0.143192	0.49245	1		0.993492	-0.00652927	0.925122	1.06692	0.857563	0.899968	1		0.964136	-0.0365229	0.905909	1.0261	0.250496	0.435396	1		0.968022	-0.0325	1.96e-19	DDC
rs10251145	24085641	7	G	0.3357		-0.0993672	0.0723104	0.169429	0.521671	1		1.07341	0.0708405	0.994521	1.15856	0.0689251	0.457208	1		1.06831	0.066078	0.999583	1.14177	0.0514545	0.244094	1		1.03603	0.0354	1.31e-17	STK31------NPY
rs10254050	96468077	7	C	0.1486		0.0989448	0.0963036	0.304253	0.643308	1		0.949411	-0.0519135	0.856947	1.05185	0.320713	0.646154	1		1.04427	0.0433181	0.956176	1.14049	0.335356	0.524932	1		1.05633	0.0548	3.58e-29	SHFM1------DLX6
rs10254255	96468009	7	G	0.1486		0.0989556	0.0963036	0.304201	0.643308	1		0.949408	-0.0519166	0.856943	1.05185	0.320679	0.646154	1		1.04427	0.0433181	0.956172	1.14048	0.335398	0.524932	1		1.05601	0.0545	6.99e-29	SHFM1------DLX6
rs1025549	198881183	2	A	0.3923		-0.0258881	0.070653	0.714068	0.882872	1		0.948579	-0.0527902	0.880163	1.02231	0.166918	0.51038	1		0.993986	-0.00603216	0.931502	1.06066	0.855497	0.924316	1		0.960501	-0.0403	8.44e-29	PLCL1
rs10257317	102447056	7	C	0.3469		0.0651087	0.0705448	0.356068	0.682914	1		0.924083	-0.0789534	0.857392	0.995962	0.0388435	0.44916	1		0.926982	-0.0758211	0.868602	0.989286	0.0223415	0.244094	1		0.962809	-0.0379	1.13e-22	FAM185A
rs10258689	96466047	7	A	0.1485		0.0992044	0.0963039	0.302988	0.643308	1		0.94931	-0.0520199	0.856854	1.05174	0.319731	0.645887	1		1.04417	0.0432223	0.956081	1.14037	0.336467	0.52618	1		1.05591	0.0544	9.57e-29	SHFM1------DLX6
rs10259431	32281397	7	C	0.2869		-0.103555	0.0752356	0.168735	0.521671	1		1.05189	0.0505885	0.971973	1.13838	0.209533	0.51954	1		1.04011	0.0393265	0.970779	1.1144	0.263827	0.447968	1		1.03221	0.0317	1.97e-19	PDE1C
rs10261627	24075941	7	T	0.323		-0.0575574	0.0731725	0.431542	0.74021	1		1.05125	0.0499799	0.973045	1.13574	0.205086	0.517576	1		1.05036	0.049133	0.982187	1.12327	0.151278	0.346516	1		1.03541	0.0348	1.61e-16	STK31------NPY
rs10263673	32282519	7	T	0.2148		-0.0572904	0.0827476	0.488738	0.768811	1		1.00608	0.00606159	0.922281	1.0975	0.891264	0.92224	1		1.00865	0.0086128	0.93504	1.08805	0.823798	0.908278	1		1.03128	0.0308	4.04e-16	PDE1C
rs10264177	32370862	7	G	0.2548		-0.0671984	0.0781773	0.390057	0.718228	1		1.03501	0.0344111	0.95351	1.12347	0.410903	0.720777	1		1.01068	0.0106234	0.940826	1.08572	0.771273	0.872753	1		1.0287	0.0283	2.31e-15	PDE1C-----LSM5
rs10266076	96470573	7	G	0.1487		0.0979427	0.0963125	0.309222	0.643308	1		0.949961	-0.0513343	0.857441	1.05246	0.326157	0.652904	1		1.0444	0.0434426	0.956282	1.14063	0.334071	0.524021	1		1.05612	0.0546	5.76e-29	SHFM1------DLX6
rs10267141	24065061	7	G	0.3228		-0.0653326	0.0732672	0.372581	0.70328	1		1.05555	0.054062	0.976939	1.14049	0.17096	0.511188	1		1.05288	0.0515293	0.984438	1.12608	0.132947	0.333684	1		1.03572	0.0351	7.47e-17	STK31------NPY
rs10269368	32271514	7	G	0.2148		-0.0572942	0.0827477	0.48871	0.768811	1		1.00609	0.00607153	0.922282	1.0975	0.891246	0.92224	1		1.00865	0.0086128	0.935041	1.08805	0.823777	0.908278	1		1.03118	0.0307	4.98e-16	PDE1C
rs10269386	96467800	7	T	0.1485		0.0989822	0.0963036	0.304071	0.643308	1		0.949397	-0.0519282	0.856934	1.05184	0.320576	0.646154	1		1.04426	0.0433085	0.956162	1.14047	0.335514	0.524982	1		1.05612	0.0546	5.36e-29	SHFM1------DLX6
rs10271157	102527591	7	G	0.3563		0.06943	0.0703195	0.323503	0.651279	1		0.914163	-0.0897464	0.848314	0.985124	0.0186275	0.402149	1		0.922155	-0.081042	0.864288	0.983895	0.0142462	0.244094	1		0.962135	-0.0386	2.38e-23	FBXL13
rs10271184	102477176	7	G	0.3471		0.0611069	0.07057	0.38657	0.715116	1		0.923919	-0.0791309	0.857216	0.995812	0.0384763	0.44916	1		0.926593	-0.0762409	0.868216	0.988894	0.0216568	0.244094	1		0.962809	-0.0379	1.38e-22	FBXL13
rs10272622	24076656	7	G	0.323		-0.0575383	0.0731712	0.431686	0.740293	1		1.05124	0.0499704	0.973033	1.13573	0.205204	0.517576	1		1.05035	0.0491234	0.982182	1.12326	0.151328	0.346516	1		1.03562	0.035	1.07e-16	STK31------NPY
rs10273213	96468507	7	T	0.1486		0.0988898	0.0963035	0.304522	0.643308	1		0.949433	-0.0518903	0.856967	1.05188	0.320928	0.646154	1		1.04429	0.0433372	0.956196	1.14051	0.335117	0.524811	1		1.05612	0.0546	5.36e-29	SHFM1------DLX6
rs10274172	50637575	7	A	0.4704		0.0920226	0.0674076	0.172243	0.521671	1		0.983194	-0.0169488	0.915665	1.0557	0.640614	0.783795	1		0.960273	-0.0405377	0.902412	1.02184	0.201087	0.398982	1		0.969185	-0.0313	7.36e-19	DDC---GRB10
rs10278338	50630270	7	C	0.4686		0.0938546	0.0675201	0.164563	0.521671	1		0.986952	-0.0131339	0.919058	1.05986	0.717961	0.820658	1		0.963194	-0.0375004	0.905061	1.02506	0.237746	0.421465	1		0.968991	-0.0315	5.2e-19	DDC---GRB10
rs10279449	102462636	7	C	0.3472		0.0630733	0.0705795	0.371539	0.70165	1		0.923987	-0.0790573	0.85727	0.995895	0.0386843	0.44916	1		0.926665	-0.0761632	0.868276	0.988981	0.0218101	0.244094	1		0.962906	-0.0378	1.4e-22	FBXL13
rs10280205	24082063	7	C	0.3691		-0.140935	0.0708325	0.0466616	0.387386	1		1.09743	0.0929711	1.01842	1.18257	0.0147395	0.402149	1		1.07274	0.0702161	1.00497	1.14508	0.0349478	0.244094	1		1.03159	0.0311	4.51e-16	STK31------NPY
rs1030786	239361150	2	G	0.1558		-0.116207	0.092914	0.211086	0.548186	1		1.06841	0.0661716	0.969035	1.17797	0.184025	0.517576	1		1.06027	0.0585236	0.973627	1.15463	0.178454	0.370385	1		1.07476	0.0721	1.33e-39	ASB1---TWIST2
rs1036333	198943787	2	T	0.3801		0.00232493	0.0709882	0.973874	0.986356	1		0.945339	-0.0562117	0.876799	1.01924	0.143258	0.51038	1		0.988746	-0.0113178	0.926229	1.05548	0.734134	0.848959	1		0.959637	-0.0412	1.36e-30	PLCL1
rs1039887	239434892	2	G	0.1998		-0.141998	0.0844989	0.0929076	0.448341	1		1.04612	0.0450881	0.956989	1.14355	0.321025	0.646154	1		1.05769	0.0560873	0.978749	1.143	0.156419	0.350562	1		1.06184	0.06	2.43e-32	ASB1-----TWIST2
rs1040333	116825349	8	T	0.2784		-0.0244515	0.0749208	0.744158	0.892967	1		1.0157	0.015578	0.938055	1.09976	0.701093	0.819298	1		0.989636	-0.0104181	0.923355	1.06067	0.768338	0.872225	1		0.967345	-0.0332	3.05e-15	TRPS1------EIF3H
rs1042615	63544209	12	A	0.4127		0.138383	0.0692484	0.045714	0.387386	1		0.978343	-0.021895	0.909135	1.05282	0.558609	0.729945	1		0.930903	-0.0716002	0.873281	0.992328	0.028077	0.244094	1		0.969573	-0.0309	1.08e-14	AVPR1A
rs10428729	165192376	6	C	0.3511		0.154106	0.0712063	0.0304797	0.348626	1		0.922913	-0.0802203	0.855778	0.995314	0.0373563	0.44916	1		0.96792	-0.0326058	0.906487	1.03352	0.329768	0.520611	1		0.972777	-0.0276	1.48e-13	---C6orf118
rs10428807	165192513	6	G	0.3506		0.154901	0.0712315	0.0296904	0.348626	1		0.922678	-0.080475	0.855537	0.995087	0.0368227	0.44916	1		0.967748	-0.0327836	0.906309	1.03335	0.32728	0.518139	1		0.972777	-0.0276	1.51e-13	---C6orf118
rs10434833	54983383	6	C	0.4033		0.0519467	0.0683229	0.447092	0.752253	1		0.990926	-0.00911542	0.921867	1.06516	0.804665	0.870568	1		0.957041	-0.043909	0.898632	1.01925	0.171744	0.362887	1		0.968216	-0.0323	1.76e-18	FAM83B-----HCRTR2
rs10435521	33625541	8	G	0.3403		0.0813357	0.0714306	0.254879	0.59861	1		0.920707	-0.0826134	0.853433	0.993284	0.0328403	0.44916	1		0.9539	-0.0471964	0.893269	1.01865	0.15896	0.353059	1		0.970348	-0.0301	2.77e-17	DUSP26---
rs10435522	33698608	8	A	0.3347		0.0999362	0.0722978	0.166926	0.521671	1		0.911821	-0.0923116	0.844504	0.984504	0.0183212	0.402149	1		0.937056	-0.0650122	0.876914	1.00132	0.0547419	0.244094	1		0.967732	-0.0328	7.87e-19	DUSP26---
rs10437795	33635336	12	C	0.4563		-0.00560086	0.0680095	0.934367	0.983534	1		1.0003	0.000299955	0.93084	1.07495	0.993389	0.995189	1		0.955926	-0.0450748	0.89788	1.01772	0.158462	0.353059	1		0.972972	-0.0274	1.08e-13	SYT10-----ALG10
rs10437944	39308786	12	C	0.4148		0.13734	0.070307	0.0508062	0.387386	1		0.937369	-0.0646783	0.869975	1.00998	0.0893234	0.492528	1		0.929458	-0.0731537	0.871191	0.991621	0.0267804	0.244094	1		0.961078	-0.0397	4.49e-26	CPNE8----KIF21A
rs10438487	101154854	15	T	0.3672		0.133857	0.0711442	0.0599447	0.389943	1		1.00224	0.00223749	0.929533	1.08063	0.953634	0.971743	1		0.924797	-0.078181	0.866134	0.987435	0.01938	0.244094	1		0.973848	-0.0265	2.42e-14	ASB7
rs10442633	21265097	1	C	0.4805		-0.0821956	0.0674511	0.223037	0.554085	1		1.01292	0.0128372	0.943165	1.08783	0.724427	0.82286	1		1.03066	0.0301994	0.968501	1.09682	0.341299	0.529108	1		1.03025	0.0298	1.88e-17	EIF4G3
rs10443210	150175773	1	G	0.3988		-0.0644109	0.0696071	0.354815	0.682052	1		1.02708	0.0267198	0.954216	1.10551	0.476628	0.720777	1		1.03341	0.032864	0.969397	1.10164	0.313806	0.507668	1		1.03738	0.0367	4.39e-25	PLEKHO1----ANP32E
rs10444426	33773115	12	T	0.4153		0.0567972	0.0688013	0.4091	0.732876	1		0.967889	-0.0326379	0.899854	1.04107	0.380121	0.720777	1		0.937716	-0.0643081	0.879975	0.999246	0.047341	0.244094	1		0.969379	-0.0311	4.95e-17	SYT10------ALG10
rs10444553	39294076	12	G	0.4979		-0.148002	0.0700977	0.034774	0.353895	1		1.05754	0.0559455	0.981961	1.13894	0.139188	0.51038	1		1.0712	0.0687795	1.0044	1.14245	0.0362951	0.244094	1		0.957241	-0.0437	1.81e-33	CPNE8
rs10445928	44832856	2	C	0.3767		-0.126844	0.0695832	0.068358	0.395501	1		1.07175	0.0692928	0.995867	1.15341	0.0643976	0.44916	1		1.06662	0.0644948	1.00039	1.13723	0.048619	0.244094	1		1.02409	0.0238	8.95e-14	CAMKMT
rs1045147	83291836	4	G	0.2213		-0.124751	0.0818651	0.127586	0.469263	1		1.05323	0.0518616	0.966192	1.14811	0.238615	0.539497	1		1.0266	0.0262524	0.952333	1.10665	0.493263	0.664974	1		1.03241	0.0319	1.06e-13	HNRNPD
rs10452479	87740948	5	G	0.2809		-0.13622	0.0756835	0.0719226	0.395501	1		1.00839	0.008355	0.930893	1.09233	0.837775	0.892666	1		0.977319	-0.0229422	0.911673	1.04769	0.517822	0.688621	1		1.02942	0.029	1.47e-14	TMEM161B------MEF2C
rs10453046	33773179	8	C	0.4609		0.0856574	0.0676563	0.205528	0.544115	1		0.929579	-0.0730235	0.865345	0.99858	0.0456247	0.44916	1		0.939316	-0.0626033	0.882674	0.999593	0.0485194	0.244094	1		0.970154	-0.0303	1.67e-16	DUSP26---
rs10454341	33587898	8	G	0.3403		0.0788007	0.0712196	0.268569	0.61967	1		0.92195	-0.0812643	0.854783	0.994394	0.0352372	0.44916	1		0.953618	-0.0474921	0.893199	1.01812	0.154996	0.349164	1		0.970348	-0.0301	2.16e-17	DUSP26---
rs10456702	55154016	6	G	0.4611		0.140718	0.0681498	0.0389726	0.3757	1		0.952444	-0.048724	0.886217	1.02362	0.185147	0.517576	1		0.951554	-0.0496588	0.893717	1.01313	0.120627	0.32547	1		0.971416	-0.029	2.04e-16	HCRTR2---GFRAL
rs10460393	198548306	2	T	0.3715		0.0271259	0.0706494	0.701025	0.882872	1		0.923988	-0.0790562	0.857247	0.995924	0.0387596	0.44916	1		0.975852	-0.0244443	0.914308	1.04154	0.462053	0.638229	1		0.961462	-0.0393	1.86e-26	RFTN2---MARS2
rs10460394	198548741	2	A	0.4094		0.0431129	0.0692831	0.533783	0.809428	1		1.0587	0.0570417	0.983914	1.13917	0.126981	0.51038	1		0.998288	-0.00171347	0.936631	1.064	0.957996	0.975384	1		1.03252	0.032	1.48e-16	RFTN2---MARS2
rs10462020	7880683	1	G	0.2409		0.125777	0.0786818	0.109962	0.469263	1		0.921214	-0.0820629	0.846981	1.00195	0.0555607	0.44916	1		0.930909	-0.0715938	0.865561	1.00119	0.0538633	0.244094	1		0.939131	-0.0628	8.58e-41	PER3
rs10462021	7897133	1	G	0.2402		0.118898	0.0788819	0.13178	0.475575	1		0.923525	-0.0795574	0.848965	1.00463	0.0639791	0.44916	1		0.933822	-0.0684694	0.868127	1.00449	0.0658236	0.25241	1		0.939413	-0.0625	1.5e-40	PER3
rs10462333	87611688	5	T	0.2571		-0.124569	0.0774024	0.107579	0.469263	1		1.00974	0.00969287	0.930503	1.09572	0.816203	0.877897	1		0.992589	-0.0074386	0.92449	1.0657	0.837465	0.913974	1		1.03314	0.0326	1.87e-18	TMEM161B-----MEF2C
rs10464917	76647036	8	G	0.09725		0.0791425	0.113768	0.48667	0.767736	1		0.976282	-0.0240038	0.865201	1.10162	0.696914	0.819298	1		0.968324	-0.0321885	0.871897	1.07541	0.54754	0.710166	1		1.03521	0.0346	1.41e-14	HNF4G------ZFHX4
rs10464918	76647060	8	G	0.09725		0.0797331	0.113777	0.483458	0.767736	1		0.975982	-0.0243111	0.864924	1.1013	0.693266	0.819298	1		0.967919	-0.0326069	0.871524	1.07498	0.54239	0.709949	1		1.03521	0.0346	1.41e-14	HNF4G------ZFHX4
rs10466831	34441563	12	C	0.4402		0.0258169	0.0689207	0.707977	0.882872	1		0.97502	-0.0252973	0.90649	1.04873	0.496295	0.720777	1		0.960972	-0.03981	0.901842	1.02398	0.219198	0.410751	1		0.959637	-0.0412	5.24e-28	ALG10---
rs10466832	34441574	12	T	0.4374		0.0241678	0.0689904	0.726119	0.884421	1		0.975878	-0.0244177	0.907211	1.04974	0.511887	0.720777	1		0.954578	-0.0464859	0.89579	1.01722	0.151753	0.346732	1		0.959445	-0.0414	1.4e-27	ALG10---
rs10468280	53827479	16	G	0.3776		0.140468	0.0742821	0.0586624	0.387386	1		0.938941	-0.0630026	0.867727	1.016	0.117453	0.51038	1		0.966814	-0.0337491	0.90296	1.03518	0.333	0.523374	1		0.960309	-0.0405	7.01e-29	FTO
rs1047998	102065651	7	T	0.2168		0.111381	0.0820896	0.174879	0.523169	1		0.978305	-0.0219338	0.896858	1.06715	0.620906	0.766576	1		0.956822	-0.0441379	0.886798	1.03238	0.255012	0.440243	1		0.969863	-0.0306	1.14e-13	PRKRIP1
rs10487281	102477581	7	C	0.1842		0.139956	0.0860916	0.104065	0.467011	1		0.878151	-0.129937	0.800701	0.963093	0.00581151	0.402149	1		0.870403	-0.138799	0.803475	0.942906	0.000673663	0.244094	1		0.955233	-0.0458	9.13e-24	FBXL13
rs10487284	102470275	7	A	0.1842		0.14036	0.0860965	0.103089	0.467004	1		0.878154	-0.129933	0.8007	0.963101	0.00581526	0.402149	1		0.870412	-0.138789	0.803479	0.94292	0.000674791	0.244094	1		0.955329	-0.0457	7.86e-24	FBXL13
rs10487599	24092334	7	G	0.3238		-0.0803541	0.0731676	0.272145	0.622749	1		1.06927	0.0669762	0.989791	1.15512	0.0892146	0.492528	1		1.06558	0.0635193	0.996293	1.13969	0.0640682	0.248509	1		1.03386	0.0333	2.03e-15	STK31------NPY
rs1048785	7841330	1	A	0.1831		0.0960288	0.0872635	0.271173	0.622231	1		0.922909	-0.0802246	0.840756	1.01309	0.091689	0.497034	1		0.927418	-0.0753509	0.855388	1.00551	0.0677474	0.256577	1		0.947148	-0.0543	1.16e-21	VAMP3
rs10492986	15988702	1	C	0.3327		0.00231252	0.0712679	0.974115	0.986356	1		0.968255	-0.0322598	0.897917	1.0441	0.401824	0.720777	1		0.963728	-0.0369462	0.902501	1.02911	0.269929	0.451879	1		0.970251	-0.0302	8.94e-16	RSC1A1--PLEKHM2
rs10493004	21442736	1	C	0.4188		0.00925856	0.0687485	0.892874	0.973652	1		1.02882	0.0284125	0.956759	1.1063	0.443186	0.720777	1		0.989995	-0.0100554	0.929227	1.05474	0.755714	0.866279	1		0.969282	-0.0312	7.12e-18	EIF4G3
rs10493006	21375904	1	A	0.4172		0.00880388	0.0686974	0.89803	0.974576	1		1.03115	0.0306747	0.958979	1.10874	0.40739	0.720777	1		0.990848	-0.00919414	0.930054	1.05562	0.775948	0.873965	1		0.969476	-0.031	1.29e-17	EIF4G3
rs10493596	77726241	1	T	0.2308		0.106279	0.0792831	0.180123	0.528353	1		0.915008	-0.0888225	0.840951	0.995586	0.0391416	0.44916	1		0.957199	-0.043744	0.889603	1.02993	0.241729	0.426344	1		0.946959	-0.0545	1.05e-36	PIGK----AK5
rs10493603	77768778	1	G	0.4281		0.0132292	0.0677771	0.845252	0.953301	1		0.98585	-0.0142511	0.917669	1.0591	0.696719	0.819298	1		0.970937	-0.0294937	0.912324	1.03331	0.353202	0.53297	1		0.962713	-0.038	4.37e-25	AK5
rs10495976	49750698	2	T	0.4099		0.213763	0.0691732	0.00200724	0.180882	1		0.86926	-0.140113	0.807625	0.935599	0.000188442	0.402149	1		0.94788	-0.0535274	0.889477	1.01012	0.0990006	0.30339	1		0.972777	-0.0276	5.47e-14	FSHR------NRXN1
rs10497806	198508951	2	G	0.4072		0.049925	0.0693043	0.471318	0.766364	1		1.05878	0.0571173	0.983986	1.13925	0.126499	0.51038	1		0.996541	-0.003465	0.934974	1.06216	0.915199	0.955925	1		1.03283	0.0323	1.28e-16	RFTN2
rs10497807	198585087	2	G	0.372		0.0262029	0.070634	0.710672	0.882872	1		0.923744	-0.0793203	0.857038	0.995642	0.0380634	0.44916	1		0.979426	-0.0207886	0.917688	1.04532	0.531451	0.701802	1		0.962039	-0.0387	7.56e-26	MARS2---BOLL
rs10497809	198825668	2	A	0.383		-0.00369393	0.0707534	0.958364	0.983534	1		0.935705	-0.066455	0.868109	1.00857	0.0823804	0.479479	1		0.977563	-0.0226925	0.915883	1.0434	0.494975	0.665787	1		0.961847	-0.0389	8.35e-27	PLCL1
rs10497811	198902909	2	C	0.4007		-0.0221028	0.070517	0.753956	0.900397	1		0.952466	-0.0487009	0.883904	1.02635	0.201348	0.517576	1		0.990373	-0.00967364	0.928208	1.0567	0.769934	0.8727	1		0.960789	-0.04	6.71e-29	PLCL1
rs10497812	198911245	2	G	0.3746		0.0696602	0.0712259	0.328097	0.655094	1		1.0365	0.0358497	0.961387	1.11749	0.350265	0.686952	1		0.993435	-0.00658664	0.930643	1.06046	0.843255	0.916374	1		1.03076	0.0303	6.17e-15	PLCL1
rs10497813	198914072	2	T	0.4002		-0.021767	0.0705536	0.757698	0.901944	1		0.95245	-0.0487177	0.883855	1.02637	0.201434	0.517576	1		0.990278	-0.00976957	0.928088	1.05664	0.767834	0.872002	1		0.960693	-0.0401	6.24e-29	PLCL1
rs10499017	98724638	6	C	0.3446		-0.0196983	0.0703522	0.779489	0.910347	1		0.972299	-0.0280919	0.902591	1.04739	0.459242	0.720777	1		0.997086	-0.00291825	0.934676	1.06366	0.929484	0.955925	1		0.968313	-0.0322	5.91e-15	MMS22L------POU3F2
rs10499694	50614173	7	G	0.4253		0.107637	0.0679424	0.113181	0.469263	1		0.996688	-0.0033175	0.927628	1.07089	0.927857	0.953166	1		0.956291	-0.044693	0.898194	1.01815	0.16223	0.354716	1		0.972777	-0.0276	5.23e-16	DDC
rs10499695	50618604	7	C	0.3865		0.0762911	0.0693126	0.271071	0.622231	1		1.01562	0.0154993	0.944056	1.09261	0.677609	0.81457	1		0.980577	-0.0196141	0.919954	1.0452	0.546923	0.710166	1		0.971805	-0.0286	1.12e-16	DDC
rs10501087	27670108	11	C	0.1676		-0.209156	0.0898867	0.0199983	0.286849	1		1.06586	0.063782	0.969577	1.17171	0.186703	0.517576	1		1.06868	0.0664242	0.983706	1.161	0.116101	0.319162	1		0.963483	-0.0372	2.79e-14	LIN7C----BDNF
rs10503023	56832775	18	A	0.2096		-0.158095	0.0841787	0.0604078	0.391065	1		1.08789	0.08424	0.995838	1.18844	0.0618314	0.44916	1		1.08009	0.0770444	1.00001	1.16658	0.0499658	0.244094	1		1.03738	0.0367	1.13e-17	SEC11C---GRP
rs10503297	4838459	8	A	0.3454		0.0700043	0.0712279	0.325728	0.651877	1		0.975311	-0.0249989	0.904416	1.05176	0.51618	0.720777	1		0.940579	-0.0612596	0.880721	1.0045	0.0678514	0.256689	1		0.968991	-0.0315	4.6e-17	CSMD1
rs10503949	33605184	8	A	0.3403		0.0789379	0.0712339	0.267832	0.619516	1		0.921862	-0.0813597	0.854688	0.994315	0.0350611	0.44916	1		0.953609	-0.0475015	0.893178	1.01813	0.155004	0.349164	1		0.970251	-0.0302	1.66e-17	DUSP26---
rs10504137	53150272	8	C	0.1584		0.0653792	0.0920973	0.477793	0.767736	1		0.990321	-0.00972615	0.898394	1.09165	0.844861	0.897375	1		0.948651	-0.0527143	0.871256	1.03292	0.224741	0.412201	1		0.962039	-0.0387	4.53e-17	ST18
rs10504138	53150369	8	G	0.1225		0.143846	0.103146	0.163183	0.520478	1		0.962516	-0.0382046	0.86286	1.07368	0.493285	0.720777	1		0.929519	-0.073088	0.845338	1.02208	0.131303	0.333684	1		0.961462	-0.0393	4.86e-17	ST18
rs10504140	53202675	8	T	0.1073		0.0575127	0.109641	0.599908	0.87352	1		1.04435	0.0433947	0.930991	1.17152	0.459145	0.720777	1		0.975857	-0.0244392	0.882578	1.07899	0.633528	0.772235	1		0.965412	-0.0352	6.43e-15	ST18
rs10505262	116697852	8	T	0.2585		-0.00415466	0.0767403	0.956826	0.983534	1		1.00108	0.00107942	0.922704	1.08611	0.97937	0.989193	1		0.985814	-0.0142876	0.918213	1.05839	0.693431	0.827606	1		0.965219	-0.0354	1.01e-16	TRPS1-----EIF3H
rs10505855	87736779	5	C	0.2463		-0.107982	0.0786219	0.169658	0.521671	1		0.992328	-0.00770158	0.913199	1.07831	0.855868	0.899968	1		0.981673	-0.018497	0.913259	1.05521	0.615766	0.758657	1		1.02912	0.0287	3.36e-14	TMEM161B------MEF2C
rs10505856	87736453	5	T	0.2809		-0.136202	0.0756797	0.0719453	0.395501	1		1.0084	0.00836492	0.930907	1.09234	0.837563	0.892666	1		0.977292	-0.0229698	0.911652	1.04766	0.517297	0.688301	1		1.02932	0.0289	1.51e-14	TMEM161B------MEF2C
rs10505857	87716193	5	A	0.2465		-0.107715	0.0784998	0.170052	0.521671	1		0.991853	-0.00818037	0.912877	1.07766	0.846784	0.897907	1		0.980698	-0.0194907	0.91245	1.05405	0.596379	0.750208	1		1.02901	0.0286	4.22e-14	TMEM161B------MEF2C
rs10506110	33708552	12	C	0.3946		0.0369698	0.0691943	0.593157	0.86675	1		0.977692	-0.0225606	0.908624	1.05201	0.546146	0.7254	1		0.950981	-0.0502612	0.891992	1.01387	0.123973	0.33058	1		0.971902	-0.0285	6.66e-14	SYT10------ALG10
rs10506119	33963684	12	G	0.434		0.0884786	0.0685674	0.196956	0.534398	1		0.948359	-0.0530222	0.881933	1.01979	0.152409	0.51038	1		0.936372	-0.0657424	0.878968	0.997523	0.0416716	0.244094	1		0.965895	-0.0347	9.52e-21	SYT10------ALG10
rs10506120	34235603	12	A	0.4348		0.0846748	0.0687094	0.217853	0.550751	1		0.945845	-0.0556766	0.87946	1.01724	0.133727	0.51038	1		0.939674	-0.0622223	0.881978	1.00114	0.054281	0.244094	1		0.964833	-0.0358	1.39e-21	ALG10--
rs10506121	34399035	12	C	0.4372		0.0257899	0.0690044	0.708606	0.882872	1		0.974561	-0.0257682	0.905968	1.04835	0.488926	0.720777	1		0.953802	-0.0472992	0.89505	1.01641	0.144799	0.341675	1		0.959829	-0.041	4.71e-27	ALG10---
rs10506124	39019236	12	A	0.3072		-0.0463614	0.0770761	0.547524	0.825391	1		1.01566	0.0155386	0.936422	1.1016	0.707709	0.819298	1		1.05453	0.0530952	0.982761	1.13154	0.139831	0.339664	1		1.04728	0.0462	3.46e-32	ALG10B-----CPNE8
rs10506125	39120287	12	C	0.4299		-0.0873466	0.0713821	0.221124	0.553127	1		1.02164	0.0214092	0.947553	1.10152	0.577244	0.744493	1		1.0638	0.0618474	0.996552	1.13559	0.0634107	0.247829	1		1.04896	0.0478	5.72e-38	CPNE8
rs10506126	39123244	12	A	0.4089		-0.111877	0.0721716	0.121148	0.469263	1		1.03398	0.0334154	0.958237	1.11571	0.389299	0.720777	1		1.07189	0.0694234	1.0033	1.14517	0.03964	0.244094	1		1.0518	0.0505	2.3e-42	CPNE8
rs10506127	39126686	12	G	0.4248		-0.0953997	0.0715878	0.182696	0.528507	1		1.02577	0.0254436	0.951177	1.10622	0.5089	0.720777	1		1.06731	0.0651415	0.999613	1.13959	0.0513689	0.244094	1		1.04959	0.0484	1.78e-39	CPNE8
rs10506129	39224242	12	T	0.3633		0.0942741	0.0728621	0.195751	0.532235	1		0.95092	-0.0503253	0.880158	1.02737	0.202113	0.517576	1		0.927606	-0.0751482	0.86749	0.991889	0.0279345	0.244094	1		0.953801	-0.0473	2.19e-33	CPNE8
rs10506132	39404599	12	A	0.3635		0.102109	0.0721087	0.156804	0.514343	1		0.95319	-0.047941	0.882907	1.02907	0.219922	0.53365	1		0.938916	-0.0630293	0.878623	1.00335	0.0627049	0.246904	1		0.960982	-0.0398	2.61e-24	CPNE8------KIF21A
rs10506135	39438364	12	C	0.377		0.116467	0.0713206	0.10251	0.467004	1		0.958318	-0.0425756	0.888432	1.0337	0.270447	0.582461	1		0.942603	-0.0591101	0.882711	1.00656	0.0776024	0.278409	1		0.962809	-0.0379	3.48e-21	CPNE8------KIF21A
rs10508004	94104576	13	T	0.2265		-0.00993077	0.0805447	0.901877	0.975777	1		1.0168	0.0166604	0.934078	1.10684	0.700406	0.819298	1		1.02055	0.0203417	0.947465	1.09926	0.591635	0.747276	1		1.03045	0.03	9.21e-14	GPC6
rs10514299	87663610	5	T	0.257		-0.123066	0.0773838	0.111803	0.469263	1		1.00846	0.00842441	0.929335	1.09431	0.839913	0.893714	1		0.992726	-0.00730058	0.924632	1.06583	0.840402	0.915287	1		1.03376	0.0332	5.75e-19	TMEM161B-----MEF2C
rs10514300	87705282	5	C	0.2568		-0.12439	0.0774253	0.108188	0.469263	1		1.0107	0.0106432	0.931371	1.09679	0.798545	0.866733	1		0.993456	-0.00656551	0.925279	1.06666	0.856367	0.925003	1		1.03376	0.0332	5.59e-19	TMEM161B------MEF2C
rs10515658	151758452	5	T	0.1819		0.264923	0.0875422	0.00248469	0.186438	1		0.900668	-0.104619	0.820277	0.988938	0.0282966	0.44916	1		0.893119	-0.113035	0.823947	0.968098	0.00599155	0.244094	1		0.967055	-0.0335	1.66e-13	GLRA1-----NMUR2
rs10515675	152013789	5	C	0.1998		0.245864	0.0853479	0.00397901	0.186438	1		0.889927	-0.116616	0.812479	0.974757	0.012062	0.402149	1		0.903547	-0.101427	0.835292	0.97738	0.0113777	0.244094	1		0.968119	-0.0324	8.34e-16	NMUR2------GRIA1
rs10515676	152013887	5	A	0.1997		0.245233	0.0853458	0.00407223	0.186438	1		0.890078	-0.116446	0.81262	0.974918	0.012183	0.402149	1		0.903703	-0.101255	0.835438	0.977545	0.0115149	0.244094	1		0.968022	-0.0325	8.31e-16	NMUR2------GRIA1
rs10515678	152323236	5	T	0.2865		0.192177	0.0750155	0.0104317	0.249166	1		0.90774	-0.0967973	0.838058	0.983216	0.0175338	0.402149	1		0.919979	-0.0834044	0.858683	0.98565	0.0177492	0.244094	1		0.967152	-0.0334	1.6e-17	NMUR2------GRIA1
rs10518440	77696822	1	G	0.208		0.122662	0.0816498	0.133065	0.478206	1		0.901575	-0.103612	0.826359	0.983636	0.0197441	0.411965	1		0.932354	-0.0700427	0.864419	1.00563	0.0695914	0.262017	1		0.933793	-0.0685	1.29e-44	PIGK----AK5
rs10518446	77740836	1	C	0.2097		0.121969	0.0814695	0.134406	0.480851	1		0.90295	-0.102088	0.827787	0.984937	0.0213217	0.435492	1		0.934701	-0.0675286	0.866743	1.00799	0.0795309	0.279399	1		0.934167	-0.0681	3.35e-44	PIGK---AK5
rs10519370	136974456	4	T	0.4483		0.0173408	0.0675436	0.79739	0.92418	1		0.999138	-0.000862372	0.930284	1.07309	0.981112	0.98964	1		1.0001	9.9995e-05	0.939865	1.06421	0.997367	0.998528	1		0.973751	-0.0266	1.22e-13
rs10519371	136974805	4	T	0.4483		0.0173693	0.067541	0.797057	0.92407	1		0.999124	-0.000876384	0.930273	1.07307	0.980813	0.989634	1		1.00009	8.9996e-05	0.939852	1.06419	0.997779	0.998657	1		0.973751	-0.0266	1.25e-13
rs10561542	39231075	12	T	0.4734		-0.161813	0.0703611	0.0214899	0.29812	1		1.06401	0.0620448	0.987713	1.1462	0.102194	0.51038	1		1.0844	0.0810268	1.01663	1.15669	0.0138641	0.244094	1		1.0558	0.0543	4.33e-18	CPNE8
rs10586893	198952377	2	C	0.2733		0.0196411	0.0772328	0.799262	0.925671	1		0.943159	-0.0585204	0.868983	1.02367	0.161427	0.51038	1		1.00042	0.000419912	0.932115	1.07373	0.990747	0.996032	1		0.940353	-0.0615	3.23e-21	PLCL1
rs1059476	8108331	17	A	0.09584		0.0448989	0.115461	0.697386	0.882872	1		1.00127	0.00126919	0.886557	1.13082	0.983746	0.991348	1		0.972585	-0.0277978	0.875088	1.08094	0.606017	0.75283	1		0.956284	-0.0447	7.79e-16	AURKB
rs10608225	39216807	12	G	0.3634		0.0965104	0.0728764	0.185444	0.528507	1		0.951433	-0.049786	0.880625	1.02793	0.207046	0.517576	1		0.927801	-0.074938	0.86766	0.99211	0.0284063	0.244094	1		0.947906	-0.0535	1.51e-15	CPNE8
rs1061032	8064083	17	T	0.06862		0.0628555	0.1351	0.641764	0.882872	1		0.955563	-0.0454546	0.828086	1.10267	0.533815	0.723329	1		0.939635	-0.0622638	0.830573	1.06302	0.322595	0.515526	1		0.940353	-0.0615	1.69e-23	VAMP2
rs1061474	50144951	3	T	0.3885		-0.0292297	0.0694457	0.67384	0.882872	1		1.01473	0.0146226	0.943096	1.0918	0.695487	0.819298	1		1.04487	0.0438925	0.980279	1.11371	0.177603	0.369292	1		1.0285	0.0281	7.7e-15	RBM5
rs1064213	198950240	2	A	0.3787		0.0018839	0.0710854	0.978858	0.987934	1		0.942901	-0.058794	0.874428	1.01674	0.1264	0.51038	1		0.989349	-0.0107081	0.926727	1.0562	0.74823	0.859602	1		0.959253	-0.0416	3.81e-31	PLCL1
rs10645865	39127822	12	C	0.4775		0.0717071	0.0708633	0.311615	0.643308	1		0.970439	-0.0300067	0.900516	1.04579	0.431593	0.720777	1		0.938463	-0.0635118	0.87931	1.0016	0.0558818	0.244094	1		0.946201	-0.0553	6.86e-18	CPNE8
rs1065375	56368689	16	T	0.4743		-0.0280715	0.0673551	0.67686	0.882872	1		0.99206	-0.00797169	0.923885	1.06527	0.82629	0.885731	1		0.986342	-0.0137521	0.927115	1.04935	0.663374	0.799997	1		1.03821	0.0375	9.57e-26	GNAO1
rs1065805	116803130	8	C	0.2674		-0.0283817	0.0758924	0.708435	0.882872	1		1.01553	0.0154106	0.936963	1.10069	0.707539	0.819298	1		0.989028	-0.0110326	0.922012	1.06091	0.757934	0.86783	1		0.966475	-0.0341	8.48e-16	TRPS1------EIF3H
rs1065806	116803082	8	A	0.2671		-0.0281142	0.075909	0.71112	0.882872	1		1.01519	0.0150758	0.936626	1.10033	0.713811	0.820658	1		0.990063	-0.0099867	0.922969	1.06203	0.780287	0.875536	1		0.966282	-0.0343	1.32e-15	TRPS1------EIF3H
rs1065949	198627055	2	A	0.3717		0.0197858	0.0706839	0.779547	0.910347	1		0.926814	-0.0760024	0.859857	0.998984	0.0469738	0.44916	1		0.979749	-0.0204589	0.917941	1.04572	0.538321	0.70646	1		0.961366	-0.0394	5.48e-27	BOLL
rs1065952	198598585	2	T	0.3726		0.0204487	0.0706762	0.772337	0.910347	1		0.92628	-0.0765787	0.859366	0.998405	0.0453168	0.44916	1		0.9824	-0.0177567	0.920449	1.04852	0.593147	0.747444	1		0.961558	-0.0392	8.75e-27	BOLL
rs1065953	198614612	2	T	0.3717		0.0197845	0.0706838	0.779561	0.910347	1		0.926815	-0.0760013	0.859858	0.998985	0.0469777	0.44916	1		0.979747	-0.0204609	0.91794	1.04572	0.538282	0.70646	1		0.961366	-0.0394	5.02e-27	BOLL
rs1065954	198615017	2	T	0.3716		0.0201624	0.0706918	0.775487	0.910347	1		0.926688	-0.0761383	0.859732	0.998858	0.046611	0.44916	1		0.97953	-0.0206824	0.917727	1.0455	0.533959	0.704393	1		0.961366	-0.0394	5.14e-27	BOLL
rs1065955	198615531	2	C	0.3717		0.0197846	0.0706838	0.77956	0.910347	1		0.926815	-0.0760013	0.859858	0.998985	0.0469775	0.44916	1		0.979747	-0.0204609	0.91794	1.04572	0.538282	0.70646	1		0.961366	-0.0394	4.88e-27	BOLL
rs1065956	198616049	2	A	0.3717		0.0198537	0.0706886	0.778824	0.910347	1		0.926818	-0.0759981	0.859856	0.998994	0.0470025	0.44916	1		0.979774	-0.0204333	0.91796	1.04575	0.538859	0.706721	1		0.961366	-0.0394	5.13e-27	BOLL
rs1065957	198616891	2	G	0.3717		0.0197846	0.0706838	0.779559	0.910347	1		0.926815	-0.0760013	0.859858	0.998985	0.0469773	0.44916	1		0.979747	-0.0204609	0.91794	1.04572	0.538284	0.70646	1		0.961366	-0.0394	4.87e-27	BOLL
rs1068682	198627942	2	G	0.3995		0.0476382	0.069561	0.493466	0.773002	1		1.05905	0.0573723	0.983984	1.13983	0.126139	0.51038	1		0.992972	-0.00705281	0.931414	1.0586	0.82898	0.911183	1		1.03179	0.0313	5.84e-16	BOLL
rs1068864	33733119	12	A	0.4234		-0.0127059	0.0684536	0.852754	0.954754	1		1.02261	0.0223582	0.951178	1.0994	0.54508	0.7254	1		1.04512	0.0441317	0.981428	1.11295	0.168932	0.361144	1		1.03417	0.0336	4.09e-20	SYT10------ALG10
rs10706833	55188123	6	A	0.1227		0.345911	0.102262	0.000721777	0.161699	1		0.864904	-0.145137	0.774669	0.965651	0.00983115	0.402149	1		0.866768	-0.142984	0.788218	0.953145	0.00317711	0.244094	1		0.936786	-0.0653	6.68e-14	HCRTR2---GFRAL
rs10735914	63563334	12	A	0.413		0.138065	0.0692403	0.0461894	0.387386	1		0.978729	-0.0215005	0.909501	1.05323	0.565661	0.734697	1		0.931047	-0.0714455	0.873422	0.992474	0.0283997	0.244094	1		0.968991	-0.0315	4.17e-15	AVPR1A-----DPY19L2
rs10735915	63563339	12	T	0.413		0.138065	0.0692403	0.0461893	0.387386	1		0.978729	-0.0215005	0.909501	1.05323	0.565661	0.734697	1		0.931047	-0.0714455	0.873422	0.992474	0.0283996	0.244094	1		0.968991	-0.0315	4.17e-15	AVPR1A-----DPY19L2
rs10737452	21199764	1	C	0.3904		-0.00486069	0.0696795	0.944388	0.983534	1		1.03739	0.0367079	0.963794	1.1166	0.328225	0.656196	1		0.998013	-0.00198898	0.93592	1.06423	0.951601	0.970916	1		0.967829	-0.0327	8.02e-19	EIF4G3
rs10742179	27650524	11	A	0.2587		-0.0949165	0.0768164	0.216636	0.550551	1		1.02385	0.02357	0.943921	1.11056	0.569755	0.737246	1		1.0343	0.0337249	0.963436	1.11038	0.351678	0.531603	1		0.966765	-0.0338	3.38e-15	LIN7C-----BDNF
rs10743825	33738306	12	C	0.4651		0.0268523	0.0678932	0.692479	0.882872	1		0.976619	-0.0236587	0.90892	1.04936	0.518632	0.721522	1		0.950335	-0.0509407	0.892661	1.01174	0.110782	0.314551	1		0.97064	-0.0298	1.76e-16	SYT10------ALG10
rs10743826	33750457	12	G	0.4647		0.0302252	0.067758	0.655555	0.882872	1		0.976031	-0.0242609	0.908498	1.04858	0.50722	0.720777	1		0.950005	-0.051288	0.892466	1.01125	0.107631	0.311466	1		0.969766	-0.0307	2.6e-17	SYT10------ALG10
rs10743830	33854112	12	A	0.4133		-0.069745	0.0687519	0.310404	0.643308	1		1.02218	0.0219376	0.950761	1.09897	0.552752	0.727212	1		1.05181	0.0505125	0.987329	1.1205	0.117608	0.321584	1		1.04008	0.0393	2.66e-27	SYT10------ALG10
rs10743831	33854214	12	T	0.4139		-0.0705563	0.0687791	0.305001	0.643308	1		1.02255	0.0222995	0.951075	1.09939	0.546448	0.7254	1		1.0524	0.0510733	0.987861	1.12116	0.113708	0.315715	1		1.04008	0.0393	2.54e-27	SYT10------ALG10
rs10743832	33884146	12	A	0.412		-0.070682	0.0687246	0.303757	0.643308	1		1.02335	0.0230816	0.951876	1.10019	0.53211	0.723329	1		1.05255	0.0512158	0.988047	1.12127	0.112446	0.314551	1		1.0405	0.0397	8.74e-28	SYT10------ALG10
rs10743833	33897481	12	C	0.3761		-0.0871936	0.0699065	0.212331	0.54825	1		1.02693	0.0265738	0.954091	1.10533	0.479003	0.720777	1		1.06715	0.0649915	1.00077	1.13793	0.0473328	0.244094	1		1.0406	0.0398	7.84e-28	SYT10------ALG10
rs10743834	33916129	12	A	0.3674		-0.0947471	0.0702541	0.177495	0.524423	1		1.02687	0.0265153	0.953679	1.10568	0.48214	0.720777	1		1.05491	0.0534555	0.988927	1.12529	0.104785	0.309631	1		1.04289	0.042	1.08e-30	SYT10------ALG10
rs10743835	33931705	12	G	0.3676		-0.095418	0.0702458	0.174396	0.522831	1		1.02752	0.0271481	0.954295	1.10637	0.471668	0.720777	1		1.0553	0.0538251	0.989305	1.12571	0.102334	0.306292	1		1.0498	0.0486	1.27e-14	SYT10------ALG10
rs10743836	33961680	12	C	0.3673		-0.0970695	0.070281	0.16727	0.521671	1		1.02807	0.0276833	0.954762	1.107	0.463314	0.720777	1		1.05564	0.0541472	0.98958	1.12611	0.100531	0.304345	1		1.043	0.0421	7.58e-31	SYT10------ALG10
rs10743837	33982162	12	A	0.3675		-0.0979131	0.0702653	0.163517	0.520685	1		1.02851	0.0281112	0.955194	1.10746	0.456222	0.720777	1		1.0559	0.0543935	0.989837	1.12637	0.0989268	0.30339	1		1.04289	0.042	1.05e-30	SYT10------ALG10
rs10743841	34252870	12	T	0.351		-0.0836181	0.0711985	0.240258	0.576285	1		1.03094	0.030471	0.956393	1.1113	0.426214	0.720777	1		1.06214	0.0602857	0.994989	1.13382	0.0704194	0.263469	1		1.04739	0.0463	5.59e-35	ALG10--
rs10743842	34306859	12	C	0.3557		-0.088217	0.071452	0.217006	0.55063	1		1.03088	0.0304128	0.956096	1.11151	0.428662	0.720777	1		1.06542	0.0633691	0.997795	1.13762	0.0582275	0.246734	1		1.04802	0.0469	3.69e-35	ALG10---
rs10743845	34395399	12	T	0.4404		0.0257547	0.0688384	0.708317	0.882872	1		0.975219	-0.0250932	0.906752	1.04886	0.499282	0.720777	1		0.961278	-0.0394916	0.902199	1.02422	0.222341	0.412201	1		0.959829	-0.041	1.43e-27	ALG10---
rs1074663	40663403	22	A	0.4076		0.055481	0.0698126	0.426806	0.736096	1		0.980296	-0.0199007	0.910458	1.05549	0.597663	0.754617	1		0.989497	-0.0105585	0.927838	1.05525	0.74771	0.859284	1		0.970057	-0.0304	2.83e-16	TNRC6B
rs10747353	77751193	1	C	0.3931		0.0158999	0.0686416	0.816826	0.937721	1		0.970907	-0.0295246	0.902936	1.04399	0.425277	0.720777	1		0.9716	-0.0288111	0.912129	1.03495	0.371322	0.553622	1		0.964062	-0.0366	9.29e-23	AK5
rs10747986	63619478	12	C	0.417		0.134461	0.0691823	0.0519839	0.387386	1		0.979988	-0.020215	0.910745	1.0545	0.588729	0.75179	1		0.930352	-0.0721923	0.872826	0.99167	0.026635	0.244094	1		0.969766	-0.0307	5.33e-15	AVPR1A-----DPY19L2
rs10747987	63632689	12	G	0.4384		0.0189083	0.0691181	0.784427	0.914082	1		0.969326	-0.0311543	0.900788	1.04308	0.40503	0.720777	1		1.02418	0.0238923	0.961155	1.09134	0.460951	0.637784	1		1.03149	0.031	1.73e-14	AVPR1A-----DPY19L2
rs10748432	46182415	12	C	0.489		-0.0105742	0.067401	0.875339	0.966206	1		1.05599	0.0544787	0.983318	1.13403	0.134256	0.51038	1		1.01867	0.0184979	0.957404	1.08386	0.558848	0.718041	1		0.972291	-0.0281	1.55e-16	ARID2
rs10753507	21152380	1	T	0.4694		0.0876989	0.0677152	0.195321	0.531452	1		0.9819	-0.0182658	0.914008	1.05484	0.61733	0.76329	1		0.961306	-0.0394625	0.90305	1.02332	0.215991	0.4082	1		0.973945	-0.0264	7.43e-14	EIF4G3
rs10753513	21492168	1	T	0.4523		0.0044202	0.068006	0.948178	0.983534	1		1.01973	0.0195379	0.948981	1.09575	0.59438	0.752444	1		0.991636	-0.00839917	0.931304	1.05588	0.793123	0.883149	1		0.969379	-0.0311	6.74e-18	EIF4G3
rs10755776	54938402	6	C	0.3846		0.0733355	0.0688829	0.287073	0.63894	1		0.982608	-0.017545	0.913585	1.05685	0.636828	0.782738	1		0.949328	-0.0520009	0.890869	1.01162	0.108806	0.313227	1		0.967539	-0.033	3.65e-19	FAM83B------HCRTR2
rs10767654	27640223	11	T	0.1677		-0.211628	0.0898553	0.018538	0.285294	1		1.06885	0.0665833	0.972351	1.17492	0.167842	0.51038	1		1.07026	0.0679016	0.985192	1.16268	0.108072	0.312254	1		0.964544	-0.0361	1.11e-13	LIN7C-----BDNF
rs10768991	43885163	11	C	0.0891		-0.00936396	0.119121	0.937346	0.983534	1		1.03866	0.0379314	0.915618	1.17825	0.555415	0.728652	1		0.988918	-0.0111439	0.885924	1.10389	0.842579	0.916366	1		0.961078	-0.0397	4.19e-14	HSD17B12---ALKBH3
rs10772088	33663849	12	A	0.4572		-0.0087119	0.0679785	0.898028	0.974576	1		0.997458	-0.00254524	0.928211	1.07187	0.944735	0.966758	1		0.954486	-0.0465823	0.896559	1.01616	0.14477	0.341675	1		0.971708	-0.0287	8.53e-15	SYT10-----ALG10
rs10772097	33736808	12	C	0.4632		0.0326138	0.0678251	0.630636	0.882872	1		0.975285	-0.0250255	0.907743	1.04785	0.494342	0.720777	1		0.949082	-0.0522601	0.891566	1.01031	0.101337	0.304996	1		0.969669	-0.0308	2.99e-17	SYT10------ALG10
rs10772098	33741911	12	G	0.4359		0.0435553	0.0682328	0.523275	0.799264	1		0.973741	-0.0266099	0.905886	1.04668	0.470274	0.720777	1		0.940268	-0.0615903	0.882908	1.00135	0.0551324	0.244094	1		0.969669	-0.0308	7.33e-17	SYT10------ALG10
rs10772103	33800746	12	C	0.4506		0.0367564	0.0682189	0.59004	0.865417	1		0.97808	-0.0221638	0.909972	1.05129	0.547272	0.7254	1		0.950247	-0.0510333	0.892307	1.01195	0.111853	0.314551	1		0.968894	-0.0316	1.31e-17	SYT10------ALG10
rs10772105	33810521	12	T	0.4506		0.0365262	0.0682853	0.592731	0.86675	1		0.978192	-0.0220493	0.910012	1.05148	0.54973	0.7254	1		0.950236	-0.0510449	0.892242	1.012	0.11212	0.314551	1		0.9687	-0.0318	9.39e-18	SYT10------ALG10
rs10772107	33815010	12	T	0.4506		0.0367972	0.0682282	0.589678	0.865417	1		0.977929	-0.0223182	0.909821	1.05114	0.544543	0.7254	1		0.950263	-0.0510165	0.892314	1.01198	0.112026	0.314551	1		0.968603	-0.0319	6.02e-18	SYT10------ALG10
rs10772109	33839548	12	G	0.3929		-0.0450192	0.0693016	0.515963	0.790933	1		1.00735	0.00732312	0.936389	1.08369	0.844217	0.89706	1		1.04397	0.0430308	0.979444	1.11275	0.186195	0.382114	1		1.03956	0.0388	4.57e-27	SYT10------ALG10
rs10772110	33841755	12	T	0.3556		-0.0616871	0.0707055	0.38299	0.713257	1		1.00989	0.00984141	0.937427	1.08795	0.795618	0.865538	1		1.05784	0.0562291	0.991292	1.12885	0.0898618	0.288879	1		1.03998	0.0392	1.64e-27	SYT10------ALG10
rs10772111	33843575	12	A	0.3926		-0.0455524	0.0692784	0.510862	0.787452	1		1.00776	0.00773005	0.936797	1.0841	0.835613	0.891098	1		1.04443	0.0434713	0.9799	1.1132	0.181574	0.375217	1		1.03977	0.039	3.15e-27	SYT10------ALG10
rs10772113	33853886	12	T	0.3763		-0.0859377	0.0699634	0.219364	0.552085	1		1.02449	0.0241949	0.951765	1.10278	0.519541	0.721966	1		1.06495	0.0629278	0.998652	1.13565	0.0550054	0.244094	1		1.0406	0.0398	6.47e-28	SYT10------ALG10
rs10772114	33853970	12	G	0.3763		-0.085935	0.0699633	0.219379	0.552085	1		1.02449	0.0241949	0.95176	1.10277	0.51962	0.721966	1		1.06495	0.0629278	0.998656	1.13565	0.0549911	0.244094	1		1.0406	0.0398	6.46e-28	SYT10------ALG10
rs10772115	33886138	12	A	0.412		-0.0706846	0.0687244	0.303738	0.643308	1		1.02335	0.0230816	0.951876	1.10018	0.532115	0.723329	1		1.05255	0.0512158	0.988048	1.12127	0.11244	0.314551	1		1.04039	0.0396	1.12e-27	SYT10------ALG10
rs10772116	33897795	12	G	0.4416		-0.0849378	0.0682857	0.213591	0.548734	1		1.0283	0.027907	0.956863	1.10507	0.447468	0.720777	1		1.06376	0.0618098	0.998952	1.13277	0.0539476	0.244094	1		1.03946	0.0387	6.58e-26	SYT10------ALG10
rs10772117	33900096	12	C	0.4423		-0.0875203	0.0681809	0.199305	0.534826	1		1.02977	0.0293355	0.95834	1.10652	0.423826	0.720777	1		1.06479	0.0627776	1.00001	1.13376	0.0499695	0.244094	1		1.03915	0.0384	1.11e-25	SYT10------ALG10
rs10772122	33964674	12	A	0.3673		-0.0980095	0.0702765	0.16317	0.520478	1		1.0287	0.0282959	0.95536	1.10768	0.453328	0.720777	1		1.05604	0.0545261	0.989961	1.12653	0.098145	0.30289	1		1.043	0.0421	8.14e-31	SYT10------ALG10
rs10772123	33975557	12	C	0.38		-0.139513	0.069854	0.0458385	0.387386	1		1.04835	0.0472175	0.974032	1.12834	0.208157	0.517697	1		1.07477	0.0721067	1.00789	1.14608	0.0278322	0.244094	1		1.04279	0.0419	6.75e-31	SYT10------ALG10
rs10772139	34186178	12	T	0.4361		0.0909943	0.0686104	0.184799	0.528507	1		0.943637	-0.0580137	0.877499	1.01476	0.117633	0.51038	1		0.936938	-0.0651382	0.879474	0.998157	0.0436867	0.244094	1		0.965123	-0.0355	3.99e-21	ALG10-
rs10772141	34226654	12	A	0.3511		-0.0834496	0.0711752	0.241053	0.577064	1		1.03105	0.0305777	0.956519	1.11139	0.424423	0.720777	1		1.0622	0.0603422	0.995067	1.13387	0.0700626	0.263024	1		1.05222	0.0509	3.16e-15	ALG10--
rs10772143	34230651	12	T	0.3512		-0.083549	0.0711701	0.240459	0.576285	1		1.0311	0.0306262	0.956573	1.11144	0.423616	0.720777	1		1.06209	0.0602387	0.994963	1.13374	0.0705513	0.263515	1		1.04728	0.0462	1.19e-34	ALG10--
rs10772144	34242463	12	A	0.351		-0.0839809	0.0711994	0.23823	0.573426	1		1.03134	0.0308589	0.95676	1.11173	0.420383	0.720777	1		1.06217	0.060314	0.995013	1.13386	0.0703046	0.263447	1		1.04718	0.0461	1.28e-34	ALG10--
rs10772149	34285498	12	T	0.3511		-0.0814272	0.0712633	0.253232	0.595692	1		1.02933	0.0289081	0.954835	1.10965	0.450698	0.720777	1		1.0609	0.0591176	0.993769	1.13256	0.0763025	0.277456	1		1.04739	0.0463	7.34e-35	ALG10---
rs10772154	34373271	12	C	0.4411		0.0253747	0.0687388	0.712029	0.882872	1		0.975961	-0.0243327	0.907537	1.04954	0.511756	0.720777	1		0.961706	-0.0390465	0.902694	1.02458	0.226858	0.412201	1		0.959829	-0.041	1.49e-27	ALG10---
rs10772155	34373302	12	A	0.4411		0.0253754	0.0687388	0.712021	0.882872	1		0.975961	-0.0243327	0.907537	1.04954	0.511764	0.720777	1		0.961706	-0.0390465	0.902693	1.02458	0.226856	0.412201	1		0.959925	-0.0409	1.86e-27	ALG10---
rs10772156	34410753	12	G	0.4402		0.0268743	0.0688633	0.696359	0.882872	1		0.974926	-0.0253937	0.906462	1.04856	0.49426	0.720777	1		0.961573	-0.0391848	0.902457	1.02456	0.22611	0.412201	1		0.959925	-0.0409	1.49e-27	ALG10---
rs10772157	34426956	12	C	0.4404		0.0257647	0.0688377	0.708205	0.882872	1		0.975202	-0.0251106	0.906736	1.04884	0.498969	0.720777	1		0.96127	-0.0395	0.902193	1.02422	0.222245	0.412201	1		0.959541	-0.0413	5.34e-28	ALG10---
rs10772158	34430638	12	G	0.4404		0.0257523	0.068841	0.708353	0.882872	1		0.975213	-0.0250994	0.906743	1.04885	0.499183	0.720777	1		0.96124	-0.0395312	0.902161	1.02419	0.221894	0.412201	1		0.959637	-0.0412	5.44e-28	ALG10---
rs10772160	34456848	12	A	0.4397		0.0277124	0.0689061	0.687566	0.882872	1		0.973198	-0.0271677	0.904808	1.04676	0.464916	0.720777	1		0.960431	-0.0403731	0.90135	1.02338	0.21262	0.40442	1		0.959637	-0.0412	6.07e-28	ALG10---
rs10772163	34532950	12	C	0.4395		0.0276456	0.0690201	0.688768	0.882872	1		0.973548	-0.0268081	0.905028	1.04726	0.471563	0.720777	1		0.960272	-0.0405387	0.901107	1.02332	0.211501	0.40442	1		0.959541	-0.0413	5e-28	ALG10---
rs10772207	34756806	12	C	0.4297		0.0285106	0.0699851	0.68374	0.882872	1		0.977003	-0.0232656	0.90731	1.05205	0.537798	0.7254	1		0.960671	-0.0401233	0.900761	1.02456	0.221976	0.412201	1		0.959541	-0.0413	5.93e-28	ALG10---
rs10772208	34762751	12	T	0.4313		0.0244343	0.06995	0.726866	0.884421	1		0.976547	-0.0237324	0.906924	1.05152	0.529436	0.723329	1		0.959895	-0.0409314	0.900083	1.02368	0.212427	0.40442	1		0.959637	-0.0412	7.03e-28	ALG10---
rs10777217	90385294	12	G	0.3519		0.0175843	0.0711599	0.80483	0.929047	1		0.965401	-0.0352117	0.895434	1.04084	0.358984	0.698617	1		0.995608	-0.00440167	0.932579	1.0629	0.895047	0.946913	1		0.971514	-0.0289	2.18e-14	ATP2B1------CCER1
rs10777222	90444741	12	G	0.3849		-0.00450148	0.0692073	0.948141	0.983534	1		0.979964	-0.0202394	0.910903	1.05426	0.587257	0.751125	1		1.01179	0.011721	0.94953	1.07812	0.717629	0.837752	1		0.970834	-0.0296	7.96e-15	ATP2B1------CCER1
rs10782645	77754853	1	A	0.4668		0.0510725	0.0674045	0.448653	0.754099	1		0.962563	-0.0381558	0.896243	1.03379	0.294828	0.614061	1		0.960073	-0.040746	0.902446	1.02138	0.196993	0.394547	1		0.971805	-0.0286	1.72e-15	AK5
rs10782646	77766847	1	A	0.3319		0.0958869	0.0714722	0.179768	0.527967	1		0.948428	-0.0529494	0.879225	1.02308	0.170769	0.511188	1		0.951487	-0.0497293	0.890919	1.01617	0.138374	0.33833	1		0.960021	-0.0408	7.37e-26	AK5
rs10783329	39113951	12	T	0.4107		-0.105241	0.0720731	0.144279	0.494352	1		1.03251	0.0319927	0.956975	1.11401	0.40914	0.720777	1		1.06996	0.0676213	1.00159	1.14298	0.0447208	0.244094	1		1.05117	0.0499	5.71e-41	CPNE8
rs10783330	39114084	12	G	0.4106		-0.105285	0.0720719	0.144104	0.494244	1		1.03254	0.0320218	0.957002	1.11404	0.408743	0.720777	1		1.06994	0.0676026	1.00158	1.14297	0.0447588	0.244094	1		1.05096	0.0497	1.27e-40	CPNE8
rs10783333	39118931	12	T	0.4106		-0.105231	0.072069	0.144291	0.494352	1		1.0325	0.031983	0.956964	1.11399	0.40935	0.720777	1		1.06997	0.0676306	1.00161	1.14299	0.0446686	0.244094	1		1.05148	0.0502	1.66e-41	CPNE8
rs10784329	63477676	12	T	0.3445		0.0752934	0.0709563	0.288668	0.64065	1		0.999661	-0.000339057	0.927243	1.07774	0.992959	0.995036	1		0.983839	-0.016293	0.921475	1.05042	0.6258	0.766662	1		0.969476	-0.031	5.49e-14	PPM1H-----AVPR1A
rs10784345	63618217	12	T	0.4888		-0.0332011	0.0683124	0.626969	0.882872	1		0.99867	-0.00133089	0.92889	1.07369	0.971268	0.984462	1		1.04435	0.0433947	0.980791	1.11203	0.175566	0.366718	1		1.03076	0.0303	3.8e-14	AVPR1A-----DPY19L2
rs10788872	150211737	1	G	0.3979		-0.0677535	0.0696458	0.33067	0.658218	1		1.02737	0.0270021	0.954445	1.10586	0.472298	0.720777	1		1.03526	0.0346526	0.971103	1.10365	0.288425	0.477685	1		1.03821	0.0375	8.15e-26	ANP32E---CA14
rs10788873	150250534	1	T	0.4769		0.128035	0.0682961	0.0608726	0.392026	1		0.964298	-0.0363549	0.897114	1.03651	0.323804	0.64937	1		0.959239	-0.041615	0.900953	1.0213	0.193221	0.3885	1		0.964737	-0.0359	8.37e-27	C1orf54
rs10798662	179312386	1	A	0.1006		-0.0613342	0.111787	0.583249	0.858667	1		0.981962	-0.0182027	0.87204	1.10574	0.763784	0.847427	1		1.02904	0.0286263	0.928171	1.14087	0.586556	0.744105	1		1.04854	0.0474	8.61e-14	SOAT1
rs10798670	179334934	1	G	0.1005		-0.0598292	0.111834	0.592677	0.86675	1		0.982706	-0.0174453	0.87265	1.10664	0.773443	0.85082	1		1.03082	0.0303546	0.929734	1.14291	0.564284	0.724278	1		1.04854	0.0474	8.43e-14	AXDND1
rs10799665	21152640	1	A	0.4058		0.0168749	0.069047	0.80693	0.930777	1		1.00895	0.00891019	0.937908	1.08538	0.810936	0.874343	1		0.97643	-0.0238522	0.916136	1.04069	0.463289	0.63834	1		0.972388	-0.028	3.66e-14	EIF4G3
rs10799668	21169385	1	T	0.4272		-0.00320251	0.0686135	0.962774	0.983534	1		1.02417	0.0238825	0.952515	1.10121	0.518752	0.721522	1		0.996461	-0.00354528	0.935328	1.06159	0.912613	0.955925	1		0.968313	-0.0322	2.43e-18	EIF4G3
rs10799669	21172501	1	T	0.4287		-0.00453429	0.0685869	0.947292	0.983534	1		1.02126	0.0210372	0.949832	1.09807	0.569527	0.737242	1		0.995079	-0.00493315	0.934039	1.06011	0.87861	0.935661	1		0.968216	-0.0323	2.29e-18	EIF4G3
rs10799671	21196764	1	C	0.4277		-0.00127469	0.0685182	0.985158	0.990889	1		1.02236	0.0221137	0.950933	1.09915	0.549554	0.7254	1		0.995034	-0.00497837	0.934057	1.05999	0.877371	0.934599	1		0.968119	-0.0324	1.4e-18	EIF4G3
rs10799678	21322785	1	C	0.4804		-0.0812594	0.067439	0.228268	0.56024	1		1.01188	0.01181	0.942216	1.08669	0.745588	0.836968	1		1.0298	0.0293646	0.967703	1.09588	0.354768	0.535064	1		1.03004	0.0296	2.5e-17	EIF4G3
rs10799679	21341776	1	G	0.4553		0.0172587	0.0679236	0.799433	0.925716	1		1.01298	0.0128965	0.942785	1.0884	0.724869	0.823241	1		0.983882	-0.0162493	0.924087	1.04755	0.611491	0.756453	1		0.969669	-0.0308	1.52e-17	EIF4G3
rs10799685	21465930	1	A	0.4558		0.0154938	0.0679093	0.819533	0.937916	1		1.01287	0.0127879	0.942694	1.08828	0.726991	0.823841	1		0.98467	-0.0154487	0.924831	1.04838	0.629115	0.768409	1		0.969476	-0.031	9.76e-18	EIF4G3
rs10799686	21486445	1	A	0.4523		0.00442769	0.0680054	0.94809	0.983534	1		1.01972	0.0195281	0.948971	1.09573	0.594584	0.752444	1		0.991627	-0.00840825	0.931297	1.05587	0.792907	0.883149	1		0.969379	-0.0311	8.18e-18	EIF4G3
rs10799833	20021464	1	C	0.289		0.0691807	0.0745015	0.353136	0.680853	1		1.00101	0.00100949	0.925336	1.08288	0.979837	0.989193	1		0.986596	-0.0134946	0.921178	1.05666	0.699862	0.831435	1		0.972097	-0.0283	3.63e-14	TMCO4
rs10804790	161039300	3	T	0.4919		-0.10453	0.0673826	0.120875	0.469263	1		1.05055	0.0493138	0.978316	1.12812	0.174842	0.514919	1		1.0532	0.0518331	0.990008	1.12042	0.100621	0.30438	1		1.02685	0.0265	2.48e-14	NMD3----SPTSSB
rs10807412	13201744	6	G	0.3844		0.0895165	0.0695419	0.198054	0.534826	1		0.984255	-0.0158703	0.914549	1.05928	0.671969	0.809101	1		0.951699	-0.0495065	0.892695	1.0146	0.129515	0.333004	1		0.973653	-0.0267	1e-13	PHACTR1
rs10808102	96450996	7	G	0.09667		-0.00981367	0.11665	0.932956	0.983534	1		0.969543	-0.0309305	0.856952	1.09693	0.62336	0.769361	1		1.0955	0.0912109	0.985232	1.21811	0.0919709	0.292196	1		1.07702	0.0742	2.56e-17	SHFM1------DLX6
rs10838200	43936139	11	A	0.1102		0.0868793	0.108781	0.424514	0.734338	1		1.01243	0.0123534	0.902062	1.13631	0.833792	0.889646	1		0.960602	-0.0401951	0.868798	1.06211	0.432869	0.61472	1		0.962328	-0.0384	1.05e-13	ALKBH3
rs10844589	33568844	12	A	0.4906		0.106115	0.0676038	0.116538	0.469263	1		0.968377	-0.0321338	0.901536	1.04017	0.37854	0.720777	1		0.93308	-0.0692643	0.876929	0.992827	0.0287199	0.244094	1		0.972388	-0.028	7.22e-14	SYT10
rs10844611	33603544	12	T	0.4566		-0.0061474	0.0680119	0.927982	0.983534	1		1.00046	0.000459894	0.930985	1.07512	0.989981	0.993605	1		0.956118	-0.0448739	0.898059	1.01793	0.16033	0.353068	1		0.973069	-0.0273	1.49e-13	SYT10-----ALG10
rs10844612	33603676	12	T	0.4566		-0.00614755	0.0680119	0.92798	0.983534	1		1.00046	0.000459894	0.930985	1.07512	0.989982	0.993605	1		0.956118	-0.0448739	0.898059	1.01793	0.160329	0.353068	1		0.972972	-0.0274	1.32e-13	SYT10-----ALG10
rs10844618	33625010	12	A	0.4566		-0.00601101	0.0680088	0.929572	0.983534	1		1.00043	0.000429908	0.930957	1.07508	0.990697	0.993605	1		0.956038	-0.0449576	0.897987	1.01784	0.159529	0.353059	1		0.973167	-0.0272	1.71e-13	SYT10-----ALG10
rs10844645	33737099	12	T	0.4345		0.0453958	0.0683071	0.506337	0.783441	1		0.973164	-0.0272027	0.905281	1.04614	0.460904	0.720777	1		0.939667	-0.0622297	0.882302	1.00076	0.0528339	0.244094	1		0.969476	-0.031	5.41e-17	SYT10------ALG10
rs10844646	33737705	12	C	0.4632		0.0325242	0.0678283	0.631591	0.882872	1		0.975315	-0.0249948	0.907767	1.04789	0.494882	0.720777	1		0.949171	-0.0521663	0.891646	1.01041	0.101962	0.305926	1		0.969669	-0.0308	2.6e-17	SYT10------ALG10
rs10844648	33743099	12	A	0.4359		0.0435132	0.0682333	0.523681	0.799569	1		0.97375	-0.0266007	0.905894	1.04669	0.47043	0.720777	1		0.940295	-0.0615616	0.882933	1.00138	0.0552502	0.244094	1		0.969766	-0.0307	8.45e-17	SYT10------ALG10
rs10844651	33754496	12	G	0.4364		0.0427662	0.0682615	0.531002	0.807212	1		0.973947	-0.0263984	0.90605	1.04693	0.473992	0.720777	1		0.940424	-0.0614244	0.883031	1.00155	0.0558943	0.244094	1		0.969863	-0.0306	7.37e-17	SYT10------ALG10
rs10844652	33754877	12	G	0.4359		0.0429242	0.0682418	0.529367	0.805708	1		0.973871	-0.0264764	0.905998	1.04683	0.472548	0.720777	1		0.940636	-0.061199	0.883245	1.00175	0.056731	0.245932	1		0.969766	-0.0307	6.74e-17	SYT10------ALG10
rs10844653	33758311	12	C	0.436		0.0420054	0.0682411	0.538215	0.814849	1		0.974072	-0.0262701	0.906188	1.04704	0.476001	0.720777	1		0.941195	-0.0606049	0.883772	1.00235	0.0591734	0.246734	1		0.969669	-0.0308	6.08e-17	SYT10------ALG10
rs10844654	33758434	12	A	0.4137		0.0559564	0.0687201	0.415519	0.732876	1		0.968912	-0.0315815	0.900886	1.04207	0.395154	0.720777	1		0.936716	-0.0653751	0.879098	0.998111	0.043555	0.244094	1		0.969669	-0.0308	7.26e-17	SYT10------ALG10
rs10844655	33761162	12	A	0.4359		0.0409436	0.0682839	0.548786	0.826811	1		0.974782	-0.0255414	0.906808	1.04785	0.488592	0.720777	1		0.94125	-0.0605465	0.883787	1.00245	0.0595805	0.246734	1		0.969669	-0.0308	7.12e-17	SYT10------ALG10
rs10844658	33769090	12	A	0.4139		0.0555584	0.0687186	0.418833	0.732876	1		0.968201	-0.0323156	0.900223	1.04131	0.384275	0.720777	1		0.936769	-0.0653186	0.879149	0.998166	0.043732	0.244094	1		0.969476	-0.031	5.36e-17	SYT10------ALG10
rs10844663	33781389	12	C	0.4505		0.0360313	0.0682207	0.597406	0.870908	1		0.978576	-0.0216568	0.910432	1.05182	0.556479	0.729042	1		0.950415	-0.0508565	0.892467	1.01213	0.113093	0.314798	1		0.969476	-0.031	3.45e-17	SYT10------ALG10
rs10844664	33781709	12	G	0.4571		0.0365965	0.0680345	0.590655	0.865739	1		0.975817	-0.0244802	0.908026	1.04867	0.505159	0.720777	1		0.9557	-0.0453112	0.897536	1.01763	0.157269	0.351754	1		0.969573	-0.0309	2.14e-17	SYT10------ALG10
rs10844665	33781959	12	A	0.4796		0.0233232	0.0678797	0.73116	0.886497	1		0.980672	-0.0195172	0.912728	1.05367	0.594194	0.752444	1		0.95963	-0.0412075	0.901431	1.02159	0.196733	0.394128	1		0.969573	-0.0309	1.96e-17	SYT10------ALG10
rs10844668	33784405	12	A	0.4281		0.0502802	0.0686137	0.463703	0.761622	1		0.973247	-0.0271174	0.905054	1.04658	0.464377	0.720777	1		0.946006	-0.0555064	0.887937	1.00787	0.0859104	0.284445	1		0.969282	-0.0312	3.49e-17	SYT10------ALG10
rs10844669	33787404	12	T	0.4507		0.0377154	0.0682303	0.58044	0.856498	1		0.97836	-0.0218776	0.910224	1.0516	0.552504	0.727212	1		0.950106	-0.0511817	0.892169	1.01181	0.11086	0.314551	1		0.968894	-0.0316	9.63e-18	SYT10------ALG10
rs10844671	33793264	12	C	0.4276		0.0507984	0.0686164	0.459126	0.759829	1		0.972864	-0.027511	0.904695	1.04617	0.457951	0.720777	1		0.945836	-0.0556861	0.887774	1.00769	0.0849179	0.284154	1		0.9687	-0.0318	1.54e-17	SYT10------ALG10
rs10844677	33814734	12	G	0.4275		0.0509794	0.0686316	0.457628	0.759829	1		0.972613	-0.027769	0.904444	1.04592	0.453863	0.720777	1		0.945781	-0.0557442	0.887711	1.00765	0.0846623	0.284154	1		0.968603	-0.0319	7.69e-18	SYT10------ALG10
rs10844678	33819388	12	T	0.4275		0.0510549	0.068637	0.456997	0.759829	1		0.972508	-0.027877	0.90434	1.04581	0.452147	0.720777	1		0.945763	-0.0557633	0.88769	1.00764	0.084583	0.284154	1		0.968507	-0.032	6.18e-18	SYT10------ALG10
rs10844679	33821532	12	C	0.4276		0.051486	0.0686399	0.453226	0.759826	1		0.972355	-0.0280343	0.904195	1.04565	0.449626	0.720777	1		0.945641	-0.0558923	0.887573	1.00751	0.083877	0.284154	1		0.968507	-0.032	7.54e-18	SYT10------ALG10
rs10844684	33843712	12	A	0.4815		0.0594328	0.0687545	0.387385	0.716033	1		0.968113	-0.0324065	0.900183	1.04117	0.382636	0.720777	1		0.947778	-0.053635	0.889627	1.00973	0.0968711	0.301277	1		0.968022	-0.0325	1.32e-18	SYT10------ALG10
rs10844687	33848520	12	A	0.4243		0.073092	0.0688129	0.288186	0.640312	1		0.95765	-0.0432729	0.89033	1.03006	0.2446	0.546135	1		0.941265	-0.0605306	0.883324	1.00301	0.061849	0.246734	1		0.968894	-0.0316	3.87e-17	SYT10------ALG10
rs10844690	33854752	12	C	0.4133		-0.0697534	0.0687508	0.310338	0.643308	1		1.02217	0.0219278	0.950752	1.09895	0.552938	0.727323	1		1.05184	0.050541	0.987355	1.12053	0.117416	0.321286	1		1.04019	0.0394	2.07e-27	SYT10------ALG10
rs10844693	33865197	12	G	0.412		-0.0707372	0.0687248	0.30338	0.643308	1		1.0234	0.0231304	0.951921	1.10024	0.531277	0.723329	1		1.0526	0.0512633	0.988094	1.12132	0.112112	0.314551	1		1.04008	0.0393	2.21e-27	SYT10------ALG10
rs10844694	33865682	12	A	0.412		-0.0707374	0.0687247	0.303379	0.643308	1		1.02339	0.0231206	0.95192	1.10024	0.531287	0.723329	1		1.0526	0.0512633	0.988095	1.12132	0.112109	0.314551	1		1.04008	0.0393	2.32e-27	SYT10------ALG10
rs10844698	33890158	12	C	0.412		-0.070678	0.0687239	0.303779	0.643308	1		1.02334	0.0230718	0.951867	1.10017	0.532285	0.723329	1		1.05255	0.0512158	0.988046	1.12126	0.112458	0.314551	1		1.0405	0.0397	8.97e-28	SYT10------ALG10
rs10844702	33917373	12	A	0.4276		0.0822979	0.0686878	0.230899	0.564087	1		0.952072	-0.0491146	0.885257	1.02393	0.185839	0.517576	1		0.938047	-0.0639552	0.880453	0.999409	0.0479002	0.244094	1		0.968119	-0.0324	6.35e-18	SYT10------ALG10
rs10844707	33936089	12	C	0.4324		0.0890852	0.0686572	0.194487	0.529949	1		0.948477	-0.0528977	0.881951	1.02002	0.153951	0.51038	1		0.935503	-0.0666709	0.878089	0.996671	0.0390972	0.244094	1		0.965799	-0.0348	8.19e-21	SYT10------ALG10
rs10844712	33961022	12	A	0.4631		0.0710662	0.0679832	0.295896	0.643308	1		0.954011	-0.0470801	0.887767	1.0252	0.19976	0.517576	1		0.946782	-0.0546864	0.889231	1.00806	0.0874184	0.286403	1		0.965123	-0.0355	3.56e-22	SYT10------ALG10
rs10844715	33968444	12	G	0.4631		0.072046	0.0679853	0.289303	0.641388	1		0.953364	-0.0477585	0.887161	1.02451	0.193387	0.517576	1		0.946375	-0.0551164	0.888848	1.00763	0.0849709	0.284154	1		0.965219	-0.0354	6.04e-22	SYT10------ALG10
rs10844719	33987714	12	G	0.4632		0.0716075	0.0679885	0.29227	0.641408	1		0.95368	-0.0474271	0.887455	1.02485	0.196509	0.517576	1		0.94663	-0.054847	0.889086	1.0079	0.0865046	0.284836	1		0.965316	-0.0353	5.62e-22	SYT10------ALG10
rs10844720	33987859	12	T	0.4629		0.0716904	0.0679793	0.291647	0.641388	1		0.953664	-0.0474439	0.887447	1.02482	0.196286	0.517576	1		0.946475	-0.0550107	0.888947	1.00773	0.0855431	0.284154	1		0.965316	-0.0353	5.29e-22	SYT10------ALG10
rs10844725	34009504	12	A	0.4334		0.0896442	0.0686505	0.191659	0.528507	1		0.947263	-0.0541785	0.880835	1.0187	0.14415	0.51038	1		0.935065	-0.0671392	0.877674	0.99621	0.0377582	0.244094	1		0.965799	-0.0348	1.04e-20	SYT10------ALG10
rs10844727	34017435	12	T	0.4627		0.0689597	0.0679218	0.310005	0.643308	1		0.953961	-0.0471325	0.887787	1.02507	0.1988	0.517576	1		0.94651	-0.0549737	0.889026	1.00771	0.0854829	0.284154	1		0.965219	-0.0354	5.19e-22	SYT10------ALG10
rs10844728	34020109	12	C	0.4336		0.0896903	0.0685037	0.190482	0.528507	1		0.947197	-0.0542482	0.880914	1.01847	0.142761	0.51038	1		0.93486	-0.0673585	0.877598	0.995859	0.0367396	0.244094	1		0.965605	-0.035	5.69e-21	SYT10------ALG10
rs10844729	34022919	12	C	0.4336		0.0898324	0.0685183	0.189874	0.528507	1		0.947189	-0.0542566	0.880896	1.01847	0.14276	0.51038	1		0.93484	-0.0673799	0.877566	0.995852	0.0367246	0.244094	1		0.965799	-0.0348	9.75e-21	SYT10------ALG10
rs10844732	34037104	12	C	0.434		0.0898396	0.068503	0.18974	0.528507	1		0.946053	-0.0554567	0.879849	1.01724	0.134078	0.51038	1		0.933011	-0.0693383	0.87587	0.993881	0.0315304	0.244094	1		0.965605	-0.035	4.42e-21	SYT10------ALG10
rs10844734	34043083	12	A	0.4632		0.0683702	0.0678987	0.313995	0.643308	1		0.953852	-0.0472468	0.887709	1.02492	0.197549	0.517576	1		0.945253	-0.0563027	0.887869	1.00634	0.0780651	0.278409	1		0.964833	-0.0358	2.09e-22	SYT10------ALG10
rs10844735	34043433	12	A	0.4344		0.0893047	0.0685026	0.192387	0.528507	1		0.946975	-0.0544826	0.880706	1.01823	0.141042	0.51038	1		0.93317	-0.0691679	0.876017	0.994053	0.0319571	0.244094	1		0.965605	-0.035	4.25e-21	SYT10------ALG10
rs10844738	34059503	12	A	0.4636		0.0672011	0.0679057	0.32239	0.651279	1		0.953301	-0.0478246	0.887189	1.02434	0.192181	0.517576	1		0.946295	-0.0552009	0.888842	1.00746	0.0841058	0.284154	1		0.964833	-0.0358	3.39e-22	SYT10------ALG10
rs10844739	34065275	12	C	0.4356		0.0883492	0.0685334	0.197389	0.534725	1		0.945543	-0.0559959	0.879356	1.01671	0.130452	0.51038	1		0.936975	-0.0650987	0.879569	0.998127	0.0435811	0.244094	1		0.965412	-0.0352	4.2e-21	SYT10------ALG10
rs10844740	34067930	12	T	0.3573		-0.0787184	0.0707822	0.266122	0.618407	1		1.03185	0.0313533	0.957671	1.11177	0.410131	0.720777	1		1.06454	0.0625428	0.997606	1.13597	0.0590759	0.246734	1		1.04886	0.0477	1.31e-37	SYT10------ALG10
rs10844748	34092930	12	T	0.3572		-0.0775965	0.0708023	0.273132	0.623838	1		1.03128	0.0308007	0.957119	1.11118	0.418584	0.720777	1		1.06414	0.062167	0.997213	1.13556	0.0606875	0.246734	1		1.04854	0.0474	3.57e-37	SYT10-----ALG10
rs10844756	34125215	12	T	0.4356		0.0826213	0.0686236	0.228636	0.560796	1		0.947497	-0.0539315	0.881092	1.01891	0.145744	0.51038	1		0.93959	-0.0623117	0.88196	1.00099	0.053675	0.244094	1		0.965316	-0.0353	5.04e-21	SYT10-----ALG10
rs10844759	34129015	12	G	0.357		-0.0779088	0.0708273	0.271375	0.622231	1		1.03107	0.0305971	0.956896	1.11098	0.421868	0.720777	1		1.0634	0.0614713	0.996501	1.1348	0.0637055	0.247868	1		1.05622	0.0547	1.57e-16	SYT10-----ALG10
rs10844767	34152368	12	G	0.4362		0.0909707	0.0686092	0.184905	0.528507	1		0.943086	-0.0585978	0.876989	1.01416	0.113975	0.51038	1		0.937361	-0.0646868	0.879872	0.998606	0.0451585	0.244094	1		0.965316	-0.0353	5.36e-21	SYT10-----ALG10
rs10844770	34159851	12	G	0.4362		0.0909167	0.0686099	0.185171	0.528507	1		0.943115	-0.0585671	0.877015	1.0142	0.114168	0.51038	1		0.937367	-0.0646804	0.879877	0.998613	0.0451823	0.244094	1		0.965316	-0.0353	5.1e-21	SYT10-----ALG10
rs10844774	34166764	12	T	0.4367		0.0903591	0.0686738	0.188292	0.528507	1		0.943162	-0.0585172	0.877	1.01432	0.114814	0.51038	1		0.937936	-0.0640736	0.880366	0.999272	0.0474222	0.244094	1		0.965316	-0.0353	5.32e-21	SYT10----ALG10
rs10844789	34202279	12	G	0.4348		0.0839673	0.0687076	0.22171	0.553274	1		0.946287	-0.0552094	0.879873	1.01771	0.137001	0.51038	1		0.939838	-0.0620478	0.882131	1.00132	0.0549634	0.244094	1		0.965316	-0.0353	5.63e-21	ALG10--
rs10844791	34211659	12	T	0.4347		0.0841344	0.0687013	0.220749	0.552906	1		0.946154	-0.0553499	0.879757	1.01756	0.135972	0.51038	1		0.93981	-0.0620776	0.88211	1.00128	0.0548267	0.244094	1		0.965219	-0.0354	4.12e-21	ALG10--
rs10844800	34230734	12	G	0.4347		0.0844827	0.0687091	0.218897	0.551796	1		0.94614	-0.0553647	0.879736	1.01756	0.135906	0.51038	1		0.939743	-0.0621488	0.882042	1.00122	0.0545698	0.244094	1		0.964737	-0.0359	9.32e-22	ALG10--
rs10844801	34230940	12	T	0.4347		0.0846927	0.0687044	0.217723	0.550751	1		0.946026	-0.0554852	0.879634	1.01743	0.135034	0.51038	1		0.939605	-0.0622957	0.881915	1.00107	0.0539857	0.244094	1		0.964737	-0.0359	9.33e-22	ALG10--
rs10844802	34231001	12	A	0.4347		0.084691	0.0687074	0.217752	0.550751	1		0.946011	-0.0555011	0.879617	1.01742	0.134942	0.51038	1		0.939627	-0.0622723	0.881933	1.00109	0.054089	0.244094	1		0.96464	-0.036	9.35e-22	ALG10--
rs10844807	34237911	12	C	0.4347		0.0848033	0.0687046	0.217124	0.55063	1		0.946001	-0.0555117	0.87961	1.0174	0.134851	0.51038	1		0.939624	-0.0622755	0.881934	1.00109	0.0540679	0.244094	1		0.964833	-0.0358	1.39e-21	ALG10--
rs10844815	34245150	12	A	0.4348		0.0847557	0.0687063	0.217393	0.550751	1		0.946079	-0.0554292	0.879681	1.01749	0.135436	0.51038	1		0.939606	-0.0622946	0.881914	1.00107	0.0540011	0.244094	1		0.964737	-0.0359	9.91e-22	ALG10--
rs10844816	34248533	12	A	0.4348		0.084743	0.0687076	0.217471	0.550751	1		0.946083	-0.055425	0.879684	1.01749	0.135475	0.51038	1		0.939613	-0.0622872	0.88192	1.00108	0.0540362	0.244094	1		0.964833	-0.0358	1.4e-21	ALG10--
rs10844819	34261389	12	T	0.448		0.0877333	0.0692301	0.205098	0.54381	1		0.940765	-0.0610619	0.874258	1.01233	0.102613	0.51038	1		0.944441	-0.0571621	0.88603	1.0067	0.0792738	0.279153	1		0.964351	-0.0363	3.86e-22	ALG10--
rs10844824	34275930	12	G	0.1463		-0.119455	0.095265	0.209911	0.548034	1		1.05484	0.0533891	0.954742	1.16543	0.293949	0.613279	1		1.07032	0.0679577	0.980678	1.16816	0.127811	0.333004	1		1.04436	0.0434	7.27e-22	ALG10--
rs10844825	34280111	12	A	0.1239		-0.103005	0.102029	0.312734	0.643308	1		1.04479	0.0438159	0.939018	1.16247	0.421083	0.720777	1		1.06424	0.0622609	0.969335	1.16843	0.191406	0.386483	1		1.04707	0.046	2.81e-23	ALG10--
rs10844827	34297617	12	C	0.4351		0.0797722	0.0687629	0.246043	0.582809	1		0.948433	-0.0529441	0.881831	1.02007	0.154111	0.51038	1		0.942497	-0.0592225	0.884593	1.00419	0.0671443	0.254911	1		0.964351	-0.0363	3.85e-22	ALG10---
rs10844828	34303109	12	T	0.4646		0.0676106	0.0681734	0.321355	0.650185	1		0.950352	-0.0509228	0.884191	1.02146	0.166614	0.51038	1		0.953281	-0.0478456	0.895198	1.01513	0.135786	0.335749	1		0.964737	-0.0359	1.88e-22	ALG10---
rs10844829	34304916	12	T	0.4351		0.0788519	0.0689071	0.252527	0.59475	1		0.948578	-0.0527913	0.881833	1.02037	0.156148	0.51038	1		0.943069	-0.0586158	0.885015	1.00493	0.0705674	0.263515	1		0.964255	-0.0364	3.38e-22	ALG10---
rs10844830	34308133	12	T	0.4646		0.0677528	0.0681735	0.320339	0.649338	1		0.950328	-0.0509481	0.884169	1.02144	0.16641	0.51038	1		0.953259	-0.0478686	0.895177	1.01511	0.135595	0.335749	1		0.964737	-0.0359	2.4e-22	ALG10---
rs10844831	34311245	12	G	0.3513		-0.082247	0.0713029	0.248747	0.587954	1		1.02864	0.0282375	0.954149	1.10894	0.461622	0.720777	1		1.06111	0.0593155	0.993925	1.13283	0.0755061	0.275704	1		1.04749	0.0464	8.08e-35	ALG10---
rs10844832	34327991	12	C	0.4647		0.0680184	0.0681994	0.318629	0.647377	1		0.95038	-0.0508934	0.884195	1.02152	0.167019	0.51038	1		0.953342	-0.0477816	0.895234	1.01522	0.136445	0.335764	1		0.964833	-0.0358	2.91e-22	ALG10---
rs10844834	34346294	12	A	0.4394		0.0232856	0.0688368	0.735167	0.887543	1		0.97869	-0.0215403	0.909964	1.05261	0.562009	0.732216	1		0.955067	-0.0459738	0.896356	1.01762	0.155534	0.349164	1		0.960982	-0.0398	1.73e-25	ALG10---
rs10844835	34357020	12	T	0.439		0.0211482	0.068849	0.758724	0.90261	1		0.980618	-0.0195723	0.911749	1.05469	0.598328	0.754956	1		0.957223	-0.0437189	0.898375	1.01993	0.176852	0.368807	1		0.960982	-0.0398	2.01e-25	ALG10---
rs10844840	34364517	12	T	0.4371		0.0228641	0.0688795	0.739941	0.889423	1		0.977223	-0.0230404	0.908568	1.05107	0.535308	0.723735	1		0.955313	-0.0457162	0.896571	1.0179	0.157973	0.353059	1		0.959829	-0.041	5.92e-27	ALG10---
rs10844841	34369297	12	A	0.4411		0.0251485	0.0687398	0.714487	0.882872	1		0.976029	-0.024263	0.907599	1.04962	0.512975	0.720777	1		0.961774	-0.0389758	0.902755	1.02465	0.227718	0.412201	1		0.959829	-0.041	1.71e-27	ALG10---
rs10844844	34380350	12	A	0.4374		0.0231956	0.0689996	0.736752	0.888208	1		0.976712	-0.0235635	0.90798	1.05065	0.526801	0.723329	1		0.955103	-0.0459361	0.896275	1.01779	0.156697	0.350929	1		0.959733	-0.0411	4.66e-27	ALG10---
rs10844845	34381117	12	T	0.4406		0.0251979	0.0688281	0.714301	0.882872	1		0.975909	-0.0243859	0.907405	1.04958	0.51137	0.720777	1		0.961847	-0.0388999	0.902744	1.02482	0.229271	0.412201	1		0.959733	-0.0411	1.53e-27	ALG10---
rs10844846	34394611	12	G	0.4404		0.0257545	0.0688384	0.708319	0.882872	1		0.975219	-0.0250932	0.906751	1.04886	0.499276	0.720777	1		0.961278	-0.0394916	0.9022	1.02422	0.222344	0.412201	1		0.959829	-0.041	1.48e-27	ALG10---
rs10844848	34409705	12	C	0.4372		0.0252287	0.069012	0.714696	0.882872	1		0.975659	-0.0246421	0.906994	1.04952	0.508098	0.720777	1		0.954835	-0.0462167	0.896014	1.01752	0.154252	0.349142	1		0.959733	-0.0411	3.6e-27	ALG10---
rs10844851	34426879	12	T	0.4374		0.0242546	0.0689905	0.725175	0.884421	1		0.975889	-0.0244064	0.90722	1.04975	0.512064	0.720777	1		0.954432	-0.0466389	0.895653	1.01707	0.150411	0.346424	1		0.959445	-0.0414	1.36e-27	ALG10---
rs10844853	34432769	12	C	0.4403		0.0250794	0.0689265	0.715976	0.882872	1		0.97539	-0.0249179	0.906825	1.04914	0.502824	0.720777	1		0.961625	-0.0391307	0.902457	1.02467	0.227148	0.412201	1		0.959541	-0.0413	5.04e-28	ALG10---
rs10844854	34438853	12	C	0.4404		0.0257547	0.0688422	0.708331	0.882872	1		0.975159	-0.0251547	0.906691	1.0488	0.498241	0.720777	1		0.961257	-0.0395135	0.902177	1.02421	0.22212	0.412201	1		0.959637	-0.0412	6.28e-28	ALG10---
rs10844859	34492134	12	C	0.4364		0.0259161	0.0691806	0.707957	0.882872	1		0.974835	-0.0254871	0.906063	1.04883	0.494725	0.720777	1		0.953342	-0.0477816	0.894477	1.01608	0.141724	0.339664	1		0.959445	-0.0414	1.08e-27	ALG10---
rs10844861	34499984	12	C	0.4396		0.0279178	0.0690178	0.685855	0.882872	1		0.973383	-0.0269776	0.904876	1.04708	0.468751	0.720777	1		0.960218	-0.0405949	0.901059	1.02326	0.210862	0.40442	1		0.959541	-0.0413	4.85e-28	ALG10---
rs10844863	34532284	12	T	0.4395		0.0276485	0.0690201	0.688736	0.882872	1		0.973547	-0.0268092	0.905027	1.04726	0.471546	0.720777	1		0.960271	-0.0405397	0.901106	1.02332	0.211491	0.40442	1		0.959349	-0.0415	3.69e-28	ALG10---
rs10844864	34532468	12	G	0.4395		0.0276475	0.0690201	0.688747	0.882872	1		0.973548	-0.0268081	0.905027	1.04726	0.471553	0.720777	1		0.960271	-0.0405397	0.901107	1.02332	0.211493	0.40442	1		0.959349	-0.0415	3.7e-28	ALG10---
rs10844867	34556481	12	C	0.4406		0.0264129	0.0691632	0.702552	0.882872	1		0.97454	-0.0257897	0.905816	1.04848	0.489446	0.720777	1		0.959978	-0.0408449	0.900713	1.02314	0.209024	0.40442	1		0.959541	-0.0413	7.05e-28	ALG10---
rs10844902	34629336	12	G	0.4406		0.0251936	0.0693407	0.716368	0.882872	1		0.978038	-0.0222068	0.908896	1.05244	0.55276	0.727212	1		0.962011	-0.0387294	0.902478	1.02547	0.234733	0.418198	1		0.959733	-0.0411	6.7e-28	ALG10---
rs10844946	34709858	12	A	0.4317		0.0263892	0.0697903	0.705351	0.882872	1		0.974825	-0.0254973	0.905474	1.04949	0.498314	0.720777	1		0.958103	-0.0428	0.898532	1.02162	0.191292	0.386483	1		0.959829	-0.041	1.09e-27	ALG10---
rs10844947	34710702	12	G	0.4318		0.0264086	0.0697951	0.705164	0.882872	1		0.974815	-0.0255076	0.905459	1.04948	0.498162	0.720777	1		0.958084	-0.0428198	0.898509	1.02161	0.19111	0.386483	1		0.959829	-0.041	1.56e-27	ALG10---
rs10844950	34723188	12	G	0.4324		0.0291009	0.0699688	0.677486	0.882872	1		0.975649	-0.0246524	0.906066	1.05058	0.513753	0.720777	1		0.959378	-0.0414701	0.899559	1.02317	0.206769	0.40442	1		0.959637	-0.0412	8.31e-28	ALG10---
rs10844952	34725243	12	A	0.4305		0.0246083	0.0701739	0.725841	0.884421	1		0.97804	-0.0222047	0.908079	1.05339	0.55763	0.729888	1		0.952531	-0.0486326	0.892982	1.01605	0.139805	0.339664	1		0.960501	-0.0403	2.52e-26	ALG10---
rs10844954	34726783	12	A	0.427		0.0290298	0.0702301	0.67936	0.882872	1		0.975947	-0.024347	0.906074	1.05121	0.520643	0.723053	1		0.951869	-0.0493279	0.892306	1.01541	0.134604	0.334608	1		0.959349	-0.0415	3.94e-27	ALG10---
rs10844955	34730073	12	A	0.4275		0.0294093	0.0700209	0.674492	0.882872	1		0.975771	-0.0245274	0.906111	1.05079	0.516299	0.720777	1		0.951381	-0.0498407	0.892019	1.01469	0.129461	0.333004	1		0.959637	-0.0412	2.82e-27	ALG10---
rs10844958	34756673	12	A	0.427		0.0273966	0.0701377	0.696095	0.882872	1		0.977509	-0.0227478	0.907617	1.05278	0.547842	0.7254	1		0.95312	-0.0480145	0.893558	1.01665	0.144745	0.341675	1		0.959541	-0.0413	2.11e-27	ALG10---
rs10844959	34756698	12	A	0.427		0.0274244	0.0701315	0.695777	0.882872	1		0.977528	-0.0227283	0.90764	1.0528	0.548159	0.7254	1		0.953137	-0.0479966	0.893578	1.01667	0.14486	0.341675	1		0.959541	-0.0413	2.09e-27	ALG10---
rs10844961	34761977	12	G	0.4313		0.0244646	0.0699444	0.72652	0.884421	1		0.976531	-0.0237488	0.906914	1.05149	0.529117	0.723329	1		0.959841	-0.0409876	0.900036	1.02362	0.211759	0.40442	1		0.959637	-0.0412	7.58e-28	ALG10---
rs10844967	34775871	12	C	0.4318		0.0265443	0.0700301	0.704668	0.882872	1		0.975558	-0.0247457	0.905925	1.05054	0.512504	0.720777	1		0.959352	-0.0414972	0.899503	1.02318	0.206721	0.40442	1		0.959541	-0.0413	5.21e-28	ALG10---
rs10844969	34779201	12	C	0.4318		0.026409	0.0700128	0.706034	0.882872	1		0.975571	-0.0247323	0.905953	1.05054	0.512638	0.720777	1		0.95944	-0.0414055	0.8996	1.02326	0.207616	0.40442	1		0.95887	-0.042	7.25e-28	ALG10---
rs10844970	34779283	12	T	0.4318		0.0264097	0.0700129	0.706027	0.882872	1		0.975571	-0.0247323	0.905953	1.05054	0.512639	0.720777	1		0.959441	-0.0414045	0.8996	1.02326	0.207624	0.40442	1		0.959062	-0.0418	6.6e-28	ALG10---
rs10844971	34779285	12	G	0.4318		0.0264091	0.0700128	0.706033	0.882872	1		0.975571	-0.0247323	0.905953	1.05054	0.512639	0.720777	1		0.95944	-0.0414055	0.8996	1.02326	0.207615	0.40442	1		0.959157	-0.0417	8.27e-28	ALG10---
rs10844972	34781188	12	C	0.4318		0.0264024	0.0700167	0.70612	0.882872	1		0.975589	-0.0247139	0.905966	1.05056	0.512973	0.720777	1		0.959421	-0.0414253	0.899578	1.02324	0.207427	0.40442	1		0.959541	-0.0413	1.35e-27	ALG10---
rs10844976	34798005	12	C	0.4013		0.0130679	0.0715701	0.855125	0.955413	1		0.984913	-0.015202	0.913199	1.06226	0.693482	0.819298	1		0.960266	-0.0405449	0.899064	1.02563	0.227551	0.412201	1		0.959637	-0.0412	3.13e-27	ALG10---
rs10844978	34803764	12	C	0.4028		0.0128946	0.0715183	0.856924	0.956765	1		0.984734	-0.0153837	0.913081	1.06201	0.689821	0.819298	1		0.960282	-0.0405283	0.899124	1.0256	0.227399	0.412201	1		0.959637	-0.0412	2.31e-27	ALG10---
rs10844981	34830672	12	A	0.4311		0.0254585	0.0700818	0.716415	0.882872	1		0.976913	-0.0233577	0.907129	1.05206	0.536761	0.724837	1		0.960385	-0.040421	0.900416	1.02435	0.219178	0.410751	1		0.959541	-0.0413	2.78e-27	ALG10---
rs10852521	53804965	16	T	0.4976		-0.143311	0.0724186	0.0478611	0.387386	1		1.04002	0.0392399	0.96313	1.12305	0.316653	0.642678	1		1.04209	0.0412283	0.974858	1.11396	0.225661	0.412201	1		1.0321	0.0316	4.58e-19	FTO
rs10853329	5194172	18	T	0.3774		-0.0448618	0.0745362	0.547273	0.825334	1		1.03637	0.0357242	0.957689	1.12151	0.375216	0.720777	1		0.965305	-0.0353112	0.901178	1.034	0.314036	0.507668	1		0.963869	-0.0368	1.1e-18	C18orf42
rs10857189	136966779	4	T	0.4481		0.0178446	0.0676153	0.791854	0.920787	1		0.998455	-0.00154619	0.92958	1.07243	0.966189	0.98166	1		1.00037	0.000369932	0.940055	1.06456	0.9906	0.996032	1		0.973459	-0.0269	7.08e-14
rs10858944	90419192	12	A	0.3254		0.0405059	0.0721373	0.574466	0.851769	1		0.952867	-0.0482799	0.882854	1.02843	0.215	0.529094	1		0.992694	-0.00733282	0.929152	1.06058	0.827999	0.911093	1		0.971125	-0.0293	3.12e-14	ATP2B1------CCER1
rs10858947	90451051	12	G	0.385		-0.00455215	0.0692076	0.947559	0.983534	1		0.980013	-0.0201894	0.910949	1.05431	0.588175	0.751534	1		1.01186	0.0117902	0.9496	1.0782	0.715932	0.837752	1		0.970834	-0.0296	7.24e-15	ATP2B1------CCER1
rs10858948	90478651	12	A	0.495		0.0610711	0.0670948	0.362736	0.690535	1		0.969069	-0.0314195	0.902833	1.04016	0.384405	0.720777	1		0.981545	-0.0186274	0.922818	1.04401	0.554022	0.713354	1		0.971805	-0.0286	1.23e-14	ATP2B1------CCER1
rs10864316	7872076	1	G	0.2407		0.123554	0.0787477	0.116693	0.469263	1		0.922234	-0.0809563	0.847873	1.00312	0.0591017	0.44916	1		0.932197	-0.0702111	0.866714	1.00263	0.0588426	0.246734	1		0.939037	-0.0629	7.69e-41	PER3
rs10873930	77768024	1	A	0.4556		-0.0149594	0.0676132	0.824904	0.939885	1		1.01604	0.0159127	0.945821	1.09148	0.663162	0.803174	1		1.00099	0.00098951	0.940714	1.06512	0.975208	0.98668	1		1.03066	0.0302	2.23e-16	AK5
rs10875953	39050536	12	C	0.4067		-0.10596	0.0723004	0.142814	0.49245	1		1.03263	0.0321089	0.956862	1.11439	0.408932	0.720777	1		1.07085	0.0684527	1.00218	1.14423	0.0429414	0.244094	1		1.05012	0.0489	1.15e-39	CPNE8
rs10875954	39051965	12	G	0.4075		-0.100871	0.0723082	0.163055	0.520478	1		1.03199	0.031489	0.956263	1.11372	0.418013	0.720777	1		1.06859	0.06634	1.00008	1.1418	0.0497278	0.244094	1		1.05022	0.049	1.8e-39	CPNE8
rs10875979	39095149	12	A	0.4497		0.0442569	0.0713407	0.53504	0.810835	1		0.973393	-0.0269674	0.902707	1.04961	0.483253	0.720777	1		0.946143	-0.0553616	0.886077	1.01028	0.0980672	0.30289	1		0.95466	-0.0464	6.93e-35	CPNE8
rs10875991	39108886	12	C	0.4497		0.0438717	0.0713289	0.538533	0.815171	1		0.973608	-0.0267465	0.902918	1.04983	0.48677	0.720777	1		0.94631	-0.0551851	0.886243	1.01045	0.0990806	0.30347	1		0.954469	-0.0466	4.85e-35	CPNE8
rs10876005	39126149	12	G	0.4284		-0.0936768	0.0714582	0.189922	0.528507	1		1.02286	0.0226026	0.948611	1.10293	0.5566	0.729042	1		1.06596	0.0638758	0.998497	1.13799	0.0555094	0.244094	1		1.04938	0.0482	6.45e-39	CPNE8
rs10876008	39126750	12	C	0.4091		-0.111926	0.072162	0.120936	0.469263	1		1.03383	0.0332704	0.958105	1.11553	0.391334	0.720777	1		1.07222	0.0697313	1.00362	1.14551	0.0387332	0.244094	1		1.05201	0.0507	9.09e-43	CPNE8
rs10876086	39188208	12	A	0.4407		0.0446705	0.0711594	0.530185	0.806649	1		0.977909	-0.0223387	0.907055	1.0543	0.560496	0.731669	1		0.941422	-0.0603638	0.881844	1.00503	0.0703455	0.263447	1		0.956189	-0.0448	2.42e-32	CPNE8
rs10876149	39228083	12	G	0.3625		0.0956698	0.072844	0.189105	0.528507	1		0.951359	-0.0498638	0.880579	1.02783	0.206179	0.517576	1		0.927857	-0.0748777	0.867735	0.992143	0.0284706	0.244094	1		0.953897	-0.0472	3.64e-33	CPNE8
rs10876163	39244915	12	A	0.3625		0.0956417	0.0728277	0.189136	0.528507	1		0.951334	-0.0498901	0.880572	1.02778	0.205845	0.517576	1		0.927744	-0.0749994	0.867642	0.992008	0.0281805	0.244094	1		0.953992	-0.0471	5.84e-33	CPNE8
rs10876208	39287667	12	T	0.4973		-0.152081	0.0701263	0.0301394	0.348626	1		1.05954	0.0578349	0.983784	1.14113	0.126513	0.51038	1		1.0737	0.0711106	1.00671	1.14514	0.0304965	0.244094	1		0.957145	-0.0438	1.18e-33	CPNE8
rs10876547	39536022	12	A	0.3925		0.0882628	0.0705464	0.210926	0.548186	1		0.957762	-0.043156	0.888768	1.03211	0.257892	0.563461	1		0.959703	-0.0411314	0.899331	1.02413	0.214692	0.406288	1		0.966668	-0.0339	2.61e-17	CPNE8------KIF21A
rs10877949	63466131	12	T	0.3383		0.089882	0.0713813	0.208005	0.546638	1		0.993248	-0.0067749	0.920833	1.07136	0.860762	0.901889	1		0.978463	-0.0217723	0.916032	1.04515	0.517493	0.688301	1		0.9687	-0.0318	8.25e-14	PPM1H-----AVPR1A
rs10877951	63485882	12	C	0.3867		0.0752253	0.0689497	0.275301	0.627165	1		1.00207	0.00206786	0.931494	1.078	0.955701	0.973304	1		0.985591	-0.0145138	0.924905	1.05026	0.654422	0.792163	1		0.970154	-0.0303	4.02e-14	PPM1H-----AVPR1A
rs10877962	63520912	12	T	0.3789		0.12226	0.0702181	0.081699	0.417447	1		0.989408	-0.0106485	0.918483	1.06581	0.779027	0.855504	1		0.950458	-0.0508113	0.890781	1.01413	0.124592	0.331469	1		0.965799	-0.0348	3.7e-18	PPM1H-----AVPR1A
rs10878007	63613005	12	C	0.4388		0.0130299	0.0690969	0.850432	0.953692	1		0.97128	-0.0291405	0.90263	1.04515	0.435889	0.720777	1		1.02572	0.0253948	0.962626	1.09295	0.433026	0.61483	1		1.03169	0.0312	1.04e-14	AVPR1A-----DPY19L2
rs10878008	63615451	12	G	0.4171		0.133211	0.0691761	0.0541816	0.387386	1		0.9807	-0.0194887	0.911417	1.05525	0.602117	0.75737	1		0.930582	-0.0719451	0.873048	0.991907	0.0271387	0.244094	1		0.969766	-0.0307	5.51e-15	AVPR1A-----DPY19L2
rs10878011	63630199	12	C	0.4385		0.0172063	0.0691222	0.803425	0.928117	1		0.97002	-0.0304386	0.901429	1.04383	0.415922	0.720777	1		1.02438	0.0240876	0.961342	1.09155	0.457259	0.635312	1		1.03159	0.0311	1.52e-14	AVPR1A-----DPY19L2
rs10878012	63634534	12	G	0.4383		0.0173296	0.0691291	0.802065	0.927099	1		0.969886	-0.0305767	0.901298	1.04369	0.413863	0.720777	1		1.0244	0.0241071	0.961355	1.09158	0.45693	0.635312	1		1.03159	0.0311	1.76e-14	AVPR1A-----DPY19L2
rs10880855	46144855	12	T	0.4884		-0.0151797	0.0674231	0.821876	0.938042	1		1.05905	0.0573723	0.986134	1.13735	0.114956	0.51038	1		1.02165	0.021419	0.960169	1.08707	0.498753	0.669118	1		0.972097	-0.0283	9.37e-17	ARID2
rs10880860	46213591	12	A	0.4871		-0.0132735	0.0674242	0.843938	0.953016	1		1.05679	0.055236	0.984033	1.13493	0.129091	0.51038	1		1.02071	0.0204985	0.959286	1.08608	0.517359	0.688301	1		0.972583	-0.0278	3.11e-16	ARID2
rs10880871	46340738	12	C	0.4904		-0.00656905	0.067117	0.922034	0.982917	1		1.05491	0.0534555	0.982575	1.13256	0.140239	0.51038	1		1.01968	0.0194889	0.958565	1.08469	0.53655	0.706446	1		0.972583	-0.0278	2.82e-16	SCAF11
rs10880875	46361019	12	T	0.4904		-0.00612999	0.0671215	0.927235	0.983534	1		1.0548	0.0533512	0.982467	1.13245	0.141043	0.51038	1		1.01961	0.0194202	0.958493	1.08462	0.538076	0.70646	1		0.97268	-0.0277	3.27e-16	SCAF11
rs10880879	46367903	12	T	0.4902		-0.00436923	0.0671057	0.948088	0.983534	1		1.05301	0.0516527	0.980827	1.13052	0.153963	0.51038	1		1.0184	0.0182328	0.957364	1.08332	0.563192	0.723088	1		0.972777	-0.0276	3.72e-16	SCAF11
rs10880880	46375306	12	A	0.4904		-0.00600372	0.0671189	0.928727	0.983534	1		1.05463	0.05319	0.982314	1.13226	0.142217	0.51038	1		1.01947	0.0192829	0.958363	1.08447	0.540956	0.708624	1		0.972777	-0.0276	4.08e-16	SCAF11
rs10880884	46398063	12	A	0.4904		-0.000475656	0.0671315	0.994347	0.995679	1		1.05046	0.0492282	0.978416	1.1278	0.174469	0.514501	1		1.01653	0.0163949	0.955589	1.08136	0.603215	0.752564	1		0.973361	-0.027	1.87e-15	SCAF11-----SLC38A1
rs10880888	46413593	12	T	0.4868		0.0224989	0.0672061	0.737804	0.888377	1		1.04029	0.0394995	0.968883	1.11695	0.276304	0.58912	1		1.01266	0.0125805	0.951848	1.07736	0.690477	0.824334	1		0.974043	-0.0263	3.26e-15	SCAF11-----SLC38A1
rs10888575	150169211	1	C	0.2454		-0.0979798	0.0791456	0.215767	0.549196	1		1.06125	0.0594475	0.976536	1.15331	0.161348	0.51038	1		1.01975	0.0195575	0.948324	1.09655	0.597648	0.75116	1		1.0405	0.0397	3.8e-24	PLEKHO1----ANP32E
rs10888576	150200792	1	C	0.2452		-0.0996887	0.0791074	0.207648	0.546276	1		1.06158	0.0597584	0.976875	1.15363	0.158985	0.51038	1		1.0205	0.0202927	0.949055	1.09733	0.583686	0.742222	1		1.0406	0.0398	3.84e-24	ANP32E
rs10888577	150224127	1	C	0.285		-0.0656127	0.07569	0.386046	0.714753	1		1.02289	0.022632	0.944202	1.10814	0.579467	0.745993	1		1.0014	0.00139902	0.934301	1.07332	0.968385	0.982731	1		1.03863	0.0379	1.19e-21	ANP32E---CA14
rs10888578	150260993	1	C	0.3514		-0.140535	0.0710106	0.047845	0.387386	1		1.05053	0.0492948	0.974605	1.13237	0.197783	0.517576	1		1.02885	0.0284417	0.964157	1.09787	0.390736	0.575373	1		1.03396	0.0334	4.88e-22	C1orf51--MRPS21
rs10888579	150261925	1	T	0.3514		-0.140527	0.0710103	0.0478565	0.387386	1		1.05053	0.0492948	0.974606	1.13237	0.19778	0.517576	1		1.02884	0.028432	0.964156	1.09787	0.390758	0.575373	1		1.03396	0.0334	4.5e-22	C1orf51--MRPS21
rs10888583	150439877	1	A	0.3551		-0.135599	0.0707403	0.0552953	0.387386	1		1.04992	0.048714	0.974331	1.13137	0.201307	0.517576	1		1.02789	0.0275082	0.963531	1.09655	0.404351	0.584188	1		1.03334	0.0328	6.47e-22	RPRD2
rs10888584	150476406	1	C	0.3545		-0.137154	0.0707457	0.0525764	0.387386	1		1.0507	0.0494566	0.975052	1.13223	0.194527	0.517576	1		1.0291	0.0286846	0.964657	1.09785	0.384631	0.569962	1		1.03324	0.0327	1.09e-21	TARS2
rs1089117	116805292	8	T	0.2674		-0.0283823	0.0758924	0.70843	0.882872	1		1.01554	0.0154205	0.936966	1.10069	0.707489	0.819298	1		0.989027	-0.0110336	0.922012	1.06091	0.757927	0.86783	1		0.966475	-0.0341	8.64e-16	TRPS1------EIF3H
rs10896787	58285494	11	T	0.2694		-0.0244956	0.0753807	0.745222	0.893984	1		1.00951	0.00946506	0.932258	1.09316	0.815786	0.877842	1		1.0074	0.00737275	0.939778	1.07988	0.835301	0.912921	1		1.03241	0.0319	1.46e-13	OR5B21--LPXN
rs10896788	58292976	11	A	0.27		-0.0259195	0.0753183	0.730756	0.886497	1		1.01057	0.0105145	0.933311	1.09423	0.795483	0.865538	1		1.00818	0.00814673	0.940578	1.08064	0.818068	0.904796	1		1.03241	0.0319	1.42e-13	OR5B21---LPXN
rs10896795	58366561	11	G	0.2836		-0.00356446	0.0742322	0.961703	0.983534	1		1.00609	0.00607153	0.930186	1.08819	0.879408	0.912635	1		0.991252	-0.00878649	0.925656	1.0615	0.801415	0.89079	1		1.03407	0.0335	6.9e-15	ZFP91
rs10896796	58394256	11	G	0.2835		-0.00761703	0.0742059	0.918246	0.981828	1		1.00832	0.00828558	0.93229	1.09055	0.83587	0.891249	1		0.992691	-0.00733584	0.927022	1.06301	0.833602	0.911944	1		1.03438	0.0338	3.49e-15	CNTF---GLYAT
rs10899734	50546764	7	T	0.4891		0.104023	0.0672643	0.122032	0.469263	1		0.973714	-0.0266377	0.9069	1.04545	0.462663	0.720777	1		0.952835	-0.0483135	0.895506	1.01383	0.127005	0.333004	1		0.974043	-0.0263	3e-14	DDC
rs10899735	50546891	7	T	0.4891		0.102476	0.0672594	0.127653	0.469263	1		0.974508	-0.0258226	0.907645	1.0463	0.476433	0.720777	1		0.953371	-0.0477512	0.896015	1.0144	0.131465	0.333684	1		0.974043	-0.0263	3e-14	DDC
rs10899736	50546925	7	A	0.3945		0.0814613	0.0687945	0.236401	0.572048	1		0.985153	-0.0149583	0.916111	1.0594	0.686584	0.819298	1		0.962514	-0.0382067	0.903444	1.02545	0.237067	0.420806	1		0.975505	-0.0248	1.62e-13	DDC
rs10911102	182558137	1	C	0.39		0.028743	0.0710193	0.685694	0.882872	1		0.984248	-0.0158774	0.913004	1.06105	0.678751	0.815618	1		0.979601	-0.0206099	0.917609	1.04578	0.536635	0.706446	1		0.963291	-0.0374	1.33e-25	RNASEL
rs10913731	179315785	1	T	0.1006		-0.0602759	0.111877	0.590062	0.865417	1		0.981508	-0.0186651	0.871527	1.10537	0.75822	0.844295	1		1.03017	0.0297238	0.929121	1.14222	0.572516	0.732202	1		1.04854	0.0474	9.06e-14	SOAT1
rs10913732	179316367	1	G	0.1005		-0.0601637	0.111869	0.590729	0.865739	1		0.98153	-0.0186427	0.871554	1.10538	0.758484	0.844295	1		1.0302	0.029753	0.929154	1.14225	0.572113	0.732021	1		1.04812	0.047	1.46e-13	SOAT1
rs10913733	179317069	1	G	0.1005		-0.0600173	0.111859	0.591598	0.866093	1		0.981556	-0.0186162	0.871587	1.1054	0.758786	0.844295	1		1.03024	0.0297918	0.929196	1.14228	0.571604	0.731491	1		1.04823	0.0471	1.04e-13	SOAT1
rs10916856	21082074	1	C	0.4635		0.000312313	0.0680282	0.996337	0.996601	1		1.02103	0.0208119	0.950191	1.09716	0.57046	0.737665	1		0.994129	-0.0058883	0.933597	1.05859	0.854253	0.923314	1		0.970057	-0.0304	2.76e-17	HP1BP3
rs10916857	21084571	1	A	0.4591		-0.00924635	0.0681362	0.892059	0.973652	1		1.02315	0.0228861	0.952057	1.09956	0.533355	0.723329	1		1.00022	0.000219976	0.939269	1.06513	0.994473	0.997129	1		0.970931	-0.0295	1.54e-16	HP1BP3
rs10916858	21086602	1	G	0.4622		-0.0052791	0.0679947	0.938117	0.983534	1		1.02242	0.0221724	0.951522	1.09861	0.545331	0.7254	1		0.996496	-0.00351015	0.935861	1.06106	0.912726	0.955925	1		0.96996	-0.0305	3.92e-17	HP1BP3
rs10916859	21087956	1	G	0.4622		-0.00525454	0.0679942	0.938404	0.983534	1		1.02241	0.0221626	0.951513	1.0986	0.545514	0.7254	1		0.99647	-0.00353625	0.935837	1.06103	0.912081	0.955925	1		0.970057	-0.0304	4.91e-17	HP1BP3
rs10916861	21104104	1	A	0.4592		-0.00833218	0.0681412	0.902682	0.975777	1		1.02256	0.0223093	0.951502	1.09893	0.543763	0.7254	1		1.00016	0.000159987	0.939206	1.06507	0.995989	0.997845	1		0.97064	-0.0298	1.24e-16	HP1BP3
rs10916865	21136610	1	C	0.4277		-0.00492238	0.0685439	0.942752	0.983534	1		1.02369	0.0234137	0.952147	1.10062	0.526418	0.723329	1		0.996075	-0.00393272	0.935014	1.06112	0.903021	0.95137	1		0.968603	-0.0319	4.09e-18	EIF4G3
rs10916877	21172024	1	G	0.4912		0.0540428	0.0674982	0.423357	0.733486	1		1.00106	0.00105944	0.932056	1.07516	0.976892	0.987955	1		0.986088	-0.0140097	0.926505	1.0495	0.65952	0.797959	1		0.970251	-0.0302	2.05e-17	EIF4G3
rs10916879	21178380	1	G	0.4916		0.067121	0.0675714	0.32058	0.649636	1		0.99579	-0.00421889	0.927108	1.06956	0.907892	0.936441	1		0.980336	-0.0198599	0.92108	1.0434	0.532418	0.702825	1		0.969476	-0.031	3.32e-18	EIF4G3
rs10916882	21185411	1	T	0.4277		-0.0012134	0.0685269	0.985873	0.990889	1		1.02206	0.0218202	0.950644	1.09884	0.554907	0.728652	1		0.994664	-0.00535029	0.933704	1.0596	0.868323	0.929942	1		0.968119	-0.0324	1.46e-18	EIF4G3
rs10916884	21188361	1	A	0.4277		-0.0013692	0.0685182	0.984057	0.990535	1		1.02244	0.0221919	0.951008	1.09924	0.548141	0.7254	1		0.995056	-0.00495626	0.934078	1.06001	0.877913	0.935047	1		0.967926	-0.0326	1.14e-18	EIF4G3
rs10916885	21188703	1	A	0.4952		0.0700362	0.0677132	0.301027	0.643308	1		0.993893	-0.00612572	0.925207	1.06768	0.866853	0.905208	1		0.978693	-0.0215373	0.919429	1.04178	0.49919	0.669363	1		0.968991	-0.0315	1.5e-18	EIF4G3
rs10916892	21201325	1	C	0.3905		-0.00553076	0.0696841	0.936741	0.983534	1		1.03702	0.0363512	0.96345	1.11621	0.332927	0.662687	1		0.997145	-0.00285908	0.935112	1.06329	0.93048	0.956426	1		0.967539	-0.033	5.17e-19	EIF4G3
rs10916900	21239059	1	G	0.4917		0.0668112	0.0675573	0.322717	0.651279	1		0.994795	-0.00521859	0.926198	1.06847	0.886176	0.918079	1		0.979495	-0.0207181	0.920306	1.04249	0.514757	0.686374	1		0.969379	-0.0311	2.79e-18	EIF4G3
rs10916903	21247944	1	C	0.3906		-0.00388813	0.0696578	0.955489	0.983534	1		1.03625	0.0356084	0.962764	1.11536	0.342679	0.676876	1		0.996788	-0.00321717	0.934798	1.06289	0.921765	0.955925	1		0.967635	-0.0329	6.39e-19	EIF4G3
rs10916906	21255675	1	A	0.3896		-0.00222102	0.0696232	0.974552	0.986356	1		1.03794	0.037238	0.964382	1.11712	0.320723	0.646154	1		0.997292	-0.00271167	0.935307	1.06339	0.934001	0.95856	1		0.967829	-0.0327	9.99e-19	EIF4G3
rs10916907	21261088	1	A	0.479		-0.0809504	0.0675829	0.231036	0.564087	1		1.01452	0.0144156	0.944512	1.08971	0.692767	0.819298	1		1.03124	0.030762	0.968921	1.09756	0.333456	0.523374	1		1.03025	0.0298	1.76e-17	EIF4G3
rs10916910	21283192	1	T	0.4168		0.0075887	0.0687219	0.912074	0.978428	1		1.03128	0.0308007	0.959073	1.10892	0.405644	0.720777	1		0.990733	-0.00931021	0.929928	1.05551	0.773283	0.873842	1		0.969573	-0.0309	1.25e-17	EIF4G3
rs10916911	21290061	1	C	0.4793		-0.082795	0.0675086	0.220074	0.552906	1		1.01303	0.0129458	0.943215	1.08801	0.722328	0.821639	1		1.03073	0.0302673	0.968514	1.09695	0.34066	0.529108	1		1.03015	0.0297	2.06e-17	EIF4G3
rs10916919	21317524	1	A	0.4172		0.0145822	0.0687233	0.831967	0.944735	1		1.02781	0.0274303	0.955841	1.1052	0.458933	0.720777	1		0.987491	-0.0125879	0.926877	1.05207	0.696921	0.830874	1		0.969573	-0.0309	1.28e-17	EIF4G3
rs10916927	21385795	1	C	0.4177		0.0128873	0.0687186	0.851245	0.953744	1		1.02857	0.0281695	0.95655	1.10601	0.446909	0.720777	1		0.987766	-0.0123095	0.927132	1.05237	0.703324	0.833629	1		0.969379	-0.0311	1.01e-17	EIF4G3
rs10916937	21439785	1	G	0.4565		0.0186396	0.0679063	0.783715	0.913803	1		1.00935	0.00930656	0.939409	1.0845	0.799517	0.867314	1		0.984168	-0.0159587	0.924372	1.04783	0.617767	0.759442	1		0.969476	-0.031	1.09e-17	EIF4G3
rs10916938	21446883	1	G	0.4558		0.0157346	0.0678856	0.816714	0.937721	1		1.01285	0.0127681	0.942693	1.08822	0.727455	0.823841	1		0.984669	-0.0154497	0.924853	1.04835	0.628965	0.768409	1		0.969379	-0.0311	7.3e-18	EIF4G3
rs10916943	21472429	1	T	0.4525		0.00435378	0.0679904	0.948944	0.983534	1		1.01993	0.019734	0.949191	1.09595	0.590444	0.752192	1		0.991299	-0.00873907	0.931011	1.05549	0.784857	0.877332	1		0.969379	-0.0311	7.53e-18	EIF4G3
rs10916945	21493900	1	A	0.4139		0.00161322	0.0688844	0.981317	0.989756	1		1.03612	0.035483	0.963417	1.1143	0.339136	0.671248	1		0.995532	-0.00447801	0.934293	1.06078	0.890035	0.944788	1		0.969379	-0.0311	6.86e-18	EIF4G3
rs10917509	19992066	1	T	0.3003		0.0966673	0.0734791	0.188357	0.528507	1		0.98861	-0.0114554	0.914786	1.06839	0.772356	0.850256	1		0.984565	-0.0155554	0.920151	1.05349	0.65228	0.78994	1		0.970348	-0.0301	6.53e-15	HTR6
rs10917513	20006887	1	C	0.2911		0.102524	0.0741793	0.166979	0.521671	1		0.981311	-0.0188658	0.907358	1.06129	0.636972	0.782791	1		0.984174	-0.0159526	0.919203	1.05374	0.647084	0.784999	1		0.970446	-0.03	3.15e-15	HTR6-TMCO4
rs10917515	20012285	1	T	0.1783		0.034176	0.0878274	0.697193	0.882872	1		0.99037	-0.00967667	0.902628	1.08664	0.837999	0.892781	1		1.00396	0.00395218	0.926102	1.08836	0.923606	0.955925	1		0.969573	-0.0309	1.77e-13	TMCO4
rs10917516	20012714	1	A	0.2917		0.0965276	0.0742054	0.193362	0.528536	1		0.987582	-0.0124957	0.913152	1.06808	0.754608	0.843405	1		0.983047	-0.0170983	0.918108	1.05258	0.623888	0.76489	1		0.970931	-0.0295	8.11e-15	TMCO4
rs10917517	20012762	1	C	0.2917		0.0971194	0.0741908	0.190558	0.528507	1		0.987142	-0.0129414	0.91276	1.06759	0.746116	0.836968	1		0.982509	-0.0176458	0.917616	1.05199	0.612753	0.756662	1		0.970931	-0.0295	7.96e-15	TMCO4
rs10922910	91199862	1	T	0.1494		-0.0879487	0.0939096	0.349033	0.676578	1		1.05729	0.055709	0.958204	1.16663	0.267171	0.577057	1		1.01292	0.0128372	0.928555	1.10496	0.772269	0.873485	1		0.963194	-0.0375	8.4e-20	BARHL2-----ZNF644
rs10927823	15993603	1	A	0.3997		0.0294581	0.0688125	0.668596	0.882872	1		1.00724	0.00721392	0.936567	1.08325	0.845834	0.89782	1		1.02716	0.0267977	0.963989	1.09448	0.407916	0.587642	1		1.03015	0.0297	4.42e-16	RSC1A1---PLEKHM2
rs10929276	239468585	2	G	0.1181		-0.150024	0.104136	0.149723	0.504354	1		1.11224	0.106376	0.997356	1.24036	0.0558286	0.44916	1		1.07897	0.0760069	0.980426	1.18741	0.119849	0.324957	1		1.05876	0.0571	1.78e-27	ASB1------TWIST2
rs10929277	239468639	2	G	0.1194		-0.153787	0.103798	0.138491	0.48652	1		1.11585	0.109616	1.00098	1.2439	0.0479627	0.44916	1		1.07951	0.0765072	0.981208	1.18766	0.116293	0.319162	1		1.0595	0.0578	2.02e-27	ASB1------TWIST2
rs10929278	239468643	2	G	0.1193		-0.153499	0.103793	0.13921	0.48652	1		1.11559	0.109383	1.00076	1.24361	0.0484263	0.44916	1		1.07953	0.0765258	0.981228	1.18767	0.116198	0.319162	1		1.0594	0.0577	2.45e-27	ASB1------TWIST2
rs10929279	239468667	2	G	0.1193		-0.153486	0.103793	0.139244	0.48652	1		1.11561	0.109401	1.00077	1.24363	0.0483943	0.44916	1		1.07952	0.0765165	0.981223	1.18767	0.116221	0.319162	1		1.05919	0.0575	3.35e-27	ASB1------TWIST2
rs10929281	239468938	2	A	0.1193		-0.153489	0.103795	0.139242	0.48652	1		1.11563	0.109419	1.00079	1.24365	0.0483644	0.44916	1		1.07952	0.0765165	0.981224	1.18767	0.116216	0.319162	1		1.05908	0.0574	9.67e-28	ASB1------TWIST2
rs1092989	34067965	12	G	0.4647		0.0710499	0.0679347	0.295662	0.643308	1		0.950843	-0.0504063	0.884876	1.02173	0.169442	0.51038	1		0.948279	-0.0531065	0.89068	1.0096	0.0967024	0.301155	1		0.96464	-0.036	1.67e-22	SYT10------ALG10
rs1093031	33722730	12	C	0.4237		-0.01307	0.0684429	0.848561	0.953301	1		1.02267	0.0224169	0.951244	1.09946	0.543979	0.7254	1		1.04536	0.0443613	0.98166	1.11319	0.166694	0.35971	1		1.03417	0.0336	4.44e-20	SYT10------ALG10
rs10931778	198148922	2	C	0.3093		0.0212815	0.0722551	0.768359	0.908626	1		0.929477	-0.0731332	0.860841	1.00358	0.0616863	0.44916	1		0.960573	-0.0402253	0.898628	1.02679	0.23692	0.420738	1		0.966668	-0.0339	3.73e-18	ANKRD44
rs10931782	198211579	2	A	0.4337		0.0565012	0.0680227	0.406213	0.7323	1		1.04328	0.0423696	0.970816	1.12116	0.248668	0.552538	1		0.984424	-0.0156986	0.924659	1.04805	0.62324	0.764217	1		1.03056	0.0301	2.89e-15	ANKRD44----SF3B1
rs10931787	198520615	2	A	0.4071		0.0498007	0.0693028	0.472413	0.766364	1		1.05887	0.0572023	0.984073	1.13935	0.125915	0.51038	1		0.996557	-0.00344894	0.93499	1.06218	0.915589	0.955925	1		1.03272	0.0322	1.47e-16	RFTN2
rs10931788	198531084	2	A	0.4067		0.0510288	0.0693025	0.461559	0.759829	1		1.05798	0.0563614	0.983249	1.13839	0.131553	0.51038	1		0.996636	-0.00336967	0.935062	1.06226	0.917506	0.955925	1		1.03262	0.0321	1.79e-16	RFTN2
rs10931791	198573612	2	C	0.4082		0.0457225	0.069272	0.509247	0.786392	1		1.05876	0.0570984	0.983985	1.13921	0.126533	0.51038	1		0.998521	-0.00148009	0.936851	1.06425	0.963713	0.979554	1		1.03252	0.032	1.74e-16	MARS2--BOLL
rs10931794	198776140	2	T	0.3847		0.0564489	0.0701664	0.421133	0.733285	1		1.05726	0.0556807	0.981732	1.1386	0.140906	0.51038	1		0.990243	-0.00980491	0.928358	1.05625	0.765872	0.870473	1		1.03097	0.0305	4.31e-15	PLCL1
rs10931796	198840661	2	G	0.3659		-0.0187245	0.0715941	0.793686	0.922096	1		0.944787	-0.0567958	0.875738	1.01928	0.142435	0.51038	1		0.990856	-0.00918606	0.927726	1.05828	0.784491	0.877332	1		0.962039	-0.0387	1.56e-26	PLCL1
rs10931797	198840793	2	T	0.3659		-0.0185194	0.0715872	0.795876	0.923393	1		0.944699	-0.0568889	0.875662	1.01918	0.141741	0.51038	1		0.990869	-0.00917294	0.927744	1.05829	0.784752	0.877332	1		0.962135	-0.0386	1.56e-26	PLCL1
rs10942528	87609915	5	C	0.2571		-0.124523	0.0774026	0.10771	0.469263	1		1.00983	0.009782	0.930589	1.09582	0.814489	0.876907	1		0.992629	-0.0073983	0.924527	1.06575	0.83834	0.914374	1		1.03314	0.0326	1.88e-18	TMEM161B-----MEF2C
rs10942530	87710038	5	T	0.2458		-0.105381	0.0785416	0.179729	0.527967	1		0.987775	-0.0123003	0.909057	1.07331	0.771595	0.849995	1		0.978074	-0.0221699	0.909972	1.05127	0.547115	0.710166	1		1.0287	0.0283	6.87e-14	TMEM161B------MEF2C
rs10942531	87710097	5	T	0.2463		-0.10728	0.0785049	0.171813	0.521671	1		0.991364	-0.00867351	0.912418	1.07714	0.837676	0.892666	1		0.980259	-0.0199385	0.912037	1.05358	0.587992	0.745406	1		1.0287	0.0283	7.18e-14	TMEM161B------MEF2C
rs10942532	87757832	5	G	0.2465		-0.108577	0.0785715	0.167046	0.521671	1		0.992037	-0.00799487	0.912975	1.07795	0.850345	0.899006	1		0.981571	-0.0186009	0.913201	1.05506	0.613586	0.757177	1		1.02942	0.029	2.33e-14	TMEM161B------MEF2C
rs10946027	165193140	6	A	0.359		0.155653	0.0707616	0.0278607	0.342889	1		0.920785	-0.0825287	0.854206	0.992554	0.0311504	0.44916	1		0.963314	-0.0373759	0.902517	1.02821	0.261137	0.445188	1		0.972777	-0.0276	1.42e-13	---C6orf118
rs10948524	13188493	6	G	0.3737		0.241423	0.0697576	0.000541445	0.161699	1		0.911426	-0.0927449	0.846266	0.981603	0.0142621	0.402149	1		0.904432	-0.100448	0.848086	0.964521	0.00220856	0.244094	1		0.952848	-0.0483	5.26e-33	PHACTR1
rs10948880	54882003	6	T	0.3845		0.0755426	0.0689689	0.273414	0.623968	1		0.980628	-0.0195621	0.911658	1.05482	0.599073	0.755404	1		0.948118	-0.0532763	0.889662	1.01042	0.100829	0.304702	1		0.967829	-0.0327	7.64e-19	FAM83B-----HCRTR2
rs10948884	54941841	6	T	0.3845		0.0733499	0.0688757	0.286928	0.63894	1		0.982811	-0.0173384	0.913781	1.05706	0.640762	0.783795	1		0.949003	-0.0523433	0.890569	1.01127	0.106461	0.310606	1		0.967829	-0.0327	7.62e-19	FAM83B-----HCRTR2
rs10948897	55089182	6	G	0.4418		0.117319	0.068468	0.0866637	0.433095	1		0.967868	-0.0326596	0.900289	1.04052	0.376493	0.720777	1		0.952012	-0.0491776	0.893892	1.01391	0.125981	0.333004	1		0.969379	-0.0311	2.1e-18	HCRTR2
rs10948898	55179338	6	A	0.4677		0.137829	0.0680566	0.0428815	0.387386	1		0.958405	-0.0424848	0.891865	1.02991	0.247186	0.55048	1		0.948818	-0.0525383	0.891188	1.01018	0.100323	0.304163	1		0.973945	-0.0264	2.04e-14	HCRTR2----GFRAL
rs10948900	55189085	6	A	0.453		0.165004	0.0685793	0.0161511	0.273093	1		0.952597	-0.0485633	0.885947	1.02426	0.189448	0.517576	1		0.948369	-0.0530116	0.890323	1.0102	0.0999536	0.304011	1		0.97414	-0.0262	3.29e-14	HCRTR2---GFRAL
rs10951325	32265545	7	C	0.2868		-0.107403	0.0752617	0.153605	0.514047	1		1.05268	0.0513393	0.972673	1.13926	0.203045	0.517576	1		1.04046	0.0396629	0.971079	1.1148	0.259962	0.444992	1		1.03283	0.0323	7.8e-20	PDE1C
rs10951327	32292758	7	T	0.173		-0.178975	0.0894857	0.045532	0.387386	1		1.10022	0.0955102	1.00194	1.20815	0.0454503	0.44916	1		1.08411	0.0807594	0.998713	1.17682	0.0537069	0.244094	1		1.02953	0.0291	5.42e-14	PDE1C
rs10953195	96485563	7	A	0.08778		0.120348	0.122249	0.324927	0.651325	1		0.924694	-0.0782924	0.811574	1.05358	0.239605	0.539652	1		1.07066	0.0682753	0.958051	1.19651	0.228528	0.412201	1		1.05919	0.0575	1.25e-21	SHFM1------DLX6
rs10953374	102442173	7	A	0.3469		0.0652265	0.0705496	0.355231	0.682513	1		0.924046	-0.0789934	0.857352	0.995927	0.0387576	0.44916	1		0.926922	-0.0758859	0.868541	0.989227	0.0222368	0.244094	1		0.962906	-0.0378	1.34e-22	FAM185A
rs10953388	103186271	7	T	0.4043		0.00644076	0.0683214	0.924896	0.983534	1		0.966959	-0.0335992	0.899486	1.03949	0.362605	0.703185	1		0.966262	-0.0343203	0.907264	1.0291	0.285671	0.474036	1		0.971611	-0.0288	1.71e-14	RELN
rs10954931	33631066	8	T	0.4374		0.0324755	0.0682064	0.633992	0.882872	1		0.939657	-0.0622404	0.874131	1.01009	0.0914823	0.496261	1		0.981137	-0.0190432	0.921477	1.04466	0.55187	0.712004	1		0.973167	-0.0272	7.04e-14	DUSP26---
rs10954932	33650176	8	C	0.4377		0.0335423	0.0682413	0.62307	0.882872	1		0.939267	-0.0626555	0.873736	1.00971	0.0895099	0.492528	1		0.980727	-0.0194611	0.921062	1.04426	0.543382	0.710166	1		0.973069	-0.0273	5.67e-14	DUSP26---
rs10954933	33667730	8	G	0.367		0.0740098	0.0699288	0.289926	0.641388	1		0.936184	-0.0659432	0.869388	1.00811	0.0808043	0.474381	1		0.944045	-0.0575814	0.885238	1.00676	0.0793178	0.279153	1		0.969088	-0.0314	5.6e-19	DUSP26---
rs10954934	33669637	8	C	0.461		0.0381071	0.0674602	0.57217	0.849639	1		0.953366	-0.0477564	0.887711	1.02388	0.189591	0.517576	1		0.960687	-0.0401066	0.902958	1.02211	0.204646	0.403918	1		0.97268	-0.0277	1.48e-14	DUSP26---
rs10954935	33670379	8	G	0.3668		0.0749641	0.0699339	0.283788	0.634825	1		0.935678	-0.0664839	0.868911	1.00758	0.0783836	0.467104	1		0.943879	-0.0577573	0.88508	1.00658	0.0784089	0.278788	1		0.969185	-0.0313	6.63e-19	DUSP26---
rs10954936	33686165	8	T	0.3362		0.102675	0.0722058	0.155076	0.514343	1		0.9074	-0.0971719	0.840482	0.979647	0.0129175	0.402149	1		0.936692	-0.0654008	0.876627	1.00087	0.053095	0.244094	1		0.967345	-0.0332	9.47e-20	DUSP26---
rs1095575	39110284	12	G	0.4794		0.0707025	0.0708802	0.318558	0.647377	1		0.970494	-0.0299501	0.900549	1.04587	0.432602	0.720777	1		0.938471	-0.0635033	0.879304	1.00162	0.0559696	0.244094	1		0.955329	-0.0457	4.89e-34	CPNE8
rs10957769	76647526	8	A	0.09725		0.0790813	0.11377	0.487015	0.767736	1		0.976301	-0.0239843	0.865217	1.10165	0.697146	0.819298	1		0.968346	-0.0321658	0.871916	1.07544	0.547837	0.710166	1		1.03521	0.0346	1.4e-14	HNF4G------ZFHX4
rs10957771	76650699	8	T	0.09725		0.0790637	0.113771	0.487115	0.767736	1		0.976308	-0.0239772	0.865222	1.10166	0.697234	0.819298	1		0.968351	-0.0321607	0.87192	1.07545	0.547899	0.710166	1		1.03521	0.0346	1.38e-14	HNF4G------ZFHX4
rs1097066	150320717	1	G	0.3552		-0.136722	0.0706996	0.05317	0.387386	1		1.05013	0.048914	0.974573	1.13156	0.199156	0.517576	1		1.02864	0.0282375	0.964268	1.09732	0.391728	0.575373	1		1.03334	0.0328	6.05e-22	PRPF3
rs1097067	150330356	1	T	0.4122		0.123915	0.0689658	0.0724145	0.395501	1		0.972981	-0.0273907	0.904462	1.04669	0.462242	0.720777	1		0.937448	-0.064594	0.879713	0.998973	0.0464089	0.244094	1		0.961366	-0.0394	1.1e-29	PRPF3--RPRD2
rs1097068	150330345	1	T	0.4122		0.123915	0.0689658	0.0724145	0.395501	1		0.972981	-0.0273907	0.904462	1.04669	0.462242	0.720777	1		0.937448	-0.064594	0.879713	0.998973	0.0464089	0.244094	1		0.961366	-0.0394	1.11e-29	PRPF3--RPRD2
rs1097069	150330190	1	T	0.3547		-0.13669	0.0707801	0.0534974	0.387386	1		1.05031	0.0490854	0.974644	1.13184	0.198203	0.517576	1		1.02858	0.0281792	0.964133	1.09732	0.393384	0.576958	1		1.03324	0.0327	7.15e-22	PRPF3--RPRD2
rs1097070	150332955	1	T	0.4122		0.123938	0.0689645	0.0723566	0.395501	1		0.97297	-0.027402	0.904453	1.04668	0.462047	0.720777	1		0.93744	-0.0646025	0.879707	0.998963	0.046375	0.244094	1		0.96127	-0.0395	8.55e-30	PRPF3--RPRD2
rs1097071	150332870	1	T	0.3552		-0.136742	0.0706956	0.0531222	0.387386	1		1.05016	0.0489425	0.974597	1.13157	0.198943	0.517576	1		1.02865	0.0282473	0.964274	1.09732	0.391668	0.575373	1		1.03345	0.0329	4.23e-22	PRPF3--RPRD2
rs10973226	37131065	9	C	0.2894		-0.174098	0.0741262	0.0188667	0.286849	1		1.0737	0.0711106	0.993255	1.16066	0.0735144	0.460833	1		1.08718	0.0835872	1.01558	1.16383	0.0161779	0.244094	1		1.0285	0.0281	7.12e-16	ZCCHC7
rs11030087	27646246	11	T	0.2598		-0.104514	0.0766857	0.172959	0.521671	1		1.02948	0.0290538	0.949279	1.11645	0.482661	0.720777	1		1.03624	0.0355988	0.965341	1.11235	0.324879	0.51651	1		0.968507	-0.032	3.79e-14	LIN7C-----BDNF
rs11030099	27677583	11	A	0.1676		-0.209526	0.0898628	0.0197474	0.286849	1		1.06666	0.0645323	0.970332	1.17255	0.181446	0.517576	1		1.06884	0.0665739	0.983869	1.16116	0.115212	0.318984	1		0.963869	-0.0368	6.3e-14	BDNF
rs11030100	27677586	11	T	0.1676		-0.209529	0.0898627	0.0197453	0.286849	1		1.06667	0.0645416	0.97034	1.17256	0.181394	0.517576	1		1.06884	0.0665739	0.983868	1.16115	0.115215	0.318984	1		0.963773	-0.0369	5.78e-14	BDNF
rs1105078	198807885	2	T	0.3913		0.010264	0.070382	0.884058	0.969519	1		0.93214	-0.0702723	0.865147	1.00432	0.0647951	0.44916	1		0.975327	-0.0249825	0.914088	1.04067	0.450202	0.632719	1		0.961943	-0.0388	1.53e-26	PLCL1
rs11052689	33568903	12	T	0.4627		-0.0795553	0.0682653	0.243901	0.580399	1		1.02675	0.0263985	0.955325	1.10351	0.473036	0.720777	1		1.05949	0.0577877	0.9952	1.12794	0.0704003	0.263469	1		1.02901	0.0286	2.11e-14	SYT10
rs11052720	33623126	12	T	0.3967		-0.0336501	0.0692838	0.627204	0.882872	1		1.02036	0.0201555	0.948292	1.09792	0.589607	0.752192	1		1.05516	0.0536924	0.990178	1.1244	0.097801	0.30289	1		1.03396	0.0334	5.73e-20	SYT10-----ALG10
rs11052722	33626530	12	G	0.4855		-0.018075	0.0677274	0.78957	0.918693	1		1.0024	0.00239712	0.933073	1.07688	0.94772	0.968616	1		0.965222	-0.0353972	0.906838	1.02737	0.266176	0.450041	1		0.973167	-0.0272	1.05e-13	SYT10-----ALG10
rs11052728	33638352	12	G	0.3823		0.00459808	0.0702719	0.947831	0.983534	1		0.974607	-0.025721	0.90458	1.05005	0.498968	0.720777	1		0.95606	-0.0449346	0.89611	1.02002	0.173835	0.364363	1		0.971319	-0.0291	3.36e-14	SYT10-----ALG10
rs11052729	33638795	12	C	0.4746		-0.0442817	0.0682357	0.51639	0.790933	1		1.04586	0.0448395	0.972975	1.1242	0.223757	0.539474	1		1.05096	0.049704	0.98721	1.11882	0.119527	0.324709	1		1.03324	0.0327	1.28e-19	SYT10-----ALG10
rs11052731	33651637	12	G	0.4574		-0.00901547	0.0679939	0.894519	0.973652	1		0.997716	-0.00228661	0.928435	1.07217	0.95035	0.970066	1		0.95467	-0.0463895	0.89672	1.01636	0.146521	0.341976	1		0.971708	-0.0287	9.99e-15	SYT10-----ALG10
rs11052732	33657801	12	A	0.4574		-0.00914583	0.0680128	0.893033	0.973652	1		0.997855	-0.0021473	0.928547	1.07234	0.953383	0.97171	1		0.954762	-0.0462932	0.896792	1.01648	0.147463	0.342362	1		0.971708	-0.0287	8.46e-15	SYT10-----ALG10
rs11052736	33669583	12	C	0.4573		-0.0089566	0.0679848	0.89519	0.973972	1		0.997591	-0.00241191	0.928328	1.07202	0.947617	0.968616	1		0.954564	-0.0465006	0.896627	1.01624	0.145516	0.341675	1		0.971805	-0.0286	9.61e-15	SYT10-----ALG10
rs11052768	33740600	12	G	0.4136		0.0577	0.068717	0.401117	0.727649	1		0.96855	-0.0319552	0.90055	1.04168	0.389577	0.720777	1		0.935625	-0.0665405	0.878076	0.996946	0.0399357	0.244094	1		0.969573	-0.0309	8.45e-17	SYT10------ALG10
rs11052788	33772953	12	T	0.4153		0.0572061	0.0688092	0.40579	0.732132	1		0.967838	-0.0326906	0.899801	1.04102	0.379401	0.720777	1		0.937712	-0.0643124	0.879966	0.999247	0.0473456	0.244094	1		0.969379	-0.0311	4.95e-17	SYT10------ALG10
rs11052789	33773405	12	A	0.4153		0.0572153	0.0688093	0.405715	0.732132	1		0.967833	-0.0326957	0.899796	1.04102	0.379328	0.720777	1		0.937709	-0.0643156	0.879963	0.999244	0.0473345	0.244094	1		0.969379	-0.0311	4.95e-17	SYT10------ALG10
rs11052791	33776163	12	G	0.4428		0.0424176	0.0679913	0.532733	0.808288	1		0.970537	-0.0299058	0.903124	1.04298	0.415522	0.720777	1		0.94658	-0.0548998	0.888964	1.00793	0.086633	0.284888	1		0.969573	-0.0309	2.22e-17	SYT10------ALG10
rs11052792	33776431	12	G	0.4139		0.0558468	0.0687204	0.416435	0.732876	1		0.967976	-0.032548	0.900011	1.04107	0.380885	0.720777	1		0.936624	-0.0654734	0.879011	0.998013	0.0432424	0.244094	1		0.969282	-0.0312	3.76e-17	SYT10------ALG10
rs11052797	33779863	12	T	0.4166		0.0510995	0.0687707	0.45748	0.759829	1		0.970479	-0.0299655	0.902296	1.04381	0.420118	0.720777	1		0.939272	-0.0626502	0.881462	1.00087	0.0532367	0.244094	1		0.969476	-0.031	4.54e-17	SYT10------ALG10
rs11052802	33782125	12	G	0.4571		0.036622	0.068031	0.590377	0.865551	1		0.975798	-0.0244997	0.908012	1.04864	0.504807	0.720777	1		0.955724	-0.0452861	0.897561	1.01766	0.157478	0.352119	1		0.969573	-0.0309	2.12e-17	SYT10------ALG10
rs11052803	33782541	12	G	0.4284		0.0500443	0.0686217	0.465855	0.763685	1		0.97274	-0.0276384	0.904574	1.04604	0.45591	0.720777	1		0.946104	-0.0554028	0.888025	1.00798	0.0865265	0.284836	1		0.969379	-0.0311	4.48e-17	SYT10------ALG10
rs11052806	33786596	12	G	0.428		0.0512518	0.0686193	0.455147	0.759829	1		0.973044	-0.027326	0.904861	1.04636	0.460983	0.720777	1		0.946356	-0.0551365	0.88826	1.00825	0.0880578	0.287639	1		0.969185	-0.0313	3.34e-17	SYT10------ALG10
rs11052811	33789527	12	G	0.4281		0.050176	0.0686099	0.464605	0.762456	1		0.973296	-0.027067	0.905104	1.04663	0.465196	0.720777	1		0.94604	-0.0554704	0.887973	1.0079	0.0861009	0.284589	1		0.968991	-0.0315	1.75e-17	SYT10------ALG10
rs11052813	33794958	12	A	0.4276		0.0508026	0.0686167	0.459091	0.759829	1		0.972858	-0.0275171	0.904689	1.04616	0.457858	0.720777	1		0.945834	-0.0556882	0.887773	1.00769	0.0849114	0.284154	1		0.968991	-0.0315	1.85e-17	SYT10------ALG10
rs11052815	33798546	12	C	0.4569		0.0375028	0.0680431	0.581539	0.857498	1		0.975175	-0.0251383	0.907419	1.04799	0.493847	0.720777	1		0.955439	-0.0455844	0.897282	1.01737	0.15484	0.349164	1		0.969088	-0.0314	8.05e-18	SYT10------ALG10
rs11052819	33802245	12	G	0.4569		0.0375116	0.0680437	0.581454	0.857498	1		0.975166	-0.0251476	0.90741	1.04798	0.493699	0.720777	1		0.955434	-0.0455896	0.897277	1.01736	0.154799	0.349164	1		0.969088	-0.0314	8.06e-18	SYT10------ALG10
rs11052820	33803709	12	T	0.4276		0.0508231	0.0686186	0.458923	0.759829	1		0.97283	-0.0275459	0.904661	1.04614	0.457398	0.720777	1		0.945828	-0.0556945	0.887766	1.00769	0.0848852	0.284154	1		0.968894	-0.0316	1.54e-17	SYT10------ALG10
rs11052823	33810162	12	A	0.4276		0.0506852	0.0686303	0.460219	0.759829	1		0.972838	-0.0275377	0.904657	1.04616	0.457617	0.720777	1		0.94594	-0.0555761	0.887862	1.00782	0.0855946	0.284154	1		0.968603	-0.0319	8.57e-18	SYT10------ALG10
rs11052826	33814950	12	T	0.4275		0.0509825	0.0686318	0.457602	0.759829	1		0.972608	-0.0277742	0.90444	1.04592	0.453785	0.720777	1		0.94578	-0.0557453	0.88771	1.00765	0.0846578	0.284154	1		0.968603	-0.0319	7.75e-18	SYT10------ALG10
rs11052829	33822173	12	C	0.4181		0.0517719	0.069042	0.453362	0.759826	1		0.973077	-0.0272921	0.904486	1.04687	0.464296	0.720777	1		0.946671	-0.0548037	0.888213	1.00898	0.09195	0.292196	1		0.968507	-0.032	6.01e-18	SYT10------ALG10
rs11052830	33822562	12	T	0.4276		0.0511215	0.068637	0.45641	0.759829	1		0.972437	-0.02795	0.904274	1.04574	0.450968	0.720777	1		0.945797	-0.0557273	0.887722	1.00767	0.0847805	0.284154	1		0.968507	-0.032	7.9e-18	SYT10------ALG10
rs11052839	33836056	12	G	0.4331		-0.0100004	0.0690969	0.884928	0.969601	1		0.988356	-0.0117123	0.918909	1.06305	0.752701	0.842124	1		1.0215	0.0212721	0.958494	1.08865	0.512506	0.684255	1		1.03118	0.0307	3.4e-17	SYT10------ALG10
rs11052840	33836722	12	T	0.4244		0.0642125	0.0689222	0.351539	0.67926	1		0.963792	-0.0368798	0.895924	1.0368	0.322211	0.647152	1		0.939239	-0.0626853	0.881338	1.00094	0.053495	0.244094	1		0.969088	-0.0314	4.85e-17	SYT10------ALG10
rs11052841	33836862	12	T	0.4558		0.0486889	0.0681531	0.474999	0.767736	1		0.968845	-0.0316506	0.901408	1.04133	0.389879	0.720777	1		0.952571	-0.0485906	0.894485	1.01443	0.130106	0.333004	1		0.968313	-0.0322	2.96e-18	SYT10------ALG10
rs11052844	33846524	12	G	0.4243		0.0730568	0.0688127	0.288418	0.640644	1		0.95768	-0.0432416	0.890358	1.03009	0.244944	0.546745	1		0.941293	-0.0605008	0.883351	1.00304	0.0619806	0.246734	1		0.9687	-0.0318	2.89e-17	SYT10------ALG10
rs11052853	33853823	12	A	0.4242		0.0738662	0.0688149	0.283125	0.634164	1		0.957092	-0.0438558	0.889808	1.02946	0.238325	0.539497	1		0.940771	-0.0610555	0.882859	1.00248	0.0596312	0.246734	1		0.968894	-0.0316	4.25e-17	SYT10------ALG10
rs11052854	33854131	12	A	0.4242		0.0730384	0.0688251	0.288625	0.64065	1		0.957352	-0.0435841	0.890042	1.02975	0.241298	0.541657	1		0.941072	-0.0607356	0.883133	1.00281	0.0610167	0.246734	1		0.968797	-0.0317	4.28e-17	SYT10------ALG10
rs11052855	33854246	12	A	0.4242		0.073507	0.0688091	0.285431	0.636726	1		0.957184	-0.0437596	0.8899	1.02955	0.239299	0.539497	1		0.940904	-0.0609142	0.882989	1.00262	0.0602004	0.246734	1		0.968603	-0.0319	2.61e-17	SYT10------ALG10
rs11052856	33854254	12	T	0.4242		0.0735224	0.0688083	0.285325	0.636706	1		0.95718	-0.0437638	0.889897	1.02955	0.239253	0.539497	1		0.9409	-0.0609184	0.882987	1.00261	0.0601819	0.246734	1		0.9687	-0.0318	3.46e-17	SYT10------ALG10
rs11052861	33864055	12	G	0.4261		0.0745865	0.0687688	0.278135	0.629179	1		0.955919	-0.0450821	0.888761	1.02815	0.225131	0.539497	1		0.940191	-0.0616722	0.882352	1.00182	0.0569419	0.245932	1		0.9687	-0.0318	3.2e-17	SYT10------ALG10
rs11052862	33864999	12	C	0.4261		0.0743736	0.0687734	0.279542	0.630009	1		0.956032	-0.0449639	0.888862	1.02828	0.226377	0.539497	1		0.940324	-0.0615308	0.882473	1.00197	0.057524	0.246427	1		0.9687	-0.0318	3.06e-17	SYT10------ALG10
rs11052864	33872381	12	A	0.4261		0.0745727	0.0687713	0.278242	0.629179	1		0.955911	-0.0450905	0.888752	1.02815	0.225066	0.539497	1		0.940201	-0.0616616	0.882359	1.00183	0.0569918	0.245932	1		0.9687	-0.0318	2.77e-17	SYT10------ALG10
rs11052865	33872464	12	G	0.4261		0.0745566	0.0687699	0.278336	0.629179	1		0.955924	-0.0450769	0.888765	1.02816	0.225198	0.539497	1		0.940221	-0.0616403	0.882379	1.00186	0.057074	0.245932	1		0.9687	-0.0318	2.78e-17	SYT10------ALG10
rs11052868	33872836	12	G	0.4261		0.0745546	0.0687703	0.278351	0.629179	1		0.955917	-0.0450842	0.888758	1.02815	0.225121	0.539497	1		0.940218	-0.0616435	0.882376	1.00185	0.0570601	0.245932	1		0.9687	-0.0318	2.78e-17	SYT10------ALG10
rs11052870	33876852	12	T	0.4261		0.0744341	0.0687719	0.279139	0.629777	1		0.956004	-0.0449932	0.888837	1.02825	0.226069	0.539497	1		0.940287	-0.0615701	0.882439	1.00193	0.0573592	0.245993	1		0.9687	-0.0318	2.79e-17	SYT10------ALG10
rs11052871	33876913	12	A	0.4261		0.0748264	0.068778	0.276656	0.628748	1		0.955873	-0.0451302	0.888709	1.02811	0.22471	0.539497	1		0.940117	-0.0617509	0.882275	1.00175	0.056657	0.245932	1		0.968603	-0.0319	2.47e-17	SYT10------ALG10
rs11052872	33876954	12	A	0.4261		0.0743795	0.0687757	0.279519	0.630009	1		0.956081	-0.0449126	0.888906	1.02833	0.226922	0.539497	1		0.940254	-0.0616052	0.882405	1.00189	0.0572314	0.245993	1		0.968603	-0.0319	2.32e-17	SYT10------ALG10
rs11052873	33877396	12	T	0.4261		0.0745882	0.0687698	0.278131	0.629179	1		0.955901	-0.0451009	0.888744	1.02813	0.224947	0.539497	1		0.940203	-0.0616595	0.882362	1.00184	0.0569923	0.245932	1		0.9687	-0.0318	2.79e-17	SYT10------ALG10
rs11052879	33887897	12	G	0.4261		0.0746544	0.0687694	0.277702	0.629179	1		0.955852	-0.0451522	0.888698	1.02808	0.224414	0.539497	1		0.940163	-0.061702	0.882325	1.00179	0.056821	0.245932	1		0.9687	-0.0318	2.77e-17	SYT10------ALG10
rs11052882	33890017	12	T	0.412		-0.0706117	0.0687478	0.304401	0.643308	1		1.02322	0.0229545	0.951738	1.10008	0.534406	0.723599	1		1.05254	0.0512063	0.988019	1.12128	0.112621	0.314551	1		1.0405	0.0397	8.97e-28	SYT10------ALG10
rs11052885	33903609	12	C	0.4276		0.0823247	0.0686926	0.23078	0.564087	1		0.952184	-0.048997	0.885357	1.02406	0.186937	0.517576	1		0.938309	-0.063676	0.880696	0.999692	0.0488966	0.244094	1		0.968313	-0.0322	8.2e-18	SYT10------ALG10
rs11052886	33903826	12	T	0.4276		0.0823204	0.0686922	0.230802	0.564087	1		0.95218	-0.0490012	0.885353	1.02405	0.186892	0.517576	1		0.93829	-0.0636962	0.880678	0.99967	0.0488198	0.244094	1		0.968313	-0.0322	7.65e-18	SYT10------ALG10
rs11052889	33908678	12	A	0.4276		0.082269	0.0686886	0.231069	0.564087	1		0.952145	-0.0490379	0.885324	1.02401	0.186532	0.517576	1		0.938194	-0.0637985	0.880591	0.999566	0.04845	0.244094	1		0.968022	-0.0325	8.81e-18	SYT10------ALG10
rs11052890	33908706	12	A	0.4276		0.0822685	0.0686886	0.231071	0.564087	1		0.952145	-0.0490379	0.885324	1.02401	0.186532	0.517576	1		0.938194	-0.0637985	0.880591	0.999566	0.0484494	0.244094	1		0.968216	-0.0323	7.08e-18	SYT10------ALG10
rs11052893	33910914	12	A	0.4568		0.0643214	0.0680916	0.344878	0.672041	1		0.957544	-0.0433836	0.890946	1.02912	0.238178	0.539497	1		0.949273	-0.0520589	0.891498	1.01079	0.104181	0.309227	1		0.967635	-0.0329	3.94e-19	SYT10------ALG10
rs11052896	33916913	12	A	0.4276		0.0819897	0.0686895	0.232661	0.565827	1		0.952251	-0.0489266	0.885423	1.02412	0.187538	0.517576	1		0.93827	-0.0637175	0.880662	0.999647	0.0487354	0.244094	1		0.968119	-0.0324	5.94e-18	SYT10------ALG10
rs11052897	33919481	12	A	0.4274		0.0821161	0.0687163	0.232125	0.564964	1		0.952208	-0.0489718	0.885358	1.02411	0.187303	0.517576	1		0.938023	-0.0639808	0.880406	0.99941	0.0479059	0.244094	1		0.968216	-0.0323	6.33e-18	SYT10------ALG10
rs11052898	33921084	12	C	0.4275		0.0821797	0.0686836	0.231541	0.564345	1		0.952134	-0.0490495	0.885319	1.02399	0.186393	0.517576	1		0.938117	-0.0638806	0.880523	0.999479	0.0481444	0.244094	1		0.968119	-0.0324	5.9e-18	SYT10------ALG10
rs11052900	33926919	12	G	0.4567		0.065024	0.0680847	0.339586	0.667586	1		0.95692	-0.0440355	0.890372	1.02844	0.23115	0.539497	1		0.948821	-0.0525351	0.891078	1.0103	0.101019	0.304771	1		0.967539	-0.033	5.02e-19	SYT10------ALG10
rs11052901	33927050	12	G	0.4567		0.0650711	0.068091	0.339281	0.667439	1		0.956908	-0.044048	0.890356	1.02844	0.231067	0.539497	1		0.948838	-0.0525172	0.891089	1.01033	0.101166	0.304771	1		0.967442	-0.0331	2.69e-19	SYT10------ALG10
rs11052902	33927138	12	G	0.4275		0.0830295	0.0686869	0.226774	0.558174	1		0.951455	-0.0497629	0.884684	1.02326	0.180093	0.517576	1		0.937737	-0.0642858	0.880163	0.999078	0.0467552	0.244094	1		0.968119	-0.0324	6.39e-18	SYT10------ALG10
rs11052903	33927434	12	G	0.4567		0.0650241	0.0680847	0.339586	0.667586	1		0.956919	-0.0440365	0.890372	1.02844	0.231148	0.539497	1		0.948821	-0.0525351	0.891078	1.0103	0.101018	0.304771	1		0.967442	-0.0331	2.69e-19	SYT10------ALG10
rs11052904	33929635	12	G	0.4274		0.0829152	0.0686826	0.227385	0.558703	1		0.9515	-0.0497156	0.884731	1.02331	0.180481	0.517576	1		0.937744	-0.0642783	0.880173	0.999081	0.0467654	0.244094	1		0.968119	-0.0324	5.3e-18	SYT10------ALG10
rs11052916	33950434	12	T	0.434		0.0880437	0.0685701	0.199183	0.534826	1		0.948687	-0.0526764	0.882235	1.02014	0.155118	0.51038	1		0.9366	-0.065499	0.879181	0.997769	0.0424437	0.244094	1		0.965895	-0.0347	1.22e-20	SYT10------ALG10
rs11052919	33955762	12	G	0.434		0.0881991	0.068569	0.198385	0.534826	1		0.948596	-0.0527723	0.882151	1.02005	0.154359	0.51038	1		0.936535	-0.0655684	0.879121	0.997699	0.0422217	0.244094	1		0.965799	-0.0348	9.02e-21	SYT10------ALG10
rs11052920	33955891	12	G	0.4631		0.0707495	0.0679832	0.298053	0.643308	1		0.95426	-0.0468191	0.888	1.02547	0.202274	0.517576	1		0.946951	-0.0545079	0.88939	1.00824	0.0884561	0.287639	1		0.965219	-0.0354	5.32e-22	SYT10------ALG10
rs11052922	33957476	12	G	0.4631		0.0707431	0.0679829	0.298094	0.643308	1		0.954262	-0.046817	0.888002	1.02547	0.202289	0.517576	1		0.946949	-0.05451	0.889388	1.00823	0.0884435	0.287639	1		0.965219	-0.0354	5.74e-22	SYT10------ALG10
rs11052924	33957896	12	G	0.434		0.0881422	0.0685672	0.198663	0.534826	1		0.948619	-0.052748	0.882175	1.02007	0.154538	0.51038	1		0.936544	-0.0655588	0.87913	0.997707	0.0422459	0.244094	1		0.966185	-0.0344	2.44e-20	SYT10------ALG10
rs11052930	33964824	12	G	0.434		0.0894576	0.0685721	0.192077	0.528507	1		0.947727	-0.0536888	0.881338	1.01912	0.147366	0.51038	1		0.935978	-0.0661633	0.878595	0.997108	0.040395	0.244094	1		0.965895	-0.0347	9.63e-21	SYT10------ALG10
rs11052933	33969881	12	A	0.4339		0.0890576	0.0685676	0.194043	0.529463	1		0.948023	-0.0533765	0.881619	1.01943	0.149697	0.51038	1		0.936159	-0.0659699	0.878769	0.997296	0.0409692	0.244094	1		0.965895	-0.0347	1.04e-20	SYT10------ALG10
rs11052934	33970381	12	C	0.463		0.0717902	0.067978	0.290967	0.641388	1		0.953596	-0.0475152	0.887385	1.02475	0.195612	0.517576	1		0.946455	-0.0550319	0.888929	1.0077	0.0854162	0.284154	1		0.965316	-0.0353	6.35e-22	SYT10------ALG10
rs11052935	33970946	12	T	0.463		0.0717898	0.067978	0.290969	0.641388	1		0.953596	-0.0475152	0.887385	1.02475	0.195611	0.517576	1		0.946455	-0.0550319	0.888929	1.0077	0.0854157	0.284154	1		0.965219	-0.0354	4.42e-22	SYT10------ALG10
rs11052939	33973123	12	G	0.463		0.0716932	0.0680027	0.291794	0.641388	1		0.953725	-0.0473799	0.887483	1.02491	0.197045	0.517576	1		0.946527	-0.0549558	0.888977	1.0078	0.0859553	0.284472	1		0.965219	-0.0354	4.52e-22	SYT10------ALG10
rs11052940	33973284	12	A	0.4339		0.0892693	0.0685628	0.192954	0.528507	1		0.947908	-0.0534978	0.881516	1.0193	0.14875	0.51038	1		0.936024	-0.0661142	0.878645	0.997149	0.0405178	0.244094	1		0.965895	-0.0347	1.1e-20	SYT10------ALG10
rs11052941	33973522	12	T	0.4339		0.0892587	0.068567	0.193034	0.528507	1		0.947904	-0.053502	0.881508	1.0193	0.148741	0.51038	1		0.935931	-0.0662135	0.878555	0.997054	0.0402299	0.244094	1		0.965895	-0.0347	1.1e-20	SYT10------ALG10
rs11052948	33981973	12	C	0.4338		0.0892503	0.068561	0.193037	0.528507	1		0.947925	-0.0534799	0.881533	1.01932	0.148867	0.51038	1		0.936033	-0.0661045	0.878656	0.997157	0.0405424	0.244094	1		0.965992	-0.0346	1.22e-20	SYT10------ALG10
rs11052949	33984143	12	T	0.4338		0.0892394	0.0685601	0.193085	0.528507	1		0.947926	-0.0534788	0.881536	1.01932	0.148875	0.51038	1		0.936029	-0.0661088	0.878653	0.997152	0.040527	0.244094	1		0.965992	-0.0346	1.27e-20	SYT10------ALG10
rs11052951	33986181	12	A	0.4629		0.0717786	0.0679763	0.291032	0.641388	1		0.953601	-0.0475099	0.887392	1.02475	0.195651	0.517576	1		0.946454	-0.0550329	0.888929	1.0077	0.085403	0.284154	1		0.965412	-0.0352	7.86e-22	SYT10------ALG10
rs11052952	33988048	12	A	0.4338		0.0893458	0.068564	0.19258	0.528507	1		0.947884	-0.0535231	0.881493	1.01928	0.148564	0.51038	1		0.936091	-0.0660426	0.878708	0.997221	0.040739	0.244094	1		0.965992	-0.0346	1.28e-20	SYT10------ALG10
rs11052954	33993512	12	G	0.4628		0.0716571	0.0679709	0.291811	0.641388	1		0.953627	-0.0474827	0.887422	1.02477	0.195868	0.517576	1		0.946433	-0.0550551	0.888914	1.00767	0.0852537	0.284154	1		0.965316	-0.0353	5.43e-22	SYT10------ALG10
rs11052957	33995354	12	A	0.4628		0.0716387	0.0679715	0.291939	0.641388	1		0.953663	-0.0474449	0.887454	1.02481	0.196223	0.517576	1		0.946481	-0.0550044	0.888958	1.00773	0.0855452	0.284154	1		0.965509	-0.0351	1.1e-21	SYT10------ALG10
rs11052959	33997095	12	C	0.4337		0.0894886	0.068525	0.191618	0.528507	1		0.947618	-0.0538038	0.881285	1.01894	0.146192	0.51038	1		0.935429	-0.06675	0.878116	0.996482	0.0385266	0.244094	1		0.965895	-0.0347	1.15e-20	SYT10------ALG10
rs11052960	33997754	12	T	0.4337		0.0897282	0.0685183	0.190388	0.528507	1		0.947488	-0.053941	0.88117	1.0188	0.145127	0.51038	1		0.935294	-0.0668944	0.877994	0.996333	0.0380932	0.244094	1		0.965895	-0.0347	1.19e-20	SYT10------ALG10
rs11052964	34010996	12	C	0.4334		0.090008	0.0685087	0.188948	0.528507	1		0.947096	-0.0543548	0.880814	1.01837	0.142018	0.51038	1		0.934777	-0.0674473	0.877516	0.995775	0.0365075	0.244094	1		0.965895	-0.0347	1.15e-20	SYT10------ALG10
rs11052966	34019826	12	T	0.4633		0.0678756	0.0679536	0.317899	0.646577	1		0.954375	-0.0466986	0.888139	1.02555	0.203205	0.517576	1		0.946694	-0.0547794	0.889173	1.00794	0.0867548	0.285167	1		0.965219	-0.0354	6.38e-22	SYT10------ALG10
rs11052967	34020030	12	G	0.3096		-0.0979613	0.0735604	0.182996	0.528507	1		1.0277	0.0273233	0.951104	1.11046	0.489345	0.720777	1		1.073	0.0704585	1.00311	1.14775	0.0403197	0.244094	1		1.05043	0.0492	1.28e-39	SYT10------ALG10
rs11052973	34029708	12	G	0.4341		0.0893797	0.0684779	0.191854	0.528507	1		0.946975	-0.0544826	0.880731	1.0182	0.140901	0.51038	1		0.933449	-0.068869	0.876298	0.994327	0.0326422	0.244094	1		0.965605	-0.035	4.15e-21	SYT10------ALG10
rs11052974	34029877	12	G	0.4341		0.0891656	0.0684824	0.192949	0.528507	1		0.947091	-0.0543601	0.880835	1.01833	0.141815	0.51038	1		0.933583	-0.0687254	0.876421	0.994473	0.0330166	0.244094	1		0.965605	-0.035	4.5e-21	SYT10------ALG10
rs11052977	34035030	12	C	0.436		0.0889379	0.0685803	0.194726	0.530205	1		0.948287	-0.0530981	0.881859	1.01972	0.151866	0.51038	1		0.929318	-0.0733043	0.872324	0.990036	0.0232028	0.244094	1		0.964833	-0.0358	1.93e-21	SYT10------ALG10
rs11052979	34035774	12	T	0.4341		0.089386	0.0684771	0.191817	0.528507	1		0.946943	-0.0545164	0.880702	1.01817	0.140647	0.51038	1		0.933454	-0.0688636	0.876304	0.994332	0.0326556	0.244094	1		0.965605	-0.035	4.53e-21	SYT10------ALG10
rs11052980	34036036	12	C	0.4632		0.0683708	0.0678987	0.31399	0.643308	1		0.953858	-0.0472405	0.887715	1.02493	0.19761	0.517576	1		0.945248	-0.056308	0.887865	1.00634	0.0780409	0.278409	1		0.965026	-0.0356	3.83e-22	SYT10------ALG10
rs11052983	34045787	12	A	0.4632		0.0685306	0.0679028	0.312889	0.643308	1		0.953361	-0.0477616	0.887248	1.0244	0.192745	0.517576	1		0.945564	-0.0559737	0.888159	1.00668	0.0798401	0.279451	1		0.964833	-0.0358	2.51e-22	SYT10------ALG10
rs11052984	34045904	12	C	0.4632		0.0685584	0.0679034	0.312698	0.643308	1		0.953351	-0.0477721	0.887238	1.02439	0.192651	0.517576	1		0.945551	-0.0559875	0.888146	1.00667	0.0797697	0.279451	1		0.96493	-0.0357	2.61e-22	SYT10------ALG10
rs11052986	34052578	12	C	0.4632		0.0684702	0.0679055	0.313336	0.643308	1		0.953236	-0.0478928	0.887128	1.02427	0.19154	0.517576	1		0.945707	-0.0558225	0.888291	1.00683	0.0806677	0.280273	1		0.96493	-0.0357	4.1e-22	SYT10------ALG10
rs11052989	34057614	12	A	0.3091		-0.099731	0.0736375	0.175666	0.523251	1		1.03063	0.0301703	0.953749	1.11371	0.445605	0.720777	1		1.07777	0.0748941	1.00751	1.15292	0.0294365	0.244094	1		1.05085	0.0496	5.12e-40	SYT10------ALG10
rs11052990	34058647	12	A	0.434		0.0894363	0.0684817	0.191597	0.528507	1		0.946537	-0.0549452	0.880319	1.01773	0.137573	0.51038	1		0.933745	-0.0685519	0.876573	0.994646	0.0334613	0.244094	1		0.965509	-0.0351	5.07e-21	SYT10------ALG10
rs11052991	34059018	12	C	0.4641		0.0693674	0.068002	0.307724	0.643308	1		0.952094	-0.0490915	0.885974	1.02315	0.18129	0.517576	1		0.945002	-0.0565682	0.88755	1.00617	0.0771147	0.278169	1		0.964833	-0.0358	2.58e-22	SYT10------ALG10
rs11052994	34065843	12	T	0.4356		0.0879035	0.0685493	0.199763	0.535631	1		0.945711	-0.0558183	0.879498	1.01691	0.13176	0.51038	1		0.937162	-0.0648991	0.879732	0.998341	0.0442791	0.244094	1		0.965412	-0.0352	3.78e-21	SYT10------ALG10
rs11052995	34068301	12	A	0.3573		-0.0787113	0.0707825	0.266167	0.618407	1		1.03184	0.0313436	0.95766	1.11176	0.410302	0.720777	1		1.06455	0.0625522	0.997612	1.13598	0.0590522	0.246734	1		1.04886	0.0477	1.48e-37	SYT10------ALG10
rs11052997	34069778	12	G	0.3573		-0.0787094	0.0707826	0.266179	0.618407	1		1.03184	0.0313436	0.957665	1.11176	0.410229	0.720777	1		1.06454	0.0625428	0.997607	1.13597	0.0590729	0.246734	1		1.04886	0.0477	1.28e-37	SYT10------ALG10
rs11053000	34079022	12	T	0.4356		0.0874233	0.0685467	0.202214	0.53931	1		0.945843	-0.0556787	0.879621	1.01705	0.132724	0.51038	1		0.937386	-0.0646601	0.879946	0.998575	0.0450522	0.244094	1		0.965412	-0.0352	4.74e-21	SYT10-----ALG10
rs11053002	34083499	12	C	0.3573		-0.0776566	0.070801	0.272751	0.623557	1		1.03132	0.0308395	0.95716	1.11123	0.417949	0.720777	1		1.06414	0.062167	0.997215	1.13556	0.0606819	0.246734	1		1.04865	0.0475	3.02e-37	SYT10-----ALG10
rs11053004	34087303	12	C	0.4648		0.0701496	0.0679481	0.301918	0.643308	1		0.951095	-0.0501413	0.885096	1.02202	0.171787	0.511188	1		0.94876	-0.0525994	0.891123	1.01013	0.0999926	0.304011	1		0.964833	-0.0358	3.04e-22	SYT10-----ALG10
rs11053005	34091626	12	C	0.4357		0.087384	0.0685531	0.202459	0.53931	1		0.945821	-0.0557019	0.879595	1.01703	0.132597	0.51038	1		0.937399	-0.0646463	0.879954	0.998595	0.0451206	0.244094	1		0.965219	-0.0354	3.12e-21	SYT10-----ALG10
rs11053010	34093228	12	A	0.4357		0.087439	0.0685552	0.202189	0.53931	1		0.945791	-0.0557337	0.879565	1.017	0.132392	0.51038	1		0.937388	-0.064658	0.879941	0.998584	0.0450846	0.244094	1		0.965509	-0.0351	5.72e-21	SYT10-----ALG10
rs11053014	34103519	12	A	0.4355		0.0868789	0.068566	0.205165	0.54381	1		0.946281	-0.0552157	0.880011	1.01754	0.13608	0.51038	1		0.938205	-0.0637868	0.880702	0.999464	0.0480881	0.244094	1		0.965605	-0.035	5.8e-21	SYT10-----ALG10
rs11053015	34103591	12	T	0.4647		0.0691	0.0680024	0.309596	0.643308	1		0.951538	-0.0496757	0.885458	1.02255	0.176134	0.517576	1		0.94985	-0.0514512	0.892103	1.01133	0.107888	0.311976	1		0.965026	-0.0356	4.11e-22	SYT10-----ALG10
rs11053016	34104372	12	T	0.4356		0.0868753	0.0685656	0.205181	0.54381	1		0.946266	-0.0552316	0.879998	1.01752	0.135967	0.51038	1		0.938215	-0.0637761	0.880711	0.999473	0.048122	0.244094	1		0.965605	-0.035	6.9e-21	SYT10-----ALG10
rs11053017	34105558	12	C	0.4355		0.0868174	0.0685691	0.205506	0.544115	1		0.94627	-0.0552273	0.879998	1.01753	0.136014	0.51038	1		0.938286	-0.0637005	0.880774	0.999553	0.0484033	0.244094	1		0.965605	-0.035	6.5e-21	SYT10-----ALG10
rs11053018	34105962	12	G	0.3568		-0.0798308	0.0708274	0.25973	0.606507	1		1.03205	0.0315471	0.957813	1.11204	0.407507	0.720777	1		1.06396	0.0619978	0.997015	1.13539	0.0615101	0.246734	1		1.04854	0.0474	3.81e-37	SYT10-----ALG10
rs11053020	34111092	12	G	0.4355		0.0852821	0.0685802	0.213709	0.548734	1		0.946379	-0.0551122	0.88009	1.01766	0.136902	0.51038	1		0.938997	-0.062943	0.881435	1.00032	0.051166	0.244094	1		0.965412	-0.0352	5.37e-21	SYT10-----ALG10
rs11053021	34111157	12	T	0.4355		0.0853373	0.0685809	0.213417	0.548734	1		0.946349	-0.0551439	0.880061	1.01763	0.136681	0.51038	1		0.938964	-0.0629781	0.881403	1.00028	0.0510368	0.244094	1		0.965316	-0.0353	5.14e-21	SYT10-----ALG10
rs11053029	34131766	12	T	0.4355		0.085024	0.0685813	0.215105	0.548734	1		0.946401	-0.0550889	0.880109	1.01769	0.137068	0.51038	1		0.939235	-0.0626896	0.881657	1.00057	0.0521115	0.244094	1		0.965316	-0.0353	4.65e-21	SYT10-----ALG10
rs11053044	34152440	12	G	0.4362		0.0909699	0.0686092	0.184909	0.528507	1		0.943086	-0.0585978	0.876989	1.01417	0.113978	0.51038	1		0.937361	-0.0646868	0.879872	0.998606	0.0451588	0.244094	1		0.965316	-0.0353	5.49e-21	SYT10-----ALG10
rs11053047	34161084	12	T	0.4362		0.0909542	0.0686148	0.185021	0.528507	1		0.943119	-0.0585628	0.877015	1.01421	0.114217	0.51038	1		0.937374	-0.0646729	0.87988	0.998624	0.0452197	0.244094	1		0.965316	-0.0353	5.4e-21	SYT10-----ALG10
rs11053049	34164537	12	C	0.4362		0.0909532	0.0686104	0.184998	0.528507	1		0.943157	-0.0585225	0.877054	1.01424	0.114444	0.51038	1		0.937299	-0.0647529	0.879813	0.998541	0.0449432	0.244094	1		0.965316	-0.0353	5.55e-21	SYT10-----ALG10
rs11053063	34181011	12	T	0.4361		0.0912426	0.0686062	0.183577	0.528507	1		0.943508	-0.0581504	0.877382	1.01462	0.116752	0.51038	1		0.936771	-0.0653164	0.87932	0.997977	0.0431053	0.244094	1		0.965316	-0.0353	5.89e-21	ALG10
rs11053066	34185318	12	A	0.4361		0.0912065	0.0686055	0.183746	0.528507	1		0.943525	-0.0581324	0.877399	1.01463	0.116864	0.51038	1		0.936797	-0.0652887	0.879344	0.998003	0.0431898	0.244094	1		0.965316	-0.0353	5.74e-21	ALG10-
rs11053067	34191391	12	C	0.4364		0.0911401	0.0686343	0.184249	0.528507	1		0.943534	-0.0581229	0.877382	1.01467	0.11707	0.51038	1		0.936776	-0.0653111	0.879306	0.998001	0.0431856	0.244094	1		0.965316	-0.0353	6.39e-21	ALG10--
rs11053071	34201400	12	A	0.3512		-0.0827379	0.0711669	0.245033	0.581135	1		1.03055	0.0300926	0.956061	1.11085	0.431778	0.720777	1		1.06223	0.0603705	0.9951	1.13389	0.0699124	0.262715	1		1.04739	0.0463	5.71e-35	ALG10--
rs11053072	34202399	12	C	0.4347		0.084087	0.0687013	0.221009	0.553127	1		0.946249	-0.0552495	0.879844	1.01766	0.136676	0.51038	1		0.939883	-0.0619999	0.882178	1.00136	0.0551286	0.244094	1		0.965316	-0.0353	5.61e-21	ALG10--
rs11053073	34202412	12	T	0.4347		0.0842221	0.0687025	0.220277	0.552906	1		0.946138	-0.0553668	0.879741	1.01755	0.135858	0.51038	1		0.939819	-0.062068	0.882117	1.0013	0.0548678	0.244094	1		0.965316	-0.0353	5.59e-21	ALG10--
rs11053074	34205487	12	A	0.4347		0.0840466	0.0687016	0.221234	0.553127	1		0.946265	-0.0552326	0.879859	1.01768	0.136799	0.51038	1		0.939888	-0.0619946	0.882183	1.00137	0.0551531	0.244094	1		0.965316	-0.0353	5.8e-21	ALG10--
rs11053075	34207009	12	T	0.435		0.08465	0.0687231	0.21808	0.550785	1		0.945991	-0.0555222	0.879583	1.01741	0.134878	0.51038	1		0.939434	-0.0624777	0.881737	1.00091	0.0533647	0.244094	1		0.965316	-0.0353	3.93e-21	ALG10--
rs11053093	34231095	12	A	0.3511		-0.0833078	0.0711761	0.241859	0.578521	1		1.03094	0.030471	0.956414	1.11127	0.426094	0.720777	1		1.06207	0.0602198	0.994943	1.13373	0.0706395	0.263515	1		1.04707	0.046	1.33e-34	ALG10--
rs11053107	34239938	12	T	0.4348		0.084787	0.0687047	0.217213	0.55063	1		0.946007	-0.0555053	0.879616	1.01741	0.134898	0.51038	1		0.939626	-0.0622734	0.881935	1.00109	0.054073	0.244094	1		0.964833	-0.0358	1.47e-21	ALG10--
rs11053125	34265417	12	C	0.3597		-0.0871085	0.071569	0.223594	0.554479	1		1.03219	0.0316828	0.957178	1.11308	0.410477	0.720777	1		1.06366	0.0617158	0.996071	1.13583	0.0654105	0.251661	1		1.04697	0.0459	3.25e-34	ALG10--
rs11053131	34282109	12	G	0.4645		0.0673556	0.0681647	0.323121	0.651279	1		0.949926	-0.0513712	0.8838	1.021	0.162877	0.51038	1		0.953425	-0.0476945	0.895338	1.01528	0.13698	0.336074	1		0.964737	-0.0359	2.38e-22	ALG10---
rs11053140	34316122	12	C	0.4351		0.0802629	0.0687778	0.243252	0.579567	1		0.948288	-0.053097	0.881682	1.01993	0.153015	0.51038	1		0.942349	-0.0593796	0.884443	1.00405	0.0664831	0.25352	1		0.964351	-0.0363	4.36e-22	ALG10---
rs11053141	34320651	12	T	0.4351		0.0804867	0.0687858	0.241996	0.578521	1		0.948024	-0.0533755	0.881428	1.01965	0.150926	0.51038	1		0.942307	-0.0594242	0.884395	1.00401	0.0663128	0.253403	1		0.964158	-0.0365	2.12e-22	ALG10---
rs11053144	34327107	12	A	0.4351		0.0799927	0.0687605	0.244724	0.581135	1		0.948374	-0.0530063	0.881777	1.02	0.153613	0.51038	1		0.94246	-0.0592618	0.884561	1.00415	0.0669503	0.254424	1		0.964062	-0.0366	2.08e-22	ALG10---
rs11053149	34329592	12	C	0.4647		0.0681233	0.068194	0.317845	0.646577	1		0.950305	-0.0509723	0.884129	1.02143	0.166326	0.51038	1		0.953244	-0.0478844	0.895146	1.01511	0.135573	0.335749	1		0.964544	-0.0361	1.29e-22	ALG10---
rs11053151	34341676	12	A	0.4393		0.023206	0.0688343	0.73603	0.887893	1		0.978711	-0.0215189	0.909986	1.05263	0.562391	0.732216	1		0.955072	-0.0459685	0.896362	1.01763	0.15557	0.349164	1		0.960789	-0.04	4.63e-25	ALG10---
rs11053160	34361445	12	T	0.4372		0.0230765	0.0688349	0.73745	0.88836	1		0.977303	-0.0229585	0.908684	1.0511	0.536495	0.724783	1		0.955106	-0.0459329	0.896412	1.01764	0.155749	0.349262	1		0.959733	-0.0411	5.49e-27	ALG10---
rs11053164	34369243	12	G	0.438		0.0234675	0.0688814	0.733344	0.887172	1		0.976792	-0.0234815	0.908164	1.05061	0.527535	0.723329	1		0.954922	-0.0461256	0.89621	1.01748	0.154249	0.349142	1		0.959733	-0.0411	4.59e-27	ALG10---
rs11053165	34371846	12	C	0.438		0.0236653	0.0688855	0.731198	0.886497	1		0.97675	-0.0235245	0.908121	1.05056	0.526803	0.723329	1		0.954845	-0.0462063	0.896134	1.0174	0.153546	0.348588	1		0.959733	-0.0411	5.04e-27	ALG10---
rs11053166	34385898	12	A	0.4374		0.0231871	0.0690649	0.737085	0.888208	1		0.976937	-0.0233331	0.908125	1.05096	0.531225	0.723329	1		0.95478	-0.0462743	0.895919	1.01751	0.154061	0.349142	1		0.959829	-0.041	4.91e-27	ALG10---
rs11053167	34387092	12	C	0.4376		0.0236863	0.0691001	0.731771	0.886589	1		0.976022	-0.0242702	0.907238	1.05002	0.515106	0.720777	1		0.95433	-0.0467458	0.895465	1.01707	0.150137	0.346205	1		0.959829	-0.041	4.99e-27	ALG10---
rs11053175	34403574	12	C	0.4373		0.0241098	0.0689865	0.726734	0.884421	1		0.975941	-0.0243531	0.907273	1.04981	0.512971	0.720777	1		0.954533	-0.0465331	0.895751	1.01717	0.151315	0.346516	1		0.959637	-0.0412	3.32e-27	ALG10---
rs11053177	34412829	12	A	0.4387		0.0257571	0.0689026	0.70855	0.882872	1		0.975792	-0.0245058	0.90722	1.04955	0.509785	0.720777	1		0.961569	-0.039189	0.902406	1.02461	0.22645	0.412201	1		0.959829	-0.041	1.33e-27	ALG10---
rs11053179	34419666	12	G	0.4373		0.0241051	0.0689868	0.726787	0.884421	1		0.975936	-0.0243583	0.907267	1.0498	0.512876	0.720777	1		0.954535	-0.046531	0.895752	1.01718	0.15133	0.346516	1		0.959349	-0.0415	1.12e-27	ALG10---
rs11053180	34419696	12	T	0.4373		0.0240996	0.0689873	0.726849	0.884421	1		0.975943	-0.0243511	0.907274	1.04981	0.513008	0.720777	1		0.954541	-0.0465247	0.895757	1.01718	0.151391	0.346516	1		0.959349	-0.0415	1.09e-27	ALG10---
rs11053184	34427785	12	G	0.4374		0.0241213	0.0689861	0.726608	0.884421	1		0.975933	-0.0243613	0.907265	1.0498	0.512822	0.720777	1		0.954537	-0.0465289	0.895755	1.01718	0.151352	0.346516	1		0.959445	-0.0414	1.31e-27	ALG10---
rs11053185	34428857	12	G	0.4404		0.0257687	0.0688375	0.708161	0.882872	1		0.975202	-0.0251106	0.906737	1.04884	0.498979	0.720777	1		0.961267	-0.0395031	0.90219	1.02421	0.222207	0.412201	1		0.959829	-0.041	1.1e-27	ALG10---
rs11053189	34433455	12	A	0.4374		0.0241244	0.0689857	0.726573	0.884421	1		0.975935	-0.0243593	0.907267	1.0498	0.512851	0.720777	1		0.954536	-0.0465299	0.895754	1.01718	0.151337	0.346516	1		0.959445	-0.0414	1.46e-27	ALG10---
rs11053190	34435974	12	C	0.4404		0.0257692	0.0688374	0.708156	0.882872	1		0.975202	-0.0251106	0.906736	1.04884	0.498971	0.720777	1		0.961267	-0.0395031	0.90219	1.02421	0.222199	0.412201	1		0.959445	-0.0414	4.93e-28	ALG10---
rs11053193	34438838	12	T	0.4374		0.0241394	0.0689862	0.726412	0.884421	1		0.975925	-0.0243695	0.907258	1.04979	0.512684	0.720777	1		0.954533	-0.0465331	0.895751	1.01717	0.151308	0.346516	1		0.959349	-0.0415	1.34e-27	ALG10---
rs11053194	34440841	12	G	0.4404		0.0257736	0.0688414	0.708124	0.882872	1		0.975164	-0.0251496	0.906697	1.0488	0.498336	0.720777	1		0.961284	-0.0394854	0.902203	1.02423	0.222436	0.412201	1		0.959637	-0.0412	5.34e-28	ALG10---
rs11053195	34440959	12	G	0.4404		0.0258027	0.0688445	0.707822	0.882872	1		0.97518	-0.0251332	0.906708	1.04882	0.498628	0.720777	1		0.961284	-0.0394854	0.9022	1.02424	0.222462	0.412201	1		0.959637	-0.0412	5.28e-28	ALG10---
rs11053197	34441949	12	T	0.4374		0.0241675	0.0689904	0.726122	0.884421	1		0.975879	-0.0244167	0.907211	1.04974	0.511891	0.720777	1		0.954578	-0.0464859	0.89579	1.01722	0.151753	0.346732	1		0.959445	-0.0414	1.3e-27	ALG10---
rs11053198	34444013	12	C	0.4404		0.0257936	0.0688457	0.707926	0.882872	1		0.975163	-0.0251506	0.906691	1.0488	0.498334	0.720777	1		0.961236	-0.0395353	0.902154	1.02419	0.221888	0.412201	1		0.959637	-0.0412	5.16e-28	ALG10---
rs11053199	34450534	12	G	0.4396		0.0252717	0.0689016	0.713794	0.882872	1		0.974871	-0.0254501	0.906367	1.04855	0.493589	0.720777	1		0.961164	-0.0396102	0.902041	1.02416	0.221366	0.412201	1		0.959637	-0.0412	5.78e-28	ALG10---
rs11053201	34453903	12	A	0.4365		0.0236518	0.0690527	0.731971	0.886589	1		0.975584	-0.024719	0.906877	1.0495	0.507061	0.720777	1		0.954449	-0.0466211	0.895619	1.01714	0.150921	0.346516	1		0.959445	-0.0414	1.41e-27	ALG10---
rs11053203	34456593	12	T	0.4365		0.0254232	0.069063	0.712797	0.882872	1		0.974692	-0.0256338	0.906041	1.04854	0.491523	0.720777	1		0.953635	-0.0474743	0.894849	1.01628	0.143631	0.340772	1		0.959445	-0.0414	1.42e-27	ALG10---
rs11053207	34459827	12	G	0.4397		0.0276583	0.068905	0.68814	0.882872	1		0.973219	-0.0271461	0.904829	1.04678	0.465265	0.720777	1		0.96044	-0.0403638	0.90136	1.02339	0.212727	0.40442	1		0.959637	-0.0412	5.09e-28	ALG10---
rs11053208	34460029	12	G	0.4397		0.0277067	0.0689052	0.687623	0.882872	1		0.973185	-0.0271811	0.904797	1.04674	0.464688	0.720777	1		0.960415	-0.0403898	0.901336	1.02337	0.21243	0.40442	1		0.959637	-0.0412	5.35e-28	ALG10---
rs11053210	34461771	12	A	0.4365		0.0254247	0.0690629	0.71278	0.882872	1		0.974691	-0.0256348	0.90604	1.04854	0.491508	0.720777	1		0.953635	-0.0474743	0.894849	1.01628	0.143632	0.340772	1		0.959445	-0.0414	1.34e-27	ALG10---
rs11053211	34464334	12	C	0.4397		0.027835	0.0689251	0.686339	0.882872	1		0.97318	-0.0271862	0.904774	1.04676	0.46474	0.720777	1		0.960417	-0.0403877	0.901322	1.02339	0.21259	0.40442	1		0.959637	-0.0412	5.73e-28	ALG10---
rs11053212	34466116	12	G	0.4365		0.0257863	0.0691156	0.709093	0.882872	1		0.974745	-0.0255794	0.906041	1.04866	0.49276	0.720777	1		0.953496	-0.04762	0.894677	1.01618	0.142702	0.340772	1		0.959445	-0.0414	1.25e-27	ALG10---
rs11053213	34466395	12	T	0.4365		0.0258331	0.069111	0.70857	0.882872	1		0.974659	-0.0256676	0.905966	1.04856	0.49125	0.720777	1		0.953429	-0.0476903	0.894617	1.01611	0.142087	0.339789	1		0.959445	-0.0414	1.25e-27	ALG10---
rs11053214	34467703	12	T	0.4363		0.0256286	0.0691387	0.710884	0.882872	1		0.974866	-0.0254553	0.906134	1.04881	0.49499	0.720777	1		0.953492	-0.0476242	0.894652	1.0162	0.142805	0.340772	1		0.959349	-0.0415	9.24e-28	ALG10---
rs11053217	34470036	12	C	0.4396		0.0278681	0.069028	0.686429	0.882872	1		0.9735	-0.0268575	0.904975	1.04721	0.470801	0.720777	1		0.960427	-0.0403773	0.901246	1.02349	0.213378	0.404473	1		0.959541	-0.0413	4e-28	ALG10---
rs11053218	34474792	12	T	0.4364		0.0260003	0.0691751	0.70703	0.882872	1		0.974811	-0.0255117	0.906046	1.0488	0.494281	0.720777	1		0.95328	-0.0478466	0.894423	1.01601	0.141159	0.339664	1		0.959445	-0.0414	1.11e-27	ALG10---
rs11053221	34480890	12	T	0.4364		0.0259719	0.0691744	0.707332	0.882872	1		0.974826	-0.0254963	0.90606	1.04881	0.494527	0.720777	1		0.953288	-0.0478382	0.894431	1.01602	0.141225	0.339664	1		0.959445	-0.0414	1.36e-27	ALG10---
rs11053222	34481100	12	A	0.4364		0.0259703	0.0691744	0.707349	0.882872	1		0.974827	-0.0254953	0.906061	1.04881	0.494545	0.720777	1		0.953289	-0.0478372	0.894433	1.01602	0.141234	0.339664	1		0.959445	-0.0414	1.08e-27	ALG10---
rs11053223	34481947	12	A	0.4362		0.0258521	0.0692028	0.708735	0.882872	1		0.974951	-0.0253681	0.906152	1.04897	0.49687	0.720777	1		0.953294	-0.0478319	0.894413	1.01605	0.141447	0.339664	1		0.959445	-0.0414	1.04e-27	ALG10---
rs11053224	34484919	12	A	0.4396		0.0279505	0.0690616	0.685696	0.882872	1		0.973302	-0.0270609	0.904759	1.04704	0.467665	0.720777	1		0.96037	-0.0404367	0.901166	1.02346	0.212916	0.40442	1		0.959253	-0.0416	2.25e-28	ALG10---
rs11053227	34490971	12	T	0.4364		0.0259018	0.0691743	0.708086	0.882872	1		0.974861	-0.0254604	0.906093	1.04885	0.495141	0.720777	1		0.953312	-0.047813	0.894454	1.01604	0.141428	0.339664	1		0.959445	-0.0414	1.07e-27	ALG10---
rs11053230	34499822	12	A	0.4364		0.0259382	0.0691759	0.707701	0.882872	1		0.974807	-0.0255158	0.906041	1.04879	0.494211	0.720777	1		0.95335	-0.0477732	0.894489	1.01608	0.141773	0.339664	1		0.959349	-0.0415	1.14e-27	ALG10---
rs11053231	34501117	12	A	0.4364		0.0259049	0.0691745	0.708053	0.882872	1		0.974859	-0.0254624	0.906091	1.04885	0.495107	0.720777	1		0.953311	-0.0478141	0.894453	1.01604	0.14142	0.339664	1		0.959349	-0.0415	1.15e-27	ALG10---
rs11053234	34507437	12	T	0.4364		0.0262534	0.0692386	0.704571	0.882872	1		0.974612	-0.0257158	0.905802	1.04865	0.49122	0.720777	1		0.953141	-0.0479924	0.894239	1.01592	0.140332	0.339664	1		0.959349	-0.0415	1.13e-27	ALG10---
rs11053235	34507899	12	A	0.4364		0.0259068	0.0691745	0.708033	0.882872	1		0.974859	-0.0254624	0.906091	1.04885	0.495106	0.720777	1		0.95331	-0.0478151	0.894452	1.01604	0.141412	0.339664	1		0.959349	-0.0415	1.19e-27	ALG10---
rs11053236	34507962	12	G	0.4364		0.0259066	0.0691745	0.708034	0.882872	1		0.974859	-0.0254624	0.906091	1.04885	0.495107	0.720777	1		0.95331	-0.0478151	0.894452	1.01604	0.141413	0.339664	1		0.959349	-0.0415	1.19e-27	ALG10---
rs11053237	34508906	12	A	0.4364		0.0262584	0.069174	0.704254	0.882872	1		0.974781	-0.0255424	0.906019	1.04876	0.493759	0.720777	1		0.953217	-0.0479127	0.894365	1.01594	0.140603	0.339664	1		0.959349	-0.0415	1.14e-27	ALG10---
rs11053238	34511481	12	C	0.4396		0.0278109	0.06902	0.687004	0.882872	1		0.973477	-0.0268811	0.904961	1.04718	0.470363	0.720777	1		0.960197	-0.0406168	0.901037	1.02324	0.210628	0.40442	1		0.959541	-0.0413	4.56e-28	ALG10---
rs11053239	34511486	12	T	0.4364		0.0259071	0.0691745	0.70803	0.882872	1		0.974859	-0.0254624	0.906091	1.04885	0.495107	0.720777	1		0.95331	-0.0478151	0.894452	1.01604	0.141411	0.339664	1		0.959445	-0.0414	1.22e-27	ALG10---
rs11053240	34511565	12	T	0.4364		0.0263043	0.0691982	0.70386	0.882872	1		0.974612	-0.0257158	0.905838	1.04861	0.49098	0.720777	1		0.953178	-0.0479536	0.894309	1.01592	0.14039	0.339664	1		0.959445	-0.0414	1.22e-27	ALG10---
rs11053242	34511625	12	G	0.4396		0.0282582	0.0690376	0.682319	0.882872	1		0.973189	-0.027177	0.904676	1.04689	0.465601	0.720777	1		0.960036	-0.0407845	0.900872	1.02309	0.208862	0.40442	1		0.959541	-0.0413	5.11e-28	ALG10---
rs11053243	34514155	12	C	0.4396		0.027878	0.0690174	0.686278	0.882872	1		0.973437	-0.0269222	0.904926	1.04713	0.469652	0.720777	1		0.960179	-0.0406356	0.901022	1.02322	0.210396	0.40442	1		0.959541	-0.0413	5.16e-28	ALG10---
rs11053246	34516620	12	T	0.4364		0.0259059	0.0691745	0.708042	0.882872	1		0.97486	-0.0254614	0.906092	1.04885	0.495127	0.720777	1		0.95331	-0.0478151	0.894452	1.01604	0.141414	0.339664	1		0.959349	-0.0415	1.04e-27	ALG10---
rs11053248	34518011	12	A	0.4364		0.0259056	0.0691745	0.708046	0.882872	1		0.97486	-0.0254614	0.906092	1.04885	0.495128	0.720777	1		0.95331	-0.0478151	0.894452	1.01604	0.141415	0.339664	1		0.959349	-0.0415	1.04e-27	ALG10---
rs11053249	34518834	12	A	0.4364		0.0259051	0.0691745	0.708051	0.882872	1		0.974861	-0.0254604	0.906093	1.04885	0.495138	0.720777	1		0.95331	-0.0478151	0.894452	1.01604	0.141416	0.339664	1		0.959349	-0.0415	1.12e-27	ALG10---
rs11053250	34520209	12	A	0.4364		0.0258193	0.0691825	0.709006	0.882872	1		0.974913	-0.025407	0.906134	1.04891	0.4961	0.720777	1		0.953324	-0.0478005	0.894459	1.01606	0.14159	0.339664	1		0.959349	-0.0415	1.12e-27	ALG10---
rs11053251	34520743	12	G	0.4396		0.0277179	0.0690187	0.68799	0.882872	1		0.973525	-0.0268318	0.905008	1.04723	0.471167	0.720777	1		0.960254	-0.0405574	0.901092	1.0233	0.211287	0.40442	1		0.959541	-0.0413	4.59e-28	ALG10---
rs11053254	34523378	12	A	0.1578		-0.143559	0.092349	0.120103	0.469263	1		1.04819	0.0470649	0.951679	1.15448	0.339589	0.671801	1		1.04053	0.0397302	0.955828	1.13273	0.359104	0.539981	1		1.04498	0.044	1.66e-19	ALG10---
rs11053259	34529439	12	C	0.4396		0.027659	0.0690198	0.688623	0.882872	1		0.973543	-0.0268133	0.905023	1.04725	0.471477	0.720777	1		0.960268	-0.0405429	0.901104	1.02332	0.211453	0.40442	1		0.959445	-0.0414	4.78e-28	ALG10---
rs11053260	34530215	12	G	0.4395		0.0274421	0.069025	0.69096	0.882872	1		0.973665	-0.026688	0.905132	1.04739	0.473566	0.720777	1		0.960413	-0.0403919	0.901236	1.02347	0.213188	0.404473	1		0.959349	-0.0415	3.67e-28	ALG10---
rs11053261	34530810	12	T	0.4364		0.0270747	0.0691819	0.695545	0.882872	1		0.974038	-0.026305	0.905319	1.04797	0.481017	0.720777	1		0.952666	-0.0484909	0.893841	1.01536	0.135925	0.335749	1		0.959157	-0.0417	9.25e-28	ALG10---
rs11053266	34537541	12	G	0.4364		0.0270796	0.0691823	0.695496	0.882872	1		0.974038	-0.026305	0.905318	1.04797	0.481006	0.720777	1		0.952664	-0.048493	0.893839	1.01536	0.135906	0.335749	1		0.959445	-0.0414	1.38e-27	ALG10---
rs11053268	34545121	12	C	0.4406		0.0263917	0.0691434	0.702699	0.882872	1		0.974503	-0.0258277	0.905801	1.04842	0.488682	0.720777	1		0.959897	-0.0409293	0.900653	1.02304	0.207949	0.40442	1		0.959541	-0.0413	5.25e-28	ALG10---
rs11053269	34545307	12	G	0.4406		0.0263903	0.0691434	0.702713	0.882872	1		0.974504	-0.0258267	0.905802	1.04842	0.48869	0.720777	1		0.959898	-0.0409283	0.900654	1.02304	0.207959	0.40442	1		0.959541	-0.0413	5.26e-28	ALG10---
rs11053271	34545407	12	A	0.4376		0.0258548	0.0693054	0.709118	0.882872	1		0.974987	-0.0253311	0.906086	1.04913	0.498137	0.720777	1		0.952251	-0.0489266	0.893349	1.01504	0.133133	0.333684	1		0.959445	-0.0414	1.35e-27	ALG10---
rs11053272	34547020	12	G	0.4376		0.0259449	0.0693234	0.708222	0.882872	1		0.975	-0.0253178	0.90608	1.04916	0.498477	0.720777	1		0.95231	-0.0488647	0.89339	1.01512	0.133733	0.333684	1		0.959445	-0.0414	1.36e-27	ALG10---
rs11053273	34547255	12	T	0.4376		0.0259584	0.0693229	0.708076	0.882872	1		0.974994	-0.025324	0.906075	1.04916	0.498379	0.720777	1		0.952303	-0.048872	0.893384	1.01511	0.133674	0.333684	1		0.959445	-0.0414	1.52e-27	ALG10---
rs11053274	34547605	12	A	0.4608		0.0469723	0.0689599	0.495795	0.77503	1		0.974133	-0.0262074	0.905645	1.0478	0.481048	0.720777	1		0.955194	-0.0458408	0.896432	1.01781	0.157056	0.35148	1		0.959253	-0.0416	1.14e-27	ALG10---
rs11053275	34549238	12	G	0.4406		0.026461	0.0691615	0.702029	0.882872	1		0.97452	-0.0258102	0.905799	1.04845	0.489084	0.720777	1		0.959964	-0.0408595	0.900701	1.02313	0.208852	0.40442	1		0.959541	-0.0413	7.13e-28	ALG10---
rs11053277	34553835	12	A	0.4406		0.0264227	0.0691629	0.702446	0.882872	1		0.974537	-0.0257928	0.905813	1.04847	0.489384	0.720777	1		0.959975	-0.040848	0.90071	1.02314	0.208984	0.40442	1		0.959541	-0.0413	7.11e-28	ALG10---
rs11053278	34555955	12	C	0.4406		0.0264371	0.0691677	0.702311	0.882872	1		0.974529	-0.025801	0.905801	1.04847	0.489287	0.720777	1		0.959959	-0.0408647	0.90069	1.02313	0.208832	0.40442	1		0.959541	-0.0413	7.03e-28	ALG10---
rs11053280	34559297	12	T	0.4376		0.0259461	0.0693246	0.708215	0.882872	1		0.975005	-0.0253127	0.906083	1.04917	0.498572	0.720777	1		0.952304	-0.048871	0.893383	1.01511	0.133687	0.333684	1		0.959349	-0.0415	2.04e-27	ALG10---
rs11053282	34561151	12	C	0.4376		0.0260048	0.0694012	0.707892	0.882872	1		0.975051	-0.0252655	0.906054	1.0493	0.499846	0.720777	1		0.952098	-0.0490873	0.893129	1.01496	0.13239	0.333684	1		0.959445	-0.0414	2.16e-27	ALG10---
rs11053283	34561898	12	T	0.4376		0.026127	0.0694074	0.706609	0.882872	1		0.975031	-0.025286	0.906029	1.04929	0.499529	0.720777	1		0.952225	-0.0489539	0.893243	1.0151	0.133481	0.333684	1		0.959445	-0.0414	2.08e-27	ALG10---
rs11053284	34562109	12	G	0.4376		0.0260056	0.0694013	0.707885	0.882872	1		0.975051	-0.0252655	0.906054	1.0493	0.499846	0.720777	1		0.952097	-0.0490884	0.893128	1.01496	0.132385	0.333684	1		0.959445	-0.0414	2.08e-27	ALG10---
rs11053285	34562834	12	A	0.4406		0.0264464	0.06924	0.702507	0.882872	1		0.974593	-0.0257353	0.905793	1.04862	0.49084	0.720777	1		0.959795	-0.0410356	0.900479	1.02302	0.207395	0.40442	1		0.959541	-0.0413	7.68e-28	ALG10---
rs11053288	34578986	12	A	0.4376		0.0258877	0.069329	0.708858	0.882872	1		0.975015	-0.0253024	0.906089	1.04918	0.498766	0.720777	1		0.952245	-0.0489329	0.893324	1.01505	0.133223	0.333684	1		0.959157	-0.0417	2.43e-27	ALG10---
rs11053290	34582392	12	C	0.4406		0.0262384	0.069169	0.704448	0.882872	1		0.974586	-0.0257425	0.905854	1.04853	0.490273	0.720777	1		0.959959	-0.0408647	0.90069	1.02313	0.208833	0.40442	1		0.959541	-0.0413	7.75e-28	ALG10---
rs11053292	34584499	12	A	0.4376		0.025864	0.0693302	0.709117	0.882872	1		0.975036	-0.0252809	0.906107	1.04921	0.499138	0.720777	1		0.952264	-0.048913	0.893341	1.01507	0.133387	0.333684	1		0.959637	-0.0412	3.13e-27	ALG10---
rs11053300	34594046	12	T	0.4376		0.0259131	0.0693301	0.70859	0.882872	1		0.97501	-0.0253076	0.906083	1.04918	0.498693	0.720777	1		0.952248	-0.0489298	0.893326	1.01506	0.13325	0.333684	1		0.959062	-0.0418	6.57e-28	ALG10---
rs11053313	34606646	12	C	0.441		0.0250454	0.0692663	0.717675	0.882872	1		0.977758	-0.0224931	0.908708	1.05206	0.547219	0.7254	1		0.961633	-0.0391224	0.902185	1.025	0.229521	0.412201	1		0.959541	-0.0413	7.89e-28	ALG10---
rs11053326	34619761	12	G	0.441		0.0249981	0.0692677	0.718191	0.882872	1		0.977777	-0.0224737	0.908724	1.05208	0.547573	0.7254	1		0.961648	-0.0391068	0.902198	1.02502	0.229708	0.412201	1		0.959541	-0.0413	4.47e-28	ALG10---
rs11053331	34622254	12	T	0.4379		0.0248468	0.0694277	0.720444	0.883207	1		0.978169	-0.0220728	0.908924	1.05269	0.555713	0.728652	1		0.953837	-0.0472625	0.894741	1.01684	0.147522	0.342362	1		0.959157	-0.0417	1.6e-27	ALG10---
rs11053332	34624340	12	C	0.441		0.024912	0.0692715	0.719135	0.882922	1		0.977829	-0.0224205	0.908769	1.05214	0.548545	0.7254	1		0.961672	-0.0390818	0.902218	1.02504	0.230036	0.412201	1		0.959637	-0.0412	5.31e-28	ALG10---
rs11053339	34633629	12	G	0.4377		0.0266956	0.0694499	0.700703	0.882872	1		0.976714	-0.0235614	0.907546	1.05115	0.529528	0.723329	1		0.953033	-0.0481057	0.893969	1.016	0.140556	0.339664	1		0.959445	-0.0414	2.79e-27	ALG10---
rs11053342	34636414	12	A	0.4416		0.0288409	0.0694041	0.677752	0.882872	1		0.975396	-0.0249117	0.906374	1.04967	0.505868	0.720777	1		0.961252	-0.0395187	0.901723	1.02471	0.225673	0.412201	1		0.959733	-0.0411	8e-28	ALG10---
rs11053343	34638838	12	A	0.4385		0.028774	0.0695621	0.679147	0.882872	1		0.975752	-0.0245468	0.906543	1.05025	0.513156	0.720777	1		0.953396	-0.0477249	0.894227	1.01648	0.144312	0.341641	1		0.959637	-0.0412	2.47e-27	ALG10---
rs11053353	34653774	12	A	0.4418		0.0298822	0.0694508	0.667015	0.882872	1		0.974833	-0.0254891	0.905803	1.04912	0.496375	0.720777	1		0.960669	-0.0401254	0.901136	1.02413	0.218939	0.410751	1		0.959925	-0.0409	1.48e-27	ALG10---
rs11053354	34653875	12	G	0.4415		0.0287531	0.0694135	0.678718	0.882872	1		0.975599	-0.0247036	0.906555	1.0499	0.50948	0.720777	1		0.961418	-0.039346	0.901872	1.0249	0.227763	0.412201	1		0.959925	-0.0409	1.39e-27	ALG10---
rs11053356	34656458	12	C	0.4418		0.0274017	0.0694502	0.693185	0.882872	1		0.976556	-0.0237232	0.907406	1.05098	0.52667	0.723329	1		0.962397	-0.0383282	0.902764	1.02597	0.240235	0.424134	1		0.959925	-0.0409	1.34e-27	ALG10---
rs11053357	34656555	12	C	0.4418		0.0274114	0.069451	0.693086	0.882872	1		0.976537	-0.0237426	0.907387	1.05096	0.526332	0.723329	1		0.962392	-0.0383334	0.902759	1.02596	0.240179	0.424134	1		0.959925	-0.0409	1.34e-27	ALG10---
rs11053358	34656602	12	A	0.4418		0.0273953	0.0694509	0.693256	0.882872	1		0.976572	-0.0237068	0.90742	1.05099	0.526957	0.723329	1		0.962397	-0.0383282	0.902764	1.02597	0.240239	0.424134	1		0.959925	-0.0409	1.36e-27	ALG10---
rs11053366	34670924	12	A	0.4312		0.0301139	0.0697557	0.665968	0.882872	1		0.97481	-0.0255127	0.905482	1.04945	0.497898	0.720777	1		0.959491	-0.0413523	0.899843	1.02309	0.206669	0.40442	1		0.959733	-0.0411	9.49e-28	ALG10---
rs11053367	34673847	12	A	0.4274		0.0292992	0.0700024	0.675561	0.882872	1		0.975775	-0.0245233	0.906132	1.05077	0.516263	0.720777	1		0.951402	-0.0498186	0.892056	1.0147	0.129521	0.333004	1		0.959445	-0.0414	2.28e-27	ALG10---
rs11053368	34673851	12	T	0.4274		0.0292957	0.0700028	0.675599	0.882872	1		0.975809	-0.0244884	0.906163	1.05081	0.516859	0.720809	1		0.95143	-0.0497892	0.892082	1.01473	0.129746	0.333004	1		0.959445	-0.0414	2.25e-27	ALG10---
rs11053370	34676793	12	T	0.431		0.0292642	0.0698829	0.675403	0.882872	1		0.975611	-0.0246913	0.906107	1.05045	0.512586	0.720777	1		0.959483	-0.0413607	0.899731	1.0232	0.207403	0.40442	1		0.959445	-0.0414	6.63e-28	ALG10---
rs11053371	34677094	12	T	0.4274		0.0293149	0.0700037	0.675402	0.882872	1		0.975754	-0.0245448	0.906111	1.05075	0.515899	0.720777	1		0.951392	-0.0498291	0.892046	1.01469	0.129445	0.333004	1		0.959637	-0.0412	3.13e-27	ALG10---
rs11053373	34677171	12	A	0.4274		0.029304	0.0700026	0.675511	0.882872	1		0.975775	-0.0245233	0.906132	1.05077	0.516258	0.720777	1		0.9514	-0.0498207	0.892054	1.01469	0.129506	0.333004	1		0.959637	-0.0412	3.13e-27	ALG10---
rs11053375	34679105	12	T	0.4274		0.0293063	0.0700028	0.675488	0.882872	1		0.975774	-0.0245243	0.906131	1.05077	0.516245	0.720777	1		0.951399	-0.0498217	0.892053	1.01469	0.1295	0.333004	1		0.959637	-0.0412	3.14e-27	ALG10---
rs11053376	34679218	12	T	0.4274		0.0293063	0.0700028	0.675488	0.882872	1		0.975774	-0.0245243	0.906131	1.05077	0.516245	0.720777	1		0.951399	-0.0498217	0.892053	1.01469	0.1295	0.333004	1		0.959637	-0.0412	3.14e-27	ALG10---
rs11053377	34679326	12	C	0.4274		0.0294187	0.0700072	0.674334	0.882872	1		0.975726	-0.0245735	0.906082	1.05072	0.515431	0.720777	1		0.9514	-0.0498207	0.89205	1.0147	0.129531	0.333004	1		0.959637	-0.0412	3.32e-27	ALG10---
rs11053381	34684424	12	T	0.4274		0.0292845	0.0700276	0.675824	0.882872	1		0.975771	-0.0245274	0.906104	1.05079	0.516347	0.720777	1		0.951354	-0.049869	0.89199	1.01467	0.129278	0.333004	1		0.959445	-0.0414	2.46e-27	ALG10---
rs11053385	34686440	12	G	0.4317		0.0262831	0.0697808	0.706443	0.882872	1		0.97485	-0.0254717	0.905505	1.04951	0.498689	0.720777	1		0.958108	-0.0427948	0.898547	1.02162	0.191268	0.386483	1		0.959637	-0.0412	6.68e-28	ALG10---
rs11053388	34691093	12	T	0.4264		0.0282601	0.070056	0.686671	0.882872	1		0.975241	-0.0250707	0.905579	1.05026	0.507304	0.720777	1		0.950959	-0.0502843	0.891587	1.01428	0.126323	0.333004	1		0.959445	-0.0414	2.13e-27	ALG10---
rs11053394	34704661	12	C	0.4317		0.0263965	0.069794	0.705288	0.882872	1		0.974791	-0.0255322	0.905438	1.04946	0.497748	0.720777	1		0.958137	-0.0427645	0.898561	1.02166	0.191669	0.386483	1		0.959349	-0.0415	1.06e-27	ALG10---
rs11053397	34717943	12	T	0.4318		0.0263846	0.0697955	0.705421	0.882872	1		0.974813	-0.0255096	0.905457	1.04948	0.498143	0.720777	1		0.95808	-0.042824	0.898506	1.0216	0.191078	0.386483	1		0.959733	-0.0411	9.6e-28	ALG10---
rs11053400	34726676	12	A	0.4275		0.0292738	0.0700225	0.675913	0.882872	1		0.975883	-0.0244126	0.906214	1.05091	0.518273	0.721522	1		0.951442	-0.0497766	0.892075	1.01476	0.129965	0.333004	1		0.959637	-0.0412	2.75e-27	ALG10---
rs11053405	34731822	12	C	0.4272		0.0296125	0.0700412	0.672462	0.882872	1		0.975772	-0.0245263	0.906093	1.05081	0.516441	0.720777	1		0.951446	-0.0497723	0.892062	1.01478	0.130113	0.333004	1		0.959637	-0.0412	2.61e-27	ALG10---
rs11053410	34744978	12	G	0.4275		0.0294561	0.070024	0.674018	0.882872	1		0.975746	-0.024553	0.906085	1.05076	0.515883	0.720777	1		0.951382	-0.0498396	0.892018	1.0147	0.129491	0.333004	1		0.959541	-0.0413	2.46e-27	ALG10---
rs11053411	34751334	12	A	0.4271		0.0272168	0.0700563	0.697657	0.882872	1		0.977611	-0.0226434	0.907789	1.0528	0.549224	0.7254	1		0.953493	-0.0476232	0.893976	1.01697	0.147574	0.342362	1		0.959541	-0.0413	2.2e-27	ALG10---
rs11053413	34760331	12	A	0.4271		0.0279163	0.0701675	0.690751	0.882872	1		0.977422	-0.0228368	0.907507	1.05272	0.546453	0.7254	1		0.953075	-0.0480617	0.893491	1.01663	0.144526	0.341675	1		0.959541	-0.0413	2.11e-27	ALG10---
rs11053416	34765374	12	C	0.4509		0.0205187	0.0693204	0.76724	0.907996	1		0.983772	-0.0163611	0.914206	1.05863	0.661921	0.80232	1		0.962288	-0.0384415	0.902781	1.02572	0.237876	0.421566	1		0.959829	-0.041	8.57e-28	ALG10---
rs11053417	34765901	12	A	0.4268		0.0272607	0.0701354	0.697519	0.882872	1		0.977584	-0.0226711	0.907688	1.05286	0.549184	0.7254	1		0.953136	-0.0479977	0.893573	1.01667	0.14489	0.341675	1		0.959445	-0.0414	1.74e-27	ALG10---
rs11053419	34766543	12	A	0.4268		0.0272607	0.0701355	0.69752	0.882872	1		0.977584	-0.0226711	0.907688	1.05286	0.549188	0.7254	1		0.953137	-0.0479966	0.893573	1.01667	0.144892	0.341675	1		0.959349	-0.0415	1.62e-27	ALG10---
rs11053420	34766557	12	C	0.4313		0.0227203	0.0699218	0.745237	0.893984	1		0.977084	-0.0231827	0.907449	1.05206	0.538846	0.7254	1		0.960005	-0.0408168	0.900208	1.02377	0.213534	0.404643	1		0.959541	-0.0413	6.31e-28	ALG10---
rs11053423	34773559	12	T	0.4268		0.0271257	0.0701183	0.698873	0.882872	1		0.977596	-0.0226588	0.907715	1.05286	0.549313	0.7254	1		0.953227	-0.0479022	0.893672	1.01675	0.145592	0.341675	1		0.959445	-0.0414	1.63e-27	ALG10---
rs11053434	34793346	12	A	0.3968		0.016353	0.0718255	0.819904	0.937916	1		0.985967	-0.0141324	0.913909	1.06371	0.715117	0.820658	1		0.953193	-0.0479379	0.892208	1.01835	0.155303	0.349164	1		0.959349	-0.0415	4.18e-27	ALG10---
rs11053435	34793602	12	A	0.3967		0.0162186	0.0718462	0.821409	0.938042	1		0.986105	-0.0139924	0.914018	1.06388	0.717898	0.820658	1		0.953176	-0.0479557	0.892175	1.01835	0.155268	0.349164	1		0.959349	-0.0415	4.06e-27	ALG10---
rs11053448	34812431	12	T	0.4289		0.0322844	0.0702876	0.646019	0.882872	1		0.975434	-0.0248728	0.905536	1.05073	0.512055	0.720777	1		0.954007	-0.0470843	0.894268	1.01774	0.153557	0.348588	1		0.959445	-0.0414	5.66e-27	ALG10---
rs11053449	34812498	12	G	0.4333		0.0291337	0.0700819	0.677635	0.882872	1		0.974457	-0.0258749	0.904847	1.04942	0.493816	0.720777	1		0.960681	-0.0401129	0.900713	1.02464	0.222558	0.412201	1		0.959157	-0.0417	3.04e-27	ALG10---
rs11053451	34815862	12	A	0.4268		0.0272445	0.0701402	0.697709	0.882872	1		0.977589	-0.0226659	0.907688	1.05287	0.549306	0.7254	1		0.953151	-0.0479819	0.893583	1.01669	0.145048	0.341675	1		0.959445	-0.0414	5.71e-27	ALG10---
rs11053454	34825879	12	A	0.4268		0.0268989	0.0701837	0.701535	0.882872	1		0.977766	-0.0224849	0.907811	1.05311	0.552755	0.727212	1		0.953327	-0.0477973	0.893713	1.01692	0.146847	0.342344	1		0.959253	-0.0416	4.38e-27	ALG10---
rs11053459	34828186	12	G	0.4332		0.0306212	0.0702509	0.662934	0.882872	1		0.974744	-0.0255804	0.904944	1.04993	0.499826	0.720777	1		0.961184	-0.0395894	0.901029	1.02536	0.229904	0.412201	1		0.959349	-0.0415	1.21e-27	ALG10---
rs11053467	34839298	12	C	0.4698		0.0376465	0.0695719	0.588443	0.864571	1		0.985581	-0.014524	0.915699	1.0608	0.698703	0.819298	1		0.962263	-0.0384675	0.902647	1.02582	0.23845	0.422341	1		0.96127	-0.0395	6.52e-17	ALG10---
rs11053470	34843796	12	G	0.4606		0.0422687	0.0696797	0.544125	0.821387	1		0.981163	-0.0190167	0.911459	1.0562	0.613007	0.761696	1		0.955145	-0.0458921	0.895861	1.01835	0.160411	0.353068	1		0.960117	-0.0407	1.81e-17	ALG10---
rs11070059	94101286	13	A	0.2265		-0.00981357	0.0805396	0.903023	0.975777	1		1.0168	0.0166604	0.934085	1.10684	0.700349	0.819298	1		1.02052	0.0203123	0.947448	1.09924	0.592014	0.747276	1		1.03056	0.0301	7.55e-14	GPC6
rs11075587	52710366	16	C	0.4662		-0.061052	0.0679995	0.369305	0.699484	1		1.0137	0.013607	0.943335	1.08931	0.710851	0.820658	1		1.01032	0.0102671	0.94892	1.07569	0.74826	0.859602	1		1.03562	0.035	6.26e-22	TOX3------CHD9
rs11075924	72214613	16	C	0.4976		0.0307766	0.0672315	0.647131	0.882872	1		1.02166	0.0214288	0.951546	1.09694	0.55472	0.728652	1		0.992694	-0.00733282	0.933013	1.05619	0.816705	0.903675	1		0.973459	-0.0269	9.54e-15	PMFBP1----ZFHX3
rs11075985	53805207	16	A	0.4099		0.179666	0.0733834	0.0143756	0.260612	1		0.918555	-0.0849535	0.849639	0.993061	0.0327637	0.44916	1		0.952889	-0.0482569	0.890631	1.0195	0.161576	0.354524	1		0.960789	-0.04	1.49e-29	FTO
rs11075987	53815161	16	G	0.4787		0.129965	0.0726012	0.0734743	0.395501	1		0.969688	-0.0307809	0.897789	1.04735	0.433575	0.720777	1		0.965176	-0.0354448	0.902792	1.03187	0.298482	0.488728	1		0.970834	-0.0296	1.17e-16	FTO
rs11075988	53819771	16	A	0.3774		0.140401	0.0742042	0.0585179	0.387386	1		0.937667	-0.0643604	0.866619	1.01454	0.109394	0.51038	1		0.967657	-0.0328776	0.903814	1.03601	0.345123	0.529108	1		0.959925	-0.0409	2.51e-29	FTO
rs11075989	53819877	16	T	0.3768		0.140084	0.0742468	0.0592345	0.387386	1		0.936631	-0.0654659	0.865616	1.01347	0.103671	0.51038	1		0.967536	-0.0330026	0.903654	1.03593	0.34366	0.529108	1		0.959925	-0.0409	2.4e-29	FTO
rs11075990	53819893	16	G	0.3774		0.1404	0.0742028	0.0585155	0.387386	1		0.937685	-0.0643412	0.866637	1.01456	0.109495	0.51038	1		0.967646	-0.032889	0.903805	1.036	0.344943	0.529108	1		0.959925	-0.0409	2.41e-29	FTO
rs11075991	53819937	16	T	0.3774		0.140573	0.0742041	0.05821	0.387386	1		0.937649	-0.0643796	0.866602	1.01452	0.109293	0.51038	1		0.967593	-0.0329437	0.903754	1.03594	0.344153	0.529108	1		0.959925	-0.0409	2.4e-29	FTO
rs11075992	53820066	16	C	0.3774		0.140643	0.0742069	0.058094	0.387386	1		0.937619	-0.0644116	0.866572	1.01449	0.10913	0.51038	1		0.967583	-0.0329541	0.903742	1.03593	0.344016	0.529108	1		0.959925	-0.0409	2.54e-29	FTO
rs11075993	53837144	16	T	0.3647		0.135228	0.0750006	0.071424	0.395501	1		0.956881	-0.0440762	0.883684	1.03614	0.277671	0.589922	1		0.965	-0.0356272	0.90066	1.03394	0.311538	0.504945	1		0.963773	-0.0369	6.12e-25	FTO
rs11078734	8101224	17	T	0.0979		0.0605659	0.114422	0.5966	0.869897	1		0.996043	-0.00396485	0.882835	1.12377	0.948642	0.969303	1		0.962801	-0.0379085	0.867031	1.06915	0.478233	0.653717	1		0.95552	-0.0455	1.44e-16	C17orf59--AURKB
rs11081844	31704689	18	C	0.2665		-0.0174161	0.0759636	0.818666	0.937916	1		1.0367	0.0360426	0.957194	1.12281	0.375966	0.720777	1		1.09229	0.0882764	1.01843	1.17151	0.0134653	0.244094	1		1.0431	0.0422	2.33e-21	NOL4
rs11081845	31704698	18	C	0.2665		-0.0171863	0.075969	0.82103	0.938042	1		1.0366	0.0359461	0.957095	1.12271	0.377287	0.720777	1		1.09207	0.088075	1.01822	1.17128	0.0136838	0.244094	1		1.0431	0.0422	2.73e-21	NOL4
rs11081849	31774120	18	C	0.2949		0.00121374	0.0742234	0.986954	0.991272	1		1.02222	0.0219767	0.945398	1.10529	0.581377	0.747796	1		1.08276	0.0795133	1.01129	1.15929	0.022472	0.244094	1		1.04342	0.0425	1.77e-22	NOL4
rs1108887	54857207	6	G	0.4481		0.0470014	0.0671029	0.483676	0.767736	1		0.988914	-0.0111479	0.921238	1.06156	0.757917	0.844295	1		0.950294	-0.0509839	0.893193	1.01105	0.106846	0.310606	1		0.973556	-0.0268	6.11e-14	FAM83B-----HCRTR2
rs1108888	54857288	6	G	0.4481		0.0470158	0.0671064	0.483565	0.767736	1		0.988899	-0.0111631	0.921221	1.06155	0.757615	0.844295	1		0.950205	-0.0510775	0.893106	1.01095	0.106221	0.310606	1		0.973556	-0.0268	6.75e-14	FAM83B-----HCRTR2
rs11099376	137036556	4	C	0.4483		0.0201195	0.0674411	0.765462	0.907002	1		0.998703	-0.00129784	0.92998	1.0725	0.971545	0.984518	1		0.998938	-0.00106256	0.93885	1.06287	0.973227	0.986037	1		0.973653	-0.0267	6.37e-14
rs11105501	90482636	12	C	0.3848		-0.00500358	0.0692164	0.942374	0.983534	1		0.97976	-0.0204476	0.910702	1.05405	0.583481	0.749291	1		1.01237	0.0122941	0.950069	1.07875	0.704475	0.833887	1		0.970931	-0.0295	1.1e-14	ATP2B1------CCER1
rs11105503	90483440	12	A	0.3848		-0.0050531	0.0692162	0.941804	0.983534	1		0.979775	-0.0204323	0.910716	1.05407	0.583762	0.749528	1		1.01238	0.012304	0.950083	1.07877	0.704131	0.833887	1		0.971125	-0.0293	1.89e-14	ATP2B1------CCER1
rs111163099	140260266	9	G	0.2121		-0.169091	0.0825383	0.040533	0.383109	1		1.09028	0.0864345	0.999859	1.18887	0.0503738	0.44916	1		1.07056	0.0681819	0.992169	1.15514	0.0788608	0.278788	1		1.06994	0.0676	1.3e-32	EXD3
rs11121021	7835699	1	A	0.426		0.129876	0.0678147	0.0555102	0.387386	1		0.947831	-0.0535791	0.882135	1.01842	0.143753	0.51038	1		0.933859	-0.0684298	0.877175	0.994205	0.0322046	0.244094	1		0.960405	-0.0404	9.35e-30	VAMP3
rs11121022	7836659	1	C	0.4925		0.122467	0.0672664	0.0687039	0.395501	1		0.95274	-0.0484132	0.887285	1.02302	0.182488	0.517576	1		0.936433	-0.0656773	0.880108	0.996362	0.0379769	0.244094	1		0.958007	-0.0429	1.44e-33	VAMP3
rs11121024	7852129	1	C	0.1784		0.189413	0.0873382	0.0301351	0.348626	1		0.892036	-0.114249	0.812162	0.979766	0.0169836	0.402149	1		0.904135	-0.100777	0.833646	0.980583	0.0149569	0.244094	1		0.938286	-0.0637	3.56e-38	PER3
rs111232582	198448338	2	A	0.3866		0.00142677	0.0698315	0.9837	0.990535	1		0.930609	-0.0719161	0.864207	1.00211	0.0569004	0.44916	1		0.980447	-0.0197467	0.91936	1.04559	0.547419	0.710166	1		0.943178	-0.0585	7.71e-21	RFTN2
rs111233411	239289041	2	G	0.1141		-0.0710937	0.106269	0.503519	0.782363	1		1.08261	0.0793748	0.968646	1.20997	0.161927	0.51038	1		1.04354	0.0426188	0.946611	1.15039	0.391547	0.575373	1		1.09221	0.0882	2.04e-42	TRAF3IP1
rs11124992	44801291	2	T	0.38		-0.130492	0.0693935	0.0600838	0.390192	1		1.07401	0.0713993	0.998165	1.15561	0.0560288	0.44916	1		1.06652	0.064401	1.00045	1.13696	0.0484145	0.244094	1		1.0247	0.0244	3.53e-14	CAMKMT
rs11124994	44831633	2	A	0.3823		-0.140907	0.0693886	0.0423209	0.387386	1		1.0767	0.0739008	1.00069	1.15848	0.0478659	0.44916	1		1.06855	0.0663026	1.00238	1.13907	0.0420541	0.244094	1		1.02491	0.0246	1.66e-14	CAMKMT
rs11125883	61710573	2	C	0.468		0.131136	0.0677613	0.0529964	0.387386	1		0.985366	-0.0147421	0.917229	1.05857	0.686785	0.819298	1		0.950314	-0.0509628	0.892789	1.01155	0.109682	0.314551	1		0.970737	-0.0297	2.23e-16	XPO1
rs11126575	77162163	2	G	0.4869		0.0930898	0.0666332	0.162441	0.519395	1		0.961163	-0.0396113	0.895863	1.03122	0.269825	0.581815	1		0.952327	-0.0488468	0.895684	1.01255	0.118458	0.323109	1		0.967442	-0.0331	1.3e-21	LRRTM4
rs11126576	77162367	2	C	0.4871		0.0990697	0.0667673	0.137903	0.48652	1		0.958507	-0.0423784	0.893243	1.02854	0.238859	0.539497	1		0.950453	-0.0508166	0.893811	1.01069	0.105031	0.309649	1		0.967152	-0.0334	9.11e-22	LRRTM4
rs111294930	152177121	5	G	0.2558		0.182835	0.0781688	0.0193631	0.286849	1		0.932393	-0.0700009	0.858097	1.01312	0.0984826	0.51038	1		0.930002	-0.0725685	0.865537	0.999269	0.047712	0.244094	1		0.966088	-0.0345	6.52e-17	NMUR2------GRIA1
rs11130222	49901060	3	T	0.3269		0.0709998	0.0728682	0.32991	0.657686	1		0.972318	-0.0280724	0.900257	1.05015	0.474896	0.720777	1		1.02532	0.0250048	0.958895	1.09635	0.46435	0.63834	1		1.02881	0.0284	9.06e-15	CAMKV
rs11130223	49930270	3	C	0.07181		-0.0545214	0.131007	0.677296	0.882872	1		1.08393	0.0805933	0.944908	1.2434	0.249815	0.552572	1		0.941447	-0.0603372	0.83432	1.06233	0.327596	0.518381	1		0.946012	-0.0555	4.49e-18	MST1R
rs11130225	49992478	3	T	0.07179		-0.0625845	0.131194	0.633349	0.882872	1		1.08655	0.0830075	0.947046	1.2466	0.236442	0.539497	1		0.943606	-0.0580466	0.836103	1.06493	0.346922	0.529108	1		0.945445	-0.0561	1.54e-18	RBM6
rs11130230	50013469	3	G	0.07179		-0.0625876	0.131194	0.633333	0.882872	1		1.08655	0.0830075	0.947047	1.2466	0.236436	0.539497	1		0.943605	-0.0580476	0.836102	1.06493	0.346916	0.529108	1		0.945445	-0.0561	1.52e-18	RBM6
rs11130237	50039303	3	G	0.07179		-0.0630515	0.131198	0.630827	0.882872	1		1.08672	0.083164	0.947192	1.24679	0.235568	0.539497	1		0.943818	-0.0578219	0.836288	1.06517	0.348801	0.529529	1		0.945066	-0.0565	9.37e-19	RBM6
rs11130239	50042658	3	A	0.07179		-0.0625931	0.131194	0.633303	0.882872	1		1.08655	0.0830075	0.947049	1.2466	0.236421	0.539497	1		0.943606	-0.0580466	0.836103	1.06493	0.34692	0.529108	1		0.945445	-0.0561	1.38e-18	RBM6
rs11130240	50069357	3	A	0.07179		-0.0625666	0.131195	0.633448	0.882872	1		1.08656	0.0830167	0.947058	1.24661	0.236367	0.539497	1		0.943591	-0.0580625	0.836089	1.06492	0.346796	0.529108	1		0.944972	-0.0566	7.94e-19	RBM6
rs111382624	50080773	3	G	0.07174		-0.0629809	0.131208	0.631235	0.882872	1		1.08678	0.0832192	0.947235	1.24687	0.235293	0.539497	1		0.943598	-0.0580551	0.836084	1.06494	0.346912	0.529108	1		0.944972	-0.0566	7.63e-19	RBM6
rs111401003	50044314	3	A	0.07179		-0.0622994	0.131197	0.634905	0.882872	1		1.08643	0.0828971	0.946939	1.24647	0.237069	0.539497	1		0.943537	-0.0581197	0.836039	1.06486	0.346326	0.529108	1		0.945066	-0.0565	9.31e-19	RBM6
rs11152124	56807772	18	T	0.2485		-0.100237	0.0782112	0.200015	0.536121	1		1.0374	0.0367176	0.955259	1.1266	0.383014	0.720777	1		1.05792	0.0563047	0.984567	1.13674	0.124606	0.331469	1		1.04227	0.0414	2.84e-27	SEC11C
rs11152125	56811418	18	C	0.4893		-0.0489655	0.0674686	0.468013	0.765027	1		1.03405	0.0334831	0.962957	1.1104	0.356862	0.696485	1		1.04903	0.0478659	0.985858	1.11626	0.130906	0.333684	1		1.03004	0.0296	1.7e-17	SEC11C
rs11152127	56811648	18	C	0.4893		-0.0489175	0.0674681	0.468447	0.765044	1		1.03403	0.0334638	0.962936	1.11037	0.357182	0.696811	1		1.04901	0.0478469	0.985834	1.11623	0.13111	0.333684	1		1.03004	0.0296	1.72e-17	SEC11C
rs11152128	56811737	18	C	0.4894		-0.0469814	0.0674599	0.486179	0.767736	1		1.03341	0.032864	0.962366	1.10969	0.365837	0.707147	1		1.04837	0.0472366	0.985243	1.11555	0.136017	0.335749	1		1.03004	0.0296	1.77e-17	SEC11C
rs11152350	60240352	18	A	0.3677		0.0201237	0.069881	0.773377	0.910347	1		0.952517	-0.0486473	0.884554	1.0257	0.197722	0.517576	1		0.991834	-0.00819952	0.930132	1.05763	0.802426	0.891572	1		1.02881	0.0284	1.2e-13	ZCCHC2
rs11154193	98659374	6	G	0.3435		-0.0281779	0.0704179	0.689056	0.882872	1		0.976218	-0.0240694	0.906179	1.05167	0.526304	0.723329	1		0.997138	-0.0028661	0.934675	1.06377	0.930797	0.956498	1		0.96841	-0.0321	7.4e-15	MMS22L------POU3F2
rs111617189	152334776	5	G	0.2482		0.196647	0.0787906	0.0125884	0.249166	1		0.90806	-0.0964448	0.83492	0.987608	0.0243849	0.44916	1		0.912322	-0.0917623	0.848635	0.980789	0.0129422	0.244094	1		0.96841	-0.0321	1.78e-14	NMUR2------GRIA1
rs11162296	77700196	1	C	0.2085		0.117634	0.0816402	0.149661	0.504354	1		0.903732	-0.101222	0.828368	0.985952	0.0227024	0.447027	1		0.933805	-0.0684876	0.86578	1.00718	0.0759492	0.2768	1		0.933793	-0.0685	2.88e-44	PIGK----AK5
rs11162309	77758357	1	T	0.4468		0.0378196	0.067473	0.575145	0.851769	1		0.968601	-0.0319025	0.901838	1.04031	0.381294	0.720777	1		0.967018	-0.0335382	0.908883	1.02887	0.289052	0.478314	1		0.968119	-0.0324	1.86e-19	AK5
rs11162310	77760500	1	G	0.4468		0.0374433	0.0674731	0.578955	0.855611	1		0.968821	-0.0316754	0.902043	1.04054	0.384688	0.720777	1		0.967123	-0.0334296	0.908981	1.02898	0.290615	0.479772	1		0.968119	-0.0324	1.98e-19	AK5
rs11162311	77761616	1	G	0.4283		0.013266	0.0677883	0.844853	0.953301	1		0.986092	-0.0140056	0.917885	1.05937	0.701752	0.819298	1		0.970921	-0.0295102	0.9123	1.03331	0.353021	0.53297	1		0.962617	-0.0381	3.71e-25	AK5
rs1116734	198365043	2	C	0.4208		0.0486326	0.0687536	0.479373	0.767736	1		1.05621	0.054687	0.982152	1.13584	0.140373	0.51038	1		0.996211	-0.0037962	0.935124	1.06129	0.906393	0.952868	1		1.03066	0.0302	4.13e-15	HSPE1-MOB4
rs11167584	152004727	5	C	0.1997		0.250602	0.085317	0.00332096	0.186438	1		0.887615	-0.119217	0.810373	0.97222	0.0102737	0.402149	1		0.902033	-0.103104	0.833907	0.975725	0.0100735	0.244094	1		0.968216	-0.0323	1.28e-15	NMUR2------GRIA1
rs11167589	152098705	5	G	0.2483		0.200931	0.0787434	0.0107393	0.249166	1		0.932597	-0.0697821	0.857735	1.01399	0.102154	0.51038	1		0.927477	-0.0752873	0.862675	0.997148	0.0416254	0.244094	1		0.967152	-0.0334	4.18e-17	NMUR2------GRIA1
rs11167597	152155205	5	A	0.2483		0.202244	0.0787184	0.0102124	0.249166	1		0.932465	-0.0699237	0.857634	1.01383	0.101368	0.51038	1		0.9267	-0.0761254	0.861986	0.996273	0.0392977	0.244094	1		0.966668	-0.0339	2.25e-17	NMUR2------GRIA1
rs11167603	152282386	5	T	0.3653		0.136212	0.069895	0.051356	0.387386	1		0.918654	-0.0848457	0.852938	0.989432	0.0250582	0.44916	1		0.937162	-0.0648991	0.878794	0.999408	0.047926	0.244094	1		0.97064	-0.0298	2.05e-15	NMUR2------GRIA1
rs11167604	152282430	5	A	0.3372		0.166372	0.0713838	0.0197975	0.286849	1		0.915488	-0.088298	0.84859	0.987659	0.0225655	0.447027	1		0.922189	-0.0810051	0.863548	0.984812	0.0156691	0.244094	1		0.967635	-0.0329	5.8e-18	NMUR2------GRIA1
rs11168819	39011082	12	A	0.4142		-0.113744	0.0725169	0.116802	0.469263	1		1.0398	0.0390284	0.963289	1.12238	0.316914	0.64288	1		1.0694	0.0670977	1.00063	1.14289	0.0478728	0.244094	1		1.05001	0.0488	3.85e-39	ALG10B-----CPNE8
rs11168985	39045983	12	A	0.4495		0.0446135	0.0714077	0.53214	0.807924	1		0.97167	-0.028739	0.901047	1.04783	0.455394	0.720777	1		0.945927	-0.0555899	0.885819	1.01011	0.097	0.301315	1		0.954851	-0.0462	1.29e-34	ALG10B---CPNE8
rs11169006	39052220	12	A	0.4076		-0.100924	0.0722998	0.162784	0.520062	1		1.03178	0.0312855	0.956069	1.11348	0.421097	0.720777	1		1.06865	0.0663962	1.00014	1.14186	0.0495035	0.244094	1		1.05022	0.049	1.97e-39	CPNE8
rs11169031	39056738	12	C	0.4495		0.0446029	0.0714004	0.532196	0.807924	1		0.971641	-0.0287689	0.901026	1.04779	0.454872	0.720777	1		0.946024	-0.0554873	0.885916	1.01021	0.0975862	0.30265	1		0.954946	-0.0461	2.26e-34	CPNE8
rs11169054	39062130	12	C	0.2875		-0.0463893	0.0783002	0.553564	0.829921	1		1.01742	0.01727	0.936832	1.10493	0.681735	0.817427	1		1.07436	0.0717251	1.00019	1.15403	0.04938	0.244094	1		1.04561	0.0446	4.83e-27	CPNE8
rs11169100	39077861	12	T	0.4061		-0.100838	0.0723475	0.16342	0.520685	1		1.02692	0.026564	0.951503	1.10831	0.494881	0.720777	1		1.06589	0.0638101	0.997532	1.13894	0.0591739	0.246734	1		1.05043	0.0492	1.86e-39	CPNE8
rs11169142	39085773	12	A	0.4821		0.0674044	0.0709171	0.341906	0.670032	1		0.968609	-0.0318943	0.898757	1.04389	0.403623	0.720777	1		0.939147	-0.0627833	0.87989	1.00239	0.0590211	0.246734	1		0.955806	-0.0452	2.22e-33	CPNE8
rs11169144	39085914	12	T	0.4785		0.0664046	0.0709384	0.349258	0.676578	1		0.971058	-0.0293691	0.901011	1.04655	0.441986	0.720777	1		0.939966	-0.0619116	0.880662	1.00326	0.0626103	0.246901	1		0.955711	-0.0453	4.34e-33	CPNE8
rs11169169	39093153	12	C	0.4497		0.044294	0.071341	0.534699	0.810636	1		0.973372	-0.0269889	0.902687	1.04959	0.482899	0.720777	1		0.946128	-0.0553774	0.886062	1.01027	0.0979694	0.30289	1		0.95466	-0.0464	8.49e-35	CPNE8
rs11169189	39097078	12	T	0.4071		-0.106571	0.0722074	0.140013	0.487119	1		1.03194	0.0314405	0.956309	1.11355	0.418191	0.720777	1		1.07101	0.0686021	1.00241	1.1443	0.0422415	0.244094	1		1.05075	0.0495	1.16e-40	CPNE8
rs11169222	39105210	12	T	0.4081		-0.101423	0.0721987	0.16013	0.514343	1		1.03099	0.0305195	0.955433	1.11252	0.431915	0.720777	1		1.06885	0.0665833	1.00041	1.14196	0.0485846	0.244094	1		1.05054	0.0493	5.86e-40	CPNE8
rs11169258	39113040	12	A	0.4085		-0.105153	0.0721553	0.145072	0.495373	1		1.03271	0.0321864	0.957065	1.11432	0.406974	0.720777	1		1.0693	0.0670042	1.0009	1.14237	0.0469664	0.244094	1		1.05138	0.0501	3.79e-41	CPNE8
rs11169301	39128497	12	A	0.448		0.0442233	0.0713221	0.535244	0.810901	1		0.974032	-0.0263111	0.903319	1.05028	0.493826	0.720777	1		0.946588	-0.0548913	0.886505	1.01074	0.100885	0.304702	1		0.944311	-0.0573	2.87e-19	CPNE8
rs11169387	39145737	12	T	0.4477		0.0420074	0.071257	0.55553	0.83163	1		0.975137	-0.0251773	0.904408	1.0514	0.512248	0.720777	1		0.947158	-0.0542894	0.887093	1.01129	0.104352	0.309261	1		0.954087	-0.047	9.41e-36	CPNE8
rs11169482	39164327	12	T	0.3951		-0.119604	0.0719321	0.0964083	0.455299	1		1.03712	0.0364476	0.961377	1.11883	0.346188	0.682588	1		1.07588	0.0731389	1.00723	1.14921	0.0296913	0.244094	1		1.05148	0.0502	9.23e-42	CPNE8
rs11169508	39173385	12	T	0.4424		0.0495115	0.0710555	0.485949	0.767736	1		0.976097	-0.0241933	0.905485	1.05221	0.527725	0.723329	1		0.943639	-0.0580116	0.883998	1.0073	0.0815958	0.281909	1		0.956189	-0.0448	2.57e-32	CPNE8
rs11169511	39175802	12	C	0.4424		0.0492707	0.0710538	0.488063	0.768374	1		0.976237	-0.0240499	0.905617	1.05236	0.530176	0.723329	1		0.943746	-0.0578982	0.8841	1.00742	0.0821887	0.283214	1		0.956189	-0.0448	2.57e-32	CPNE8
rs11169518	39177237	12	A	0.3957		-0.115632	0.0719295	0.10797	0.469263	1		1.03603	0.0353961	0.960357	1.11766	0.360369	0.699744	1		1.07378	0.0711851	1.00527	1.14695	0.0343364	0.244094	1		1.05106	0.0498	3.18e-41	CPNE8
rs11169519	39177441	12	A	0.3957		-0.115601	0.0719296	0.108068	0.469263	1		1.03601	0.0353768	0.960338	1.11764	0.360632	0.699838	1		1.07378	0.0711851	1.00527	1.14696	0.0343207	0.244094	1		1.05106	0.0498	2.92e-41	CPNE8
rs11169535	39183494	12	T	0.3968		-0.117019	0.0718538	0.103447	0.467004	1		1.03803	0.0373247	0.962288	1.11973	0.33429	0.664554	1		1.07554	0.0728229	1.00699	1.14876	0.0302145	0.244094	1		1.05085	0.0496	4.87e-41	CPNE8
rs11169547	39185625	12	A	0.4396		0.0436751	0.0711214	0.539173	0.815502	1		0.978234	-0.0220064	0.907392	1.05461	0.566133	0.734697	1		0.941447	-0.0603372	0.881896	1.00502	0.0703288	0.263447	1		0.956189	-0.0448	2.26e-32	CPNE8
rs11169616	39202335	12	A	0.3966		-0.117767	0.0718374	0.101182	0.464837	1		1.03845	0.0377292	0.962696	1.12017	0.328932	0.656815	1		1.07585	0.073111	1.00729	1.14907	0.0295443	0.244094	1		1.05096	0.0497	3.25e-41	CPNE8
rs11169666	39211300	12	C	0.4393		0.0445869	0.0710952	0.530584	0.807008	1		0.976781	-0.0234928	0.906071	1.05301	0.540036	0.7254	1		0.940836	-0.0609864	0.881356	1.00433	0.0672007	0.254947	1		0.955997	-0.045	1.6e-32	CPNE8
rs11169760	39230523	12	G	0.3716		-0.0930845	0.0733367	0.204383	0.542941	1		1.04189	0.0410364	0.964247	1.12579	0.299001	0.621193	1		1.07607	0.0733155	1.00626	1.15071	0.0321679	0.244094	1		1.04091	0.0401	9.11e-27	CPNE8
rs11169768	39233038	12	G	0.4549		-0.163388	0.0707091	0.0208763	0.294896	1		1.06372	0.0617722	0.987083	1.1463	0.105409	0.51038	1		1.09083	0.0869389	1.02234	1.16392	0.00859799	0.244094	1		1.0477	0.0466	1.23e-37	CPNE8
rs11169769	39233134	12	G	0.3625		0.0956711	0.0728354	0.189047	0.528507	1		0.951339	-0.0498848	0.880569	1.0278	0.20594	0.517576	1		0.927796	-0.0749434	0.867685	0.992071	0.0283146	0.244094	1		0.953897	-0.0472	3.62e-33	CPNE8
rs11169801	39241429	12	A	0.3625		0.0958439	0.0728528	0.188355	0.528507	1		0.951238	-0.049991	0.880459	1.02771	0.205087	0.517576	1		0.927725	-0.0750199	0.867605	0.99201	0.0281891	0.244094	1		0.954087	-0.047	6.16e-33	CPNE8
rs11169807	39244161	12	T	0.4649		-0.149473	0.0704815	0.0339762	0.352973	1		1.05933	0.0576366	0.983217	1.14134	0.129758	0.51038	1		1.08537	0.0819209	1.01743	1.15785	0.0129934	0.244094	1		1.04886	0.0477	2.36e-39	CPNE8
rs11169838	39253108	12	T	0.2653		-0.0650414	0.0799684	0.41605	0.732876	1		1.0193	0.0191161	0.93697	1.10887	0.656398	0.797924	1		1.05187	0.0505695	0.977682	1.1317	0.175368	0.366502	1		1.03179	0.0313	3.23e-15	CPNE8
rs11169879	39265829	12	A	0.3613		0.098229	0.0728161	0.177378	0.524423	1		0.949894	-0.0514049	0.879246	1.02622	0.192355	0.517576	1		0.926833	-0.0759819	0.866794	0.991031	0.0261738	0.244094	1		0.954278	-0.0468	1.38e-32	CPNE8
rs11169908	39284077	12	G	0.3348		0.0898146	0.0735723	0.222213	0.553457	1		0.952374	-0.0487975	0.880815	1.02975	0.220777	0.53365	1		0.934924	-0.06729	0.873708	1.00043	0.0514724	0.244094	1		0.957433	-0.0435	1.17e-27	CPNE8
rs11169992	39317207	12	T	0.4164		0.132679	0.0701983	0.0587883	0.387386	1		0.937387	-0.0646591	0.870084	1.0099	0.0889612	0.492528	1		0.931365	-0.071104	0.873069	0.993553	0.0310768	0.244094	1		0.961174	-0.0396	5.16e-26	CPNE8-----KIF21A
rs11170269	39387077	12	A	0.4109		0.12738	0.0703055	0.0700555	0.395501	1		0.94187	-0.059888	0.874146	1.01484	0.115717	0.51038	1		0.936089	-0.0660447	0.877406	0.998696	0.0455576	0.244094	1		0.962039	-0.0387	6.12e-25	CPNE8-----KIF21A
rs11170524	39449144	12	T	0.3804		0.0890655	0.070977	0.209573	0.547891	1		0.955848	-0.0451564	0.886501	1.03062	0.239962	0.539913	1		0.959353	-0.0414962	0.898652	1.02415	0.213392	0.404473	1		0.966185	-0.0344	5.69e-18	CPNE8------KIF21A
rs11170554	39453361	12	A	0.3805		0.0893792	0.0709606	0.207867	0.546569	1		0.955814	-0.0451919	0.886485	1.03057	0.239478	0.539522	1		0.959359	-0.0414899	0.898672	1.02414	0.213352	0.404473	1		0.966572	-0.034	1.15e-17	CPNE8------KIF21A
rs11170628	39474397	12	T	0.3794		0.0978509	0.0709072	0.167633	0.521671	1		0.95246	-0.0487072	0.883417	1.0269	0.204585	0.517576	1		0.955227	-0.0458063	0.894849	1.01968	0.169141	0.361391	1		0.967248	-0.0333	4.42e-17	CPNE8------KIF21A
rs11170641	39477361	12	C	0.3788		0.0982597	0.0708962	0.165799	0.521671	1		0.952293	-0.0488825	0.883273	1.02671	0.202884	0.517576	1		0.955128	-0.0459099	0.894764	1.01956	0.168109	0.36028	1		0.967345	-0.0332	6.85e-17	CPNE8------KIF21A
rs111706465	239452382	2	C	0.1356		-0.0964246	0.0980536	0.325449	0.651487	1		1.07016	0.0678082	0.96547	1.18619	0.196729	0.517576	1		1.06056	0.0587971	0.969143	1.1606	0.201097	0.398982	1		1.0646	0.0626	8.83e-33	ASB1-----TWIST2
rs11170764	39502455	12	G	0.3827		0.0861381	0.0707456	0.223424	0.554337	1		0.957482	-0.0434484	0.888268	1.03209	0.256401	0.560995	1		0.959357	-0.041492	0.898835	1.02395	0.212038	0.40442	1		0.967248	-0.0333	8.15e-17	CPNE8------KIF21A
rs11170818	39522323	12	T	0.3925		0.0860762	0.0705316	0.222355	0.553457	1		0.957732	-0.0431873	0.888751	1.03207	0.257481	0.562722	1		0.960773	-0.0400171	0.900351	1.02525	0.227241	0.412201	1		0.966862	-0.0337	4.09e-17	CPNE8------KIF21A
rs11170856	39535140	12	A	0.3928		0.0866795	0.0705473	0.219234	0.552085	1		0.958139	-0.0427624	0.889119	1.03252	0.262269	0.57018	1		0.959871	-0.0409564	0.899495	1.0243	0.216599	0.408434	1		0.966668	-0.0339	2.81e-17	CPNE8------KIF21A
rs111744017	198340781	2	G	0.4202		0.0487543	0.0687816	0.478454	0.767736	1		1.05558	0.0540904	0.981539	1.13521	0.144904	0.51038	1		0.995863	-0.00414558	0.934773	1.06095	0.897872	0.948475	1		1.05665	0.0551	1.88e-16	COQ10B--HSPD1
rs11174772	63488401	12	A	0.2388		-0.0242452	0.079451	0.760254	0.903784	1		1.03042	0.0299665	0.947492	1.1206	0.483944	0.720777	1		0.984891	-0.0152243	0.915687	1.05932	0.68212	0.816365	1		1.04279	0.0419	9.73e-15	PPM1H-----AVPR1A
rs11174777	63499262	12	A	0.2213		-0.00231678	0.0818033	0.977407	0.987142	1		1.00174	0.00173849	0.918678	1.09231	0.968635	0.982803	1		0.974987	-0.0253311	0.904502	1.05096	0.508202	0.679094	1		1.04519	0.0442	5.58e-16	PPM1H-----AVPR1A
rs11174779	63509382	12	T	0.1693		0.00591877	0.090299	0.947741	0.983534	1		1.01971	0.0195183	0.927023	1.12167	0.688062	0.819298	1		0.995189	-0.00482261	0.91614	1.08106	0.909069	0.954572	1		1.04697	0.0459	9.2e-16	PPM1H-----AVPR1A
rs11174780	63515853	12	A	0.1665		-0.00158139	0.0906916	0.986088	0.990953	1		1.02892	0.0285097	0.935117	1.13213	0.558882	0.730156	1		1.00044	0.000439903	0.920585	1.08722	0.991754	0.996338	1		1.05012	0.0489	1.89e-16	PPM1H-----AVPR1A
rs11174781	63516126	12	C	0.1665		-0.00189739	0.0906842	0.983308	0.990535	1		1.02909	0.0286749	0.935282	1.13231	0.556538	0.729042	1		1.00051	0.00050987	0.920655	1.08728	0.990473	0.996032	1		1.05022	0.049	1.88e-16	PPM1H-----AVPR1A
rs11174782	63517050	12	T	0.1815		-0.06031	0.0875571	0.490966	0.770437	1		1.06295	0.0610481	0.969442	1.16548	0.193804	0.517576	1		1.01581	0.0156863	0.937393	1.10078	0.702012	0.832699	1		1.0497	0.0485	1.4e-17	PPM1H-----AVPR1A
rs11174783	63517395	12	T	0.1814		-0.0575383	0.0875731	0.511181	0.78763	1		1.06027	0.0585236	0.966961	1.16258	0.213077	0.525631	1		1.01415	0.0140508	0.935854	1.09901	0.73171	0.846662	1		1.04959	0.0484	1.67e-17	PPM1H-----AVPR1A
rs11174784	63517867	12	T	0.1814		-0.0568848	0.0875765	0.516007	0.790933	1		1.05933	0.0576366	0.966093	1.16156	0.220151	0.53365	1		1.01358	0.0134886	0.93532	1.09839	0.742123	0.856406	1		1.04959	0.0484	1.79e-17	PPM1H-----AVPR1A
rs11174787	63521939	12	T	0.38		0.1077	0.0702192	0.12513	0.469263	1		0.997123	-0.00288115	0.925676	1.07408	0.939448	0.962577	1		0.954588	-0.0464754	0.894662	1.01853	0.160029	0.353068	1		0.965992	-0.0346	3.97e-18	PPM1H-----AVPR1A
rs11174788	63522818	12	A	0.1697		-0.00487444	0.0901072	0.95686	0.983534	1		1.02521	0.0248975	0.932269	1.12743	0.607564	0.761324	1		1.0011	0.0010994	0.921635	1.08741	0.979278	0.989375	1		1.04938	0.0482	4.76e-16	PPM1H-----AVPR1A
rs11174789	63522825	12	T	0.1844		-0.0598756	0.087075	0.491706	0.771286	1		1.05615	0.0546302	0.963655	1.15753	0.242688	0.543276	1		1.01469	0.0145831	0.936749	1.09911	0.72069	0.839024	1		1.04907	0.0479	3.19e-17	PPM1H-----AVPR1A
rs11174790	63522931	12	C	0.1844		-0.059846	0.0870803	0.491946	0.771506	1		1.05601	0.0544977	0.963511	1.15738	0.243951	0.545315	1		1.01488	0.0147704	0.936924	1.09932	0.717186	0.837752	1		1.04896	0.0478	3.58e-17	PPM1H-----AVPR1A
rs11174791	63522936	12	T	0.1844		-0.0599417	0.0870761	0.491233	0.7707	1		1.05617	0.0546492	0.963667	1.15755	0.242575	0.543276	1		1.01468	0.0145733	0.936738	1.0991	0.720883	0.839024	1		1.04886	0.0477	4.35e-17	PPM1H-----AVPR1A
rs11174792	63523111	12	T	0.1697		-0.00496948	0.0901105	0.956021	0.983534	1		1.02526	0.0249462	0.932306	1.12748	0.606956	0.761266	1		1.00112	0.00111937	0.921648	1.08743	0.97893	0.989158	1		1.04928	0.0481	8.07e-16	PPM1H-----AVPR1A
rs11174793	63523115	12	T	0.1844		-0.0599961	0.0870785	0.490852	0.770437	1		1.05617	0.0546492	0.963665	1.15755	0.242587	0.543276	1		1.01467	0.0145634	0.93673	1.09909	0.721002	0.839024	1		1.04886	0.0477	6.08e-17	PPM1H-----AVPR1A
rs11174794	63523188	12	G	0.1844		-0.0600132	0.087079	0.490731	0.770437	1		1.05616	0.0546397	0.963656	1.15755	0.242661	0.543276	1		1.01467	0.0145634	0.936728	1.09909	0.721028	0.839024	1		1.04907	0.0479	3.31e-17	PPM1H-----AVPR1A
rs11174795	63524565	12	T	0.184		-0.0603981	0.0871799	0.488457	0.768811	1		1.05462	0.0531805	0.962127	1.156	0.256154	0.560613	1		1.0157	0.015578	0.937589	1.10032	0.702772	0.833358	1		1.0498	0.0486	1.53e-17	PPM1H-----AVPR1A
rs11174879	63623153	12	G	0.4737		-3.48539e-05	0.0685185	0.999594	0.999594	1		0.979532	-0.0206804	0.910878	1.05336	0.57698	0.7444	1		1.03763	0.0369393	0.974241	1.10514	0.250742	0.435396	1		1.03025	0.0298	1.6e-13	AVPR1A-----DPY19L2
rs11174881	63625696	12	A	0.4171		0.132838	0.0691852	0.0548915	0.387386	1		0.980201	-0.0199976	0.910942	1.05473	0.592742	0.752192	1		0.930849	-0.0716582	0.873291	0.9922	0.0277781	0.244094	1		0.969573	-0.0309	5.24e-15	AVPR1A-----DPY19L2
rs11174884	63630767	12	C	0.4384		0.017277	0.0691222	0.802634	0.927342	1		0.970025	-0.0304334	0.901434	1.04383	0.415999	0.720777	1		1.02435	0.0240583	0.961308	1.09152	0.457927	0.63535	1		1.03169	0.0312	1.2e-14	AVPR1A-----DPY19L2
rs11174885	63631049	12	G	0.4384		0.0172887	0.0691208	0.8025	0.927325	1		0.970021	-0.0304376	0.901432	1.04383	0.415932	0.720777	1		1.02434	0.0240485	0.961301	1.09151	0.458066	0.63535	1		1.0319	0.0314	8.79e-15	AVPR1A-----DPY19L2
rs11174890	63635486	12	T	0.4382		0.0185545	0.069129	0.788396	0.917464	1		0.969245	-0.0312379	0.900705	1.043	0.403819	0.720777	1		1.02415	0.023863	0.961122	1.09132	0.461497	0.637871	1		1.03149	0.031	1.9e-14	AVPR1A-----DPY19L2
rs11174891	63635777	12	T	0.4383		0.017333	0.0691234	0.802011	0.927099	1		0.969941	-0.03052	0.901355	1.04375	0.414688	0.720777	1		1.02438	0.0240876	0.961341	1.09156	0.457268	0.635312	1		1.03149	0.031	2.38e-14	AVPR1A-----DPY19L2
rs111770575	152242327	5	T	0.289		0.191095	0.0747786	0.0106239	0.249166	1		0.906953	-0.0976646	0.837545	0.982114	0.0162053	0.402149	1		0.917438	-0.0861703	0.856503	0.982708	0.0139941	0.244094	1		0.966862	-0.0337	7.92e-18	NMUR2------GRIA1
rs111811916	198399416	2	A	0.3858		0.00790547	0.0699408	0.910009	0.978058	1		0.928062	-0.0746567	0.861729	0.999501	0.0484792	0.44916	1		0.974192	-0.0261469	0.913419	1.03901	0.426257	0.608126	1		0.965509	-0.0351	1.27e-21	HSPE1-MOB4
rs111831566	50528035	2	C	0.05048		-0.0585997	0.155244	0.705837	0.882872	1		1.02601	0.0256775	0.872682	1.20628	0.755833	0.844286	1		1.00887	0.00883089	0.875307	1.16282	0.902957	0.95137	1		0.951325	-0.0499	2.93e-17	NRXN1
rs11183201	46170982	12	C	0.4896		-0.0106374	0.067445	0.874682	0.966038	1		1.05838	0.0567394	0.985495	1.13665	0.119093	0.51038	1		1.01915	0.0189689	0.957814	1.08441	0.549215	0.710166	1		0.972097	-0.0283	7.85e-17	ARID2
rs11183241	46330198	12	C	0.4918		-0.00863398	0.0671393	0.897679	0.974551	1		1.05575	0.0542514	0.983334	1.13351	0.134543	0.51038	1		1.02067	0.0204593	0.95947	1.08576	0.516724	0.687869	1		0.97268	-0.0277	3.06e-16	SCAF11
rs11183243	46336258	12	G	0.4904		-0.00619342	0.0671186	0.926481	0.983534	1		1.05481	0.0533607	0.982484	1.13246	0.140922	0.51038	1		1.01957	0.019381	0.958456	1.08457	0.538912	0.706721	1		0.972486	-0.0279	2.31e-16	SCAF11
rs11183268	46367939	12	G	0.4904		-0.00609421	0.0671188	0.927656	0.983534	1		1.05473	0.0532848	0.982407	1.13237	0.141505	0.51038	1		1.01953	0.0193417	0.958419	1.08453	0.53973	0.707403	1		0.97268	-0.0277	3.7e-16	SCAF11
rs11183272	46382256	12	A	0.4949		0.00862695	0.0671349	0.897755	0.974551	1		0.951294	-0.0499321	0.886085	1.0213	0.168143	0.51038	1		0.981808	-0.0183595	0.922938	1.04443	0.560605	0.720153	1		1.0285	0.0281	1.26e-16	SCAF11
rs111849291	33649063	8	A	0.4373		0.0327095	0.0682102	0.631568	0.882872	1		0.939423	-0.0624894	0.87391	1.00985	0.0902138	0.492528	1		0.981023	-0.0191594	0.921367	1.04454	0.549472	0.710166	1		0.973069	-0.0273	5.48e-14	DUSP26---
rs1119013	44853278	2	T	0.3773		-0.127292	0.0695758	0.0673578	0.395501	1		1.06965	0.0673315	0.993927	1.15113	0.0722819	0.460833	1		1.06591	0.0638289	0.99972	1.13647	0.0510096	0.244094	1		1.0245	0.0242	2.88e-14	CAMKMT
rs111939424	151776325	5	T	0.1824		0.269606	0.0874366	0.00205367	0.180882	1		0.904797	-0.100045	0.824185	0.993294	0.035615	0.44916	1		0.895781	-0.110059	0.826493	0.970878	0.00737326	0.244094	1		0.967152	-0.0334	1.77e-13	NMUR2
rs11204662	150514741	1	T	0.3764		-0.128286	0.0701444	0.0674581	0.395501	1		1.04405	0.0431074	0.969455	1.12438	0.254404	0.557729	1		1.02105	0.0208315	0.957558	1.08875	0.5248	0.696106	1		1.03231	0.0318	4.41e-20	ECM1---ADAMTSL4
rs11205339	150169917	1	C	0.2454		-0.0979688	0.0791456	0.215819	0.549196	1		1.06124	0.059438	0.976527	1.1533	0.161412	0.51038	1		1.01975	0.0195575	0.948325	1.09655	0.597623	0.75116	1		1.0405	0.0397	4.42e-24	PLEKHO1----ANP32E
rs11205340	150170612	1	G	0.3989		-0.0644387	0.0696091	0.354621	0.682052	1		1.02711	0.026749	0.954243	1.10555	0.47614	0.720777	1		1.03338	0.032835	0.969373	1.10162	0.314158	0.507668	1		1.03749	0.0368	2.51e-25	PLEKHO1----ANP32E
rs11205341	150183060	1	A	0.3983		-0.0641478	0.0695814	0.356605	0.682914	1		1.0277	0.0273233	0.954815	1.10615	0.466605	0.720777	1		1.03377	0.0332123	0.969765	1.102	0.308448	0.500775	1		1.03759	0.0369	1.86e-25	PLEKHO1---ANP32E
rs11205347	150210120	1	T	0.245		-0.0994845	0.0790941	0.208504	0.546826	1		1.06156	0.0597395	0.976874	1.15359	0.159021	0.51038	1		1.02097	0.0207532	0.949502	1.09783	0.575094	0.734742	1		1.04081	0.04	3.03e-24	ANP32E---CA14
rs11205353	150224505	1	G	0.2853		-0.0644553	0.0756236	0.394066	0.720987	1		1.02299	0.0227297	0.944358	1.10817	0.577523	0.744575	1		1.00085	0.000849639	0.933832	1.07267	0.980889	0.990356	1		1.0378	0.0371	4.11e-21	ANP32E---CA14
rs11205354	150249101	1	A	0.4544		-0.0516514	0.0687432	0.452456	0.759193	1		1.0001	9.9995e-05	0.929972	1.07551	0.997915	0.998431	1		1.03198	0.0314793	0.968854	1.09921	0.328355	0.519332	1		1.03738	0.0367	2.05e-25	C1orf54
rs11205355	150252329	1	A	0.3782		-0.146308	0.0699711	0.0365647	0.362133	1		1.05417	0.0527537	0.979034	1.13507	0.162018	0.51038	1		1.02675	0.0263985	0.963096	1.09461	0.418839	0.598971	1		1.03345	0.0329	5.55e-22	C1orf54
rs11205357	150267798	1	T	0.4118		0.126855	0.0690255	0.0661327	0.395501	1		0.973355	-0.0270064	0.904749	1.04716	0.468943	0.720777	1		0.936432	-0.0656784	0.878708	0.997948	0.043047	0.244094	1		0.961847	-0.0389	1.21e-28	MRPS21
rs11205359	150277387	1	C	0.3551		-0.14357	0.0707648	0.0425107	0.387386	1		1.0527	0.0513583	0.976885	1.13439	0.178081	0.517576	1		1.03073	0.0302673	0.966179	1.0996	0.358963	0.539981	1		1.03314	0.0326	1.19e-21	MRPS21
rs11205370	150397567	1	A	0.3547		-0.13825	0.0707551	0.0507481	0.387386	1		1.05072	0.0494756	0.975057	1.13225	0.194452	0.517576	1		1.03038	0.0299277	0.96585	1.09922	0.364429	0.544288	1		1.03303	0.0325	1.19e-21	RPRD2
rs11205371	150398510	1	A	0.3552		-0.136953	0.0707153	0.0528215	0.387386	1		1.05027	0.0490473	0.974684	1.13172	0.198062	0.517576	1		1.02862	0.0282181	0.964241	1.09731	0.392121	0.57576	1		1.03303	0.0325	1.18e-21	RPRD2
rs11205373	150404708	1	A	0.3551		-0.135474	0.0707135	0.0554264	0.387386	1		1.04942	0.0482376	0.973897	1.1308	0.205554	0.517576	1		1.02809	0.0277027	0.96374	1.09673	0.400922	0.58227	1		1.03293	0.0324	1.45e-21	RPRD2
rs11205375	150412474	1	C	0.355		-0.13482	0.0707314	0.0566772	0.387386	1		1.04918	0.0480089	0.973651	1.13056	0.207873	0.517576	1		1.0275	0.0271287	0.963173	1.09613	0.410801	0.590336	1		1.03324	0.0327	8.61e-22	RPRD2
rs11205382	150442466	1	A	0.3551		-0.135505	0.0707382	0.0554566	0.387386	1		1.04981	0.0486092	0.974235	1.13126	0.202224	0.517576	1		1.02783	0.0274498	0.963477	1.09649	0.40533	0.584948	1		1.03334	0.0328	6.41e-22	RPRD2
rs11205385	150476516	1	A	0.4122		0.124054	0.0689416	0.0719958	0.395501	1		0.972093	-0.0283038	0.903651	1.04572	0.447342	0.720777	1		0.936157	-0.0659721	0.878508	0.99759	0.0419138	0.244094	1		0.961751	-0.039	7.57e-29	TARS2
rs112055376	87608635	5	T	0.2571		-0.125519	0.0774038	0.104928	0.468695	1		1.01069	0.0106333	0.931383	1.09675	0.798701	0.86678	1		0.993005	-0.00701958	0.924877	1.06615	0.846509	0.919179	1		1.03324	0.0327	1.81e-18	TMEM161B-----MEF2C
rs112066551	239362486	2	A	0.1559		-0.117986	0.0929103	0.204163	0.542729	1		1.07038	0.0680137	0.970843	1.18012	0.172016	0.511188	1		1.06029	0.0585425	0.973649	1.15464	0.178305	0.370241	1		1.07304	0.0705	1.42e-38	ASB1----TWIST2
rs112067424	239269279	2	G	0.1425		-0.129682	0.0971618	0.182014	0.528507	1		1.09726	0.0928162	0.991146	1.21473	0.073682	0.460833	1		1.05319	0.0518237	0.963653	1.15105	0.252935	0.437847	1		1.09057	0.0867	2.01e-42	TRAF3IP1
rs112093796	49999210	3	T	0.07179		-0.062586	0.131194	0.633341	0.882872	1		1.08655	0.0830075	0.947047	1.2466	0.236437	0.539497	1		0.943606	-0.0580466	0.836103	1.06493	0.346925	0.529108	1		0.945445	-0.0561	1.53e-18	RBM6
rs112117042	96439255	7	T	0.0868		0.0884836	0.122702	0.470854	0.766364	1		0.942204	-0.0595335	0.826702	1.07384	0.372275	0.717218	1		1.07267	0.0701509	0.959475	1.19922	0.217615	0.40947	1		1.05961	0.0579	2.55e-21	SHFM1------DLX6
rs112128680	72054052	16	A	0.1743		-0.154655	0.0896852	0.0846741	0.429248	1		1.05079	0.0495423	0.955865	1.15515	0.305088	0.627523	1		1.03457	0.0339859	0.952534	1.12367	0.420094	0.600443	1		1.0351	0.0345	1.61e-13	DHODH
rs1121644	60587139	10	C	0.2577		-0.0179245	0.0768092	0.815485	0.937711	1		1.03659	0.0359365	0.955987	1.12399	0.384232	0.720777	1		0.964426	-0.0362222	0.898498	1.03519	0.316033	0.509669	1		0.966572	-0.034	1.74e-16	BICC1
rs112178159	239499717	2	T	0.1292		-0.0669969	0.100854	0.506524	0.783574	1		1.08884	0.0851129	0.979688	1.21016	0.114286	0.51038	1		1.03537	0.0347589	0.943676	1.13597	0.462574	0.638286	1		1.04269	0.0418	1.13e-16	ASB1------TWIST2
rs1121980	53809247	16	A	0.41		0.179724	0.0733889	0.014351	0.260612	1		0.918524	-0.0849872	0.849605	0.993034	0.032709	0.44916	1		0.952857	-0.0482904	0.890597	1.01947	0.161317	0.354357	1		0.960789	-0.04	1.1e-29	FTO
rs112222273	50025181	3	T	0.07179		-0.0625903	0.131194	0.633318	0.882872	1		1.08655	0.0830075	0.947048	1.2466	0.23643	0.539497	1		0.943605	-0.0580476	0.836103	1.06493	0.346917	0.529108	1		0.945256	-0.0563	1.28e-18	RBM6
rs112223343	151952766	5	A	0.1974		0.264454	0.0855706	0.00200577	0.180882	1		0.879958	-0.127881	0.803083	0.964191	0.0061105	0.402149	1		0.896212	-0.109578	0.828322	0.969668	0.00640439	0.244094	1		0.966958	-0.0336	1.81e-16	NMUR2------GRIA1
rs112237043	152078452	5	A	0.2175		0.24544	0.0826768	0.00300048	0.186438	1		0.909275	-0.0951077	0.8327	0.992891	0.0340988	0.44916	1		0.906469	-0.0981984	0.84009	0.978092	0.0113776	0.244094	1		0.966765	-0.0338	6.88e-17	NMUR2------GRIA1
rs1122386	15946877	1	T	0.3339		0.00347924	0.0712147	0.961036	0.983534	1		0.971097	-0.0293289	0.900593	1.04712	0.445662	0.720777	1		0.960385	-0.040421	0.899408	1.0255	0.227147	0.412201	1		0.970057	-0.0304	5.15e-16	DDI2
rs1122387	15947282	1	C	0.3339		0.00348943	0.0712146	0.960922	0.983534	1		0.971091	-0.0293351	0.900588	1.04711	0.445569	0.720777	1		0.96038	-0.0404262	0.899403	1.02549	0.227091	0.412201	1		0.970057	-0.0304	5.8e-16	DDI2
rs11229505	58274155	11	C	0.269		-0.0216263	0.0754187	0.774312	0.910347	1		1.00658	0.00655845	0.929508	1.09005	0.871763	0.907764	1		1.00803	0.00799793	0.94034	1.0806	0.821516	0.907442	1		1.03252	0.032	1.16e-13	OR5B12--OR5B21
rs11229512	58286105	11	C	0.2694		-0.0251653	0.0753591	0.738435	0.888578	1		1.00983	0.009782	0.932581	1.09348	0.809593	0.873823	1		1.00782	0.00778958	0.940191	1.0803	0.826126	0.909938	1		1.03252	0.032	1.37e-13	OR5B21---LPXN
rs11229519	58310587	11	T	0.27		-0.0255743	0.0753345	0.73426	0.887543	1		1.01	0.00995033	0.932761	1.09363	0.806352	0.87154	1		1.00797	0.00793841	0.940363	1.08043	0.822737	0.907804	1		1.03252	0.032	1.4e-13	LPXN
rs11229543	58370698	11	A	0.2836		-0.00356163	0.0742323	0.961734	0.983534	1		1.00609	0.00607153	0.930185	1.08819	0.879431	0.912635	1		0.991251	-0.0087875	0.925655	1.0615	0.80138	0.89079	1		1.03448	0.0339	3.27e-15	ZFP91
rs11229545	58386650	11	G	0.2838		-0.00740106	0.0741774	0.920525	0.982302	1		1.0086	0.00856323	0.93258	1.09082	0.830421	0.88737	1		0.993098	-0.00692593	0.927425	1.06342	0.842717	0.916366	1		1.03438	0.0338	3.16e-15	ZFP91
rs11229555	58408687	11	T	0.2828		-0.00635206	0.0743119	0.931883	0.983534	1		1.0099	0.00985132	0.933655	1.09238	0.805646	0.871264	1		0.990067	-0.00998266	0.924482	1.06031	0.775297	0.873965	1		1.03427	0.0337	5.55e-15	CNTF----GLYAT
rs1122967	150258838	1	G	0.4959		-0.116574	0.0681866	0.0873742	0.43524	1		1.03171	0.0312176	0.959922	1.10886	0.396243	0.720777	1		1.04322	0.0423121	0.97991	1.11061	0.18531	0.381027	1		1.03686	0.0362	7.38e-27	C1orf51
rs1123472	239414355	2	C	0.135		-0.0871379	0.0982784	0.3753	0.706158	1		1.07152	0.0690782	0.966467	1.188	0.189483	0.517576	1		1.06147	0.0596547	0.969813	1.16178	0.195426	0.391997	1		1.06823	0.066	4.29e-35	ASB1-----TWIST2
rs11238133	50542914	7	A	0.3954		-0.115685	0.069209	0.0946592	0.450891	1		1.00762	0.00759111	0.936608	1.08402	0.838641	0.893108	1		1.06026	0.0585142	0.994726	1.13011	0.0722518	0.266739	1		1.03283	0.0323	5.27e-18	DDC
rs11238134	50542927	7	A	0.3954		-0.115685	0.0692095	0.0946621	0.450891	1		1.00762	0.00759111	0.936604	1.08402	0.838731	0.893108	1		1.06026	0.0585142	0.994728	1.13011	0.072242	0.266739	1		1.03283	0.0323	5.58e-18	DDC
rs11238138	50545992	7	C	0.4634		-0.0657696	0.0676659	0.331094	0.658218	1		1.00471	0.00469894	0.935391	1.07917	0.897498	0.927822	1		1.0331	0.032564	0.970602	1.09963	0.306391	0.498062	1		1.02675	0.0264	3.06e-14	DDC
rs11238214	50636018	7	A	0.4704		0.0920263	0.067408	0.172228	0.521671	1		0.983202	-0.0169407	0.915672	1.05571	0.640765	0.783795	1		0.96027	-0.0405408	0.902409	1.02184	0.20106	0.398982	1		0.969282	-0.0312	9.97e-19	DDC---GRB10
rs11238226	50645827	7	A	0.4704		0.092001	0.067411	0.172365	0.521671	1		0.983201	-0.0169417	0.915669	1.05571	0.64077	0.783795	1		0.960292	-0.0405179	0.902427	1.02187	0.201327	0.398982	1		0.969088	-0.0314	6.25e-19	DDC----GRB10
rs112408926	50530723	2	A	0.05037		-0.0576907	0.15539	0.710452	0.882872	1		1.02472	0.0244194	0.871425	1.20497	0.767754	0.848653	1		1.00871	0.00867229	0.875048	1.1628	0.904774	0.952375	1		0.951229	-0.05	4.44e-17	NRXN1
rs112439757	72168337	16	T	0.2531		-0.0879437	0.0785414	0.262873	0.612737	1		1.0053	0.005286	0.924953	1.09262	0.901032	0.930606	1		1.00417	0.00416133	0.933987	1.07962	0.910451	0.955764	1		1.03666	0.036	5.81e-18	PMFBP1
rs112457916	153132319	6	TTTACTGTC	0.2681		0.0993533	0.0758883	0.190506	0.528507	1		1.01775	0.0175943	0.939326	1.10272	0.667195	0.804748	1		0.96094	-0.0398433	0.896037	1.03054	0.264122	0.448016	1		0.945634	-0.0559	6.16e-17	VIP-----FBXO5
rs112482239	15922137	1	T	0.2198		-0.0121018	0.0813213	0.881704	0.968948	1		0.970723	-0.0297141	0.890655	1.05799	0.498699	0.720777	1		0.942844	-0.0588544	0.874699	1.0163	0.124146	0.330814	1		0.96996	-0.0305	2.24e-14	AGMAT----DDI2
rs1124863	165191935	6	G	0.351		0.15455	0.0711985	0.0299857	0.348626	1		0.922718	-0.0804316	0.855605	0.995096	0.0368375	0.44916	1		0.967413	-0.0331298	0.90602	1.03297	0.321996	0.514856	1		0.972777	-0.0276	1.5e-13	---C6orf118
rs112495423	50524274	2	A	0.05047		-0.0606202	0.155322	0.696336	0.882872	1		1.02683	0.0264764	0.873309	1.20734	0.748645	0.838799	1		1.01047	0.0104156	0.87664	1.16473	0.885772	0.942122	1		0.951896	-0.0493	7.33e-17	NRXN1
rs112502530	48995818	3	A	0.07149		-0.045179	0.130793	0.729785	0.886497	1		1.06252	0.0606434	0.926203	1.2189	0.386673	0.720777	1		0.946196	-0.0553055	0.838532	1.06768	0.369532	0.551059	1		0.948096	-0.0533	2.37e-16	ARIH2
rs112512657	50119146	3	G	0.07154		-0.0633865	0.131291	0.629256	0.882872	1		1.08701	0.0834308	0.947358	1.24724	0.234382	0.539497	1		0.943588	-0.0580656	0.836013	1.065	0.347115	0.529108	1		0.944405	-0.0572	1.22e-18	RBM6--RBM5
rs112533070	198372003	2	T	0.3858		0.00719041	0.0698815	0.91805	0.981828	1		0.92931	-0.0733129	0.862946	1.00078	0.0524541	0.44916	1		0.975243	-0.0250686	0.914456	1.04007	0.445202	0.628656	1		0.965412	-0.0352	1.33e-21	HSPE1-MOB4
rs112535944	140278206	9	A	0.215		-0.162128	0.0817142	0.0472829	0.387386	1		1.08893	0.0851956	0.999546	1.18631	0.0512261	0.44916	1		1.05294	0.0515863	0.976529	1.13534	0.179565	0.37235	1		1.0629	0.061	8.27e-27	EXD3
rs112536793	15916897	1	T	0.2195		-0.0126299	0.0813593	0.87664	0.966359	1		0.971102	-0.0293238	0.890968	1.05844	0.504554	0.720777	1		0.942622	-0.0590899	0.874462	1.01609	0.122823	0.3291	1		0.969185	-0.0313	6.65e-15	AGMAT---DDI2
rs112551758	239299770	2	G	0.1424		-0.127483	0.0971551	0.189507	0.528507	1		1.09753	0.0930622	0.991405	1.21501	0.0728787	0.460833	1		1.05153	0.0502462	0.962131	1.14923	0.267709	0.450737	1		1.09079	0.0869	9.33e-43	TRAF3IP1
rs112559043	239446187	2	G	0.1263		-0.103323	0.100851	0.305628	0.643308	1		1.0807	0.077609	0.972187	1.20132	0.150577	0.51038	1		1.06844	0.0661996	0.973926	1.17213	0.161249	0.354339	1		1.0694	0.0671	8.14e-35	ASB1-----TWIST2
rs112564513	151949485	5	T	0.1973		0.270386	0.0855508	0.00158118	0.180882	1		0.877348	-0.130852	0.8007	0.961334	0.00502528	0.402149	1		0.893104	-0.113052	0.825441	0.966313	0.0049168	0.244094	1		0.967345	-0.0332	2.74e-16	NMUR2------GRIA1
rs112568333	7866614	1	A	0.1766		0.185954	0.0876811	0.0339717	0.352973	1		0.891972	-0.114321	0.811783	0.980082	0.0173807	0.402149	1		0.909071	-0.0953321	0.837939	0.986241	0.0218341	0.244094	1		0.938756	-0.0632	6.48e-38	PER3
rs112612936	198329864	2	G	0.3858		0.00657413	0.0698406	0.925008	0.983534	1		0.929238	-0.0733904	0.862914	1.00066	0.052074	0.44916	1		0.975876	-0.0244197	0.915072	1.04072	0.456893	0.635312	1		0.965412	-0.0352	1.28e-21	COQ10B
rs112613078	102433678	7	G	0.1894		0.145783	0.0851328	0.0868619	0.433525	1		0.878268	-0.129803	0.801582	0.96229	0.00535998	0.402149	1		0.886715	-0.120232	0.8193	0.959677	0.002881	0.244094	1		0.953229	-0.0479	4.67e-26	FAM185A
rs112648551	239386115	2	C	0.1336		-0.0837678	0.0984942	0.395083	0.720987	1		1.06956	0.0672473	0.964455	1.18612	0.202589	0.517576	1		1.06367	0.0617252	0.971605	1.16445	0.181449	0.375059	1		1.07165	0.0692	3.32e-38	ASB1-----TWIST2
rs112649209	239422814	2	G	0.186		-0.00213387	0.0875063	0.980546	0.989132	1		1.02407	0.0237849	0.933563	1.12336	0.614357	0.762112	1		1.02308	0.0228177	0.944258	1.10848	0.576977	0.737026	1		1.06823	0.066	2.56e-35	ASB1-----TWIST2
rs112666031	50044840	3	A	0.07179		-0.0626929	0.13121	0.632803	0.882872	1		1.08643	0.0828971	0.946927	1.24649	0.23711	0.539497	1		0.943675	-0.0579735	0.836152	1.06503	0.347589	0.529246	1		0.945066	-0.0565	9.3e-19	RBM6
rs112673616	239229440	2	G	0.1421		-0.126366	0.097346	0.194289	0.529761	1		1.09654	0.0921598	0.990297	1.21417	0.0763236	0.46587	1		1.05072	0.0494756	0.961236	1.14853	0.27597	0.459712	1		1.0897	0.0859	2.95e-42	TRAF3IP1
rs112689579	34811406	12	A	0.2031		-0.116496	0.0850811	0.170967	0.521671	1		1.01566	0.0155386	0.928582	1.1109	0.73404	0.827827	1		1.04291	0.0420149	0.964373	1.12785	0.292866	0.482459	1		1.04561	0.0446	2.36e-19	ALG10---
rs112739632	50501254	2	A	0.05922		-0.0171433	0.143944	0.905202	0.976458	1		1.01367	0.0135774	0.871685	1.17878	0.860048	0.90156	1		1.00839	0.008355	0.884285	1.14992	0.900749	0.950218	1		0.95342	-0.0477	9.21e-16	NRXN1
rs112750593	239302779	2	G	0.1424		-0.127406	0.0971545	0.189773	0.528507	1		1.09752	0.0930531	0.991402	1.21501	0.0728878	0.460833	1		1.05147	0.0501892	0.962081	1.14917	0.268205	0.451146	1		1.09101	0.0871	5.12e-43	TRAF3IP1
rs112795601	34228695	12	G	0.3511		-0.0835911	0.0711738	0.240247	0.576285	1		1.03113	0.0306553	0.956596	1.11148	0.423225	0.720777	1		1.06215	0.0602952	0.995021	1.13381	0.0702784	0.263447	1		1.04749	0.0464	7.4e-35	ALG10--
rs112827798	50019897	3	A	0.07179		-0.0629157	0.131195	0.631556	0.882872	1		1.08677	0.08321	0.947244	1.24685	0.235266	0.539497	1		0.943725	-0.0579205	0.836208	1.06507	0.347969	0.529287	1		0.945066	-0.0565	9.65e-19	RBM6
rs112896710	239227563	2	A	0.141		-0.142164	0.0975522	0.145073	0.495373	1		1.10368	0.0986501	0.996584	1.22228	0.0581913	0.44916	1		1.05966	0.0579481	0.969216	1.15855	0.202998	0.401279	1		1.09035	0.0865	6.75e-42	PER2---TRAF3IP1
rs112911401	50318315	3	T	0.07089		0.0151724	0.129686	0.906868	0.977317	1		1.0285	0.0281014	0.89705	1.17921	0.687117	0.819298	1		0.917241	-0.086385	0.813414	1.03432	0.158721	0.353059	1		0.940823	-0.061	2.24e-16	LSMEM2
rs112976481	34001510	12	T	0.3091		-0.101929	0.0736364	0.166334	0.521671	1		1.03173	0.031237	0.954767	1.11489	0.429711	0.720777	1		1.07636	0.073585	1.0062	1.15141	0.0323879	0.244094	1		1.05022	0.049	2.67e-39	SYT10------ALG10
rs113031421	151953203	5	A	0.1974		0.264575	0.0855674	0.00199546	0.180882	1		0.879893	-0.127955	0.803027	0.964118	0.00607977	0.402149	1		0.896147	-0.109651	0.828263	0.969594	0.00636746	0.244094	1		0.966862	-0.0337	1.58e-16	NMUR2------GRIA1
rs11303226	150186390	1	A	0.3983		-0.0639484	0.0695834	0.358116	0.68415	1		1.02752	0.0271481	0.954649	1.10596	0.469435	0.720777	1		1.03371	0.0331543	0.969706	1.10194	0.309318	0.501977	1		1.04917	0.048	2.77e-14	PLEKHO1---ANP32E
rs113047512	50511849	2	A	0.05223		-0.0628075	0.15331	0.682055	0.882872	1		1.02876	0.0283542	0.876535	1.20743	0.728534	0.824178	1		1.00382	0.00381272	0.872866	1.15441	0.957406	0.975144	1		0.95161	-0.0496	1.19e-16	NRXN1
rs113068970	239517979	2	T	0.1265		-0.0611288	0.101684	0.547751	0.825573	1		1.08176	0.0785893	0.97237	1.20345	0.148504	0.51038	1		1.03172	0.0312273	0.939634	1.13284	0.512653	0.684333	1		1.04258	0.0417	4.17e-16	ASB1------TWIST2
rs113081539	140241209	9	T	0.1713		-0.0831086	0.0892516	0.351795	0.67926	1		1.04824	0.0471126	0.954278	1.15145	0.325504	0.651766	1		1.02999	0.0295491	0.948462	1.11853	0.482467	0.658459	1		1.06833	0.0661	7.04e-19	EXD3
rs113115750	49470063	3	T	0.07039		-0.0350065	0.132207	0.791182	0.920153	1		1.0606	0.0588348	0.922953	1.21878	0.406807	0.720777	1		0.935027	-0.0671799	0.827535	1.05648	0.28096	0.467522	1		0.944122	-0.0575	1.03e-16	NICN1---DAG1
rs113162707	33648783	12	T	0.3959		-0.0304424	0.0692766	0.660361	0.882872	1		1.02332	0.0230522	0.951041	1.10109	0.537352	0.725308	1		1.05648	0.0549426	0.991411	1.12581	0.0902676	0.289486	1		1.03583	0.0352	5.74e-22	SYT10-----ALG10
rs113191211	72061041	16	A	0.1742		-0.155217	0.0896363	0.0833805	0.424637	1		1.05052	0.0492853	0.955667	1.1548	0.307337	0.630224	1		1.03451	0.0339279	0.952528	1.12355	0.420569	0.60089	1		1.03583	0.0352	4.2e-14	DHODH---HP
rs11320464	39202791	12	A	0.3966		-0.117823	0.0718371	0.101018	0.464635	1		1.03848	0.0377581	0.962722	1.1202	0.328598	0.656772	1		1.07587	0.0731296	1.00731	1.1491	0.0294905	0.244094	1		1.06152	0.0597	3.31e-21	CPNE8
rs113240734	77699071	1	A	0.2081		0.118736	0.0816538	0.14595	0.497271	1		0.904983	-0.0998391	0.829513	0.987319	0.0246269	0.44916	1		0.934729	-0.0674986	0.866627	1.00818	0.080325	0.280249	1		0.933513	-0.0688	6.46e-45	PIGK----AK5
rs113289815	34694260	12	T	0.1991		-0.156396	0.0852097	0.0664835	0.395501	1		1.03956	0.0387975	0.950523	1.13693	0.39577	0.720777	1		1.05295	0.0515957	0.973483	1.1389	0.197496	0.395247	1		1.04488	0.0439	3.5e-19	ALG10---
rs113291112	33679589	8	G	0.3357		0.104443	0.0722377	0.148269	0.501282	1		0.906683	-0.0979624	0.839783	0.978911	0.0122454	0.402149	1		0.934578	-0.0676602	0.874607	0.99866	0.0455459	0.244094	1		0.967055	-0.0335	7.5e-20	DUSP26---
rs113333746	7862366	1	A	0.05683		-0.146998	0.145822	0.313454	0.643308	1		1.12516	0.117925	0.967045	1.30914	0.126943	0.51038	1		1.10049	0.0957555	0.964441	1.25573	0.154966	0.349164	1		1.06684	0.0647	1.61e-16	PER3
rs113339696	15918069	1	G	0.3448		-0.00131432	0.0708302	0.985196	0.990889	1		0.978065	-0.0221791	0.907474	1.05415	0.561709	0.732042	1		0.977718	-0.022534	0.915983	1.04361	0.498302	0.668635	1		0.970931	-0.0295	3.96e-15	AGMAT---DDI2
rs113356263	152071637	5	T	0.2175		0.245616	0.0826703	0.00297754	0.186438	1		0.909164	-0.0952298	0.832603	0.992766	0.0338606	0.44916	1		0.906292	-0.0983937	0.839932	0.977894	0.0112084	0.244094	1		0.966765	-0.0338	6.33e-17	NMUR2------GRIA1
rs113365769	72058667	16	A	0.1742		-0.154993	0.0896353	0.0838243	0.42645	1		1.05048	0.0492472	0.955626	1.15474	0.307769	0.630711	1		1.03451	0.0339279	0.952523	1.12354	0.420649	0.600894	1		1.03541	0.0348	6.67e-14	DHODH
rs11336956	198540701	2	T	0.4082		0.0456519	0.0692707	0.509893	0.786914	1		1.0587	0.0570417	0.983937	1.13915	0.12686	0.51038	1		0.998522	-0.00147909	0.936853	1.06425	0.963736	0.979554	1		1.05686	0.0553	1.55e-16	RFTN2--MARS2
rs113375652	76599610	8	T	0.09807		0.0837823	0.113587	0.460777	0.759829	1		0.977152	-0.0231131	0.866153	1.10238	0.707146	0.819298	1		0.964113	-0.0365468	0.868221	1.0706	0.494133	0.664974	1		1.03521	0.0346	1.73e-14	HNF4G------ZFHX4
rs113377546	239303870	2	A	0.1424		-0.127379	0.0971543	0.189865	0.528507	1		1.09752	0.0930531	0.991402	1.215	0.072889	0.460833	1		1.05145	0.0501702	0.962064	1.14915	0.268379	0.451151	1		1.09111	0.0872	5.11e-43	TRAF3IP1
rs113384666	15955927	1	A	0.2198		-0.0132123	0.0813076	0.870919	0.964102	1		0.971619	-0.0287915	0.891499	1.05894	0.512012	0.720777	1		0.943595	-0.0580582	0.87541	1.01709	0.129225	0.333004	1		0.969766	-0.0307	1.18e-14	DDI2
rs11340348	153130536	6	G	0.2682		0.0991397	0.0758507	0.191241	0.528507	1		1.01785	0.0176926	0.939459	1.10278	0.66523	0.803174	1		0.961177	-0.0395967	0.896289	1.03076	0.266843	0.450114	1		0.946296	-0.0552	7.66e-17	VIP-----FBXO5
rs113420322	49972086	3	A	0.07179		-0.062582	0.131194	0.633362	0.882872	1		1.08655	0.0830075	0.947045	1.2466	0.236447	0.539497	1		0.943781	-0.0578611	0.836265	1.06512	0.348434	0.529287	1		0.945161	-0.0564	1.09e-18	MON1A--RBM6
rs113470159	152089418	5	T	0.2176		0.245204	0.0826856	0.00303154	0.186438	1		0.909402	-0.094968	0.832809	0.993038	0.0343786	0.44916	1		0.906541	-0.098119	0.840149	0.978178	0.0114541	0.244094	1		0.966958	-0.0336	7.17e-17	NMUR2------GRIA1
rs113497020	239370813	2	T	0.1559		-0.119537	0.0929279	0.198364	0.534826	1		1.07073	0.0683407	0.971141	1.18053	0.170048	0.511188	1		1.05987	0.0581463	0.973241	1.15422	0.18137	0.375059	1		1.07304	0.0705	2.24e-38	ASB1----TWIST2
rs113548027	15926615	1	C	0.334		0.00331999	0.0712266	0.962824	0.983534	1		0.971291	-0.0291292	0.900762	1.04734	0.448837	0.720777	1		0.96049	-0.0403117	0.899497	1.02562	0.228474	0.412201	1		0.970446	-0.03	1.69e-15	AGMAT----DDI2
rs113568682	152299754	5	T	0.2887		0.189563	0.0748013	0.0112903	0.249166	1		0.907131	-0.0974684	0.837691	0.982328	0.0164496	0.402149	1		0.918829	-0.0846552	0.857788	0.984214	0.0157943	0.244094	1		0.967152	-0.0334	1.24e-17	NMUR2------GRIA1
rs1135946	83284422	4	C	0.2661		-0.128885	0.0769113	0.093827	0.448749	1		1.04649	0.0454417	0.964857	1.13503	0.272807	0.58541	1		1.0417	0.040854	0.970648	1.11795	0.257035	0.442436	1		1.03262	0.0321	2.87e-14	HNRNPD
rs113598885	152141778	5	T	0.2483		0.202419	0.0787163	0.010145	0.249166	1		0.932349	-0.0700481	0.857528	1.0137	0.100758	0.51038	1		0.926624	-0.0762074	0.861916	0.99619	0.0390815	0.244094	1		0.966862	-0.0337	2.51e-17	NMUR2------GRIA1
rs113599658	239130174	2	A	0.111		-0.154391	0.106901	0.148714	0.502048	1		1.06834	0.066106	0.954907	1.19524	0.248396	0.552538	1		1.05639	0.0548574	0.957575	1.1654	0.273606	0.45656	1		1.06449	0.0625	2.14e-19	ILKAP---LOC151174
rs113616324	34789838	12	T	0.4268		0.027087	0.0701202	0.69929	0.882872	1		0.977607	-0.0226475	0.907723	1.05287	0.54952	0.7254	1		0.953248	-0.0478802	0.89369	1.01678	0.145789	0.341675	1		0.959349	-0.0415	3.97e-27	ALG10---
rs113627999	33737335	8	T	0.333		0.0946541	0.0724429	0.191389	0.528507	1		0.912741	-0.0913031	0.845234	0.98564	0.0198642	0.413357	1		0.9385	-0.0634724	0.878152	1.00299	0.0612369	0.246734	1		0.968119	-0.0324	1.46e-18	DUSP26---
rs113635099	152242554	5	G	0.289		0.191091	0.0747768	0.0106236	0.249166	1		0.906945	-0.0976735	0.837539	0.982103	0.0161928	0.402149	1		0.917438	-0.0861703	0.856505	0.982706	0.0139913	0.244094	1		0.967152	-0.0334	1.05e-17	NMUR2------GRIA1
rs113655983	152128093	5	C	0.2483		0.202434	0.078714	0.0101372	0.249166	1		0.932341	-0.0700567	0.857523	1.01369	0.100705	0.51038	1		0.926597	-0.0762365	0.861893	0.996159	0.0390014	0.244094	1		0.967152	-0.0334	4.15e-17	NMUR2------GRIA1
rs113725999	239287651	2	T	0.1424		-0.129585	0.0971801	0.182425	0.528507	1		1.09743	0.0929711	0.991283	1.21493	0.0732495	0.460833	1		1.05267	0.0513298	0.963161	1.1505	0.257579	0.442549	1		1.09079	0.0869	1.02e-42	TRAF3IP1
rs113727800	140258802	9	A	0.2121		-0.169479	0.0825405	0.0400801	0.383104	1		1.09061	0.0867372	1.00017	1.18924	0.049556	0.44916	1		1.07069	0.0683033	0.992289	1.15528	0.0783323	0.278788	1		1.06994	0.0676	1.27e-32	EXD3
rs11373485	198255495	2	A	0.4171		0.052357	0.0688659	0.447115	0.752253	1		1.05488	0.053427	0.980808	1.13454	0.150364	0.51038	1		0.99469	-0.00532415	0.933597	1.05978	0.869241	0.929942	1		1.0558	0.0543	6.06e-16	ANKRD44---SF3B1
rs113759615	151953062	5	A	0.1974		0.264586	0.085573	0.00199598	0.180882	1		0.879929	-0.127914	0.803055	0.964162	0.00609875	0.402149	1		0.896254	-0.109531	0.828358	0.969714	0.00642774	0.244094	1		0.966958	-0.0336	1.63e-16	NMUR2------GRIA1
rs113790150	152272524	5	C	0.2889		0.190499	0.0747849	0.0108763	0.249166	1		0.906579	-0.0980771	0.83719	0.981719	0.0157735	0.402149	1		0.91837	-0.0851549	0.857373	0.983706	0.0151631	0.244094	1		0.967345	-0.0332	1.76e-17	NMUR2------GRIA1
rs113799727	152078372	5	T	0.2154		0.254357	0.0828952	0.00215972	0.180882	1		0.907557	-0.0969989	0.830911	0.991273	0.0311881	0.44916	1		0.905388	-0.0993917	0.838915	0.977129	0.0106296	0.244094	1		0.966862	-0.0337	8.36e-17	NMUR2------GRIA1
rs113808756	34419911	12	T	0.1367		-0.0347534	0.0984145	0.723999	0.884421	1		0.992708	-0.00731872	0.895319	1.10069	0.889513	0.921167	1		1.01147	0.0114047	0.924182	1.10701	0.804333	0.892793	1		1.04519	0.0442	9.56e-23	ALG10---
rs113828108	87649879	5	G	0.2905		-0.158005	0.0748695	0.034857	0.353895	1		1.02901	0.0285972	0.950807	1.11364	0.47826	0.720777	1		0.992553	-0.00747487	0.926619	1.06318	0.831228	0.911183	1		1.03365	0.0331	3.77e-19	TMEM161B-----MEF2C
rs113844564	152317522	5	A	0.2887		0.189686	0.0748116	0.0112483	0.249166	1		0.907011	-0.0976007	0.83757	0.982208	0.0163179	0.402149	1		0.918905	-0.0845725	0.85785	0.984304	0.0159109	0.244094	1		0.967055	-0.0335	1.38e-17	NMUR2------GRIA1
rs113851554	66750564	2	T	0.07386		-0.174007	0.126878	0.170278	0.521671	1		1.10799	0.102548	0.969894	1.26576	0.131071	0.51038	1		0.997282	-0.0027217	0.887168	1.12106	0.963639	0.979554	1		1.05665	0.0551	1.66e-13	MEIS1
rs1138536	50153356	3	T	0.3885		-0.0302052	0.0694596	0.663677	0.882872	1		1.01545	0.0153319	0.943755	1.0926	0.681479	0.817421	1		1.04555	0.0445431	0.980903	1.11445	0.171375	0.362887	1		1.02819	0.0278	1.29e-14	RBM5
rs113897692	152176786	5	G	0.2485		0.208201	0.0787081	0.00818075	0.249166	1		0.930458	-0.0720783	0.855788	1.01164	0.0912658	0.495434	1		0.924075	-0.078962	0.859546	0.99345	0.0325249	0.244094	1		0.966282	-0.0343	9.89e-18	NMUR2------GRIA1
rs113919494	21083435	1	A	0.4622		-0.0053368	0.0679959	0.937443	0.983534	1		1.02245	0.0222017	0.951545	1.09864	0.544886	0.7254	1		0.996557	-0.00344894	0.935917	1.06113	0.914254	0.955925	1		0.970057	-0.0304	3.06e-17	HP1BP3
rs113938391	77241992	3	G	0.1575		0.251458	0.0921633	0.00637936	0.214259	1		0.900782	-0.104492	0.816073	0.994283	0.0381026	0.44916	1		0.903433	-0.101553	0.829928	0.983447	0.0190036	0.244094	1		0.967442	-0.0331	2.58e-15	ROBO2
rs113964240	198456310	2	A	0.383		-0.0069282	0.0699458	0.9211	0.982397	1		0.934309	-0.0679481	0.867555	1.0062	0.0724094	0.460833	1		0.980837	-0.019349	0.919618	1.04613	0.55625	0.715271	1		0.96493	-0.0357	2e-22	RFTN2
rs11398958	198237139	2	C	0.4197		0.052231	0.0685425	0.446071	0.75218	1		1.05667	0.0551225	0.982803	1.13609	0.136008	0.51038	1		0.99695	-0.00305466	0.935988	1.06188	0.924394	0.955925	1		1.05675	0.0552	1.41e-16	ANKRD44----SF3B1
rs113991966	34085979	12	A	0.4357		0.0873878	0.0685537	0.202443	0.53931	1		0.94585	-0.0556713	0.879621	1.01707	0.132816	0.51038	1		0.937375	-0.0646719	0.87993	0.998569	0.0450344	0.244094	1		0.965316	-0.0353	5.62e-21	SYT10-----ALG10
rs11423593	198692686	2	G	0.3875		0.0620092	0.0700863	0.376318	0.706438	1		1.05629	0.0547628	0.980908	1.13747	0.147144	0.51038	1		0.990091	-0.00995842	0.92829	1.05601	0.762016	0.870288	1		1.05285	0.0515	1.73e-14	PLCL1
rs114328297	91190854	1	G	0.1553		0.00991693	0.0925497	0.914671	0.979725	1		1.01375	0.0136563	0.919538	1.11762	0.783719	0.858102	1		0.954603	-0.0464597	0.876053	1.04019	0.288932	0.478217	1		0.959062	-0.0418	3.88e-21	BARHL2----ZNF644
rs114548131	54992796	6	G	0.1277		0.195414	0.101308	0.0537815	0.387386	1		0.900991	-0.10426	0.808469	1.0041	0.059306	0.44916	1		0.875181	-0.133325	0.796545	0.961581	0.00551101	0.244094	1		0.958295	-0.0426	8.52e-17	FAM83B-----HCRTR2
rs1145583	150338322	1	T	0.4122		0.122367	0.0689667	0.0760562	0.397004	1		0.973728	-0.0266233	0.905158	1.04749	0.474872	0.720777	1		0.937886	-0.0641269	0.880125	0.999438	0.0480093	0.244094	1		0.96127	-0.0395	1.02e-29	RPRD2
rs1147169	198901395	2	T	0.3748		0.0709147	0.0712366	0.319534	0.648535	1		1.03546	0.0348458	0.960407	1.11638	0.364037	0.705208	1		0.993809	-0.00621024	0.930984	1.06087	0.852137	0.921541	1		1.03076	0.0303	7.43e-15	PLCL1
rs114781468	53194326	8	T	0.1422		-0.0109372	0.0968428	0.910083	0.978058	1		1.0584	0.0567583	0.956109	1.17164	0.273744	0.586508	1		0.988698	-0.0113664	0.904387	1.08087	0.802641	0.891683	1		0.965799	-0.0348	3.68e-15	ST18
rs11488831	34424537	12	A	0.4404		0.0257676	0.0688375	0.708173	0.882872	1		0.975203	-0.0251096	0.906737	1.04884	0.498993	0.720777	1		0.961266	-0.0395041	0.902189	1.02421	0.22219	0.412201	1		0.959541	-0.0413	5.01e-28	ALG10---
rs114895731	33954905	12	T	0.1283		0.0470291	0.100621	0.640236	0.882872	1		0.976317	-0.023968	0.878411	1.08514	0.656655	0.798111	1		1.01351	0.0134196	0.924151	1.11151	0.775664	0.873965	1		1.04498	0.044	2.58e-25	SYT10------ALG10
rs11489734	50635730	7	A	0.4704		0.0920933	0.0674085	0.171918	0.521671	1		0.983168	-0.0169753	0.91564	1.05568	0.640098	0.783795	1		0.960248	-0.0405637	0.902388	1.02182	0.200806	0.398982	1		0.969282	-0.0312	9.82e-19	DDC---GRB10
rs11489736	50645372	7	G	0.4704		0.0920026	0.0674109	0.172356	0.521671	1		0.983201	-0.0169417	0.915668	1.05571	0.64076	0.783795	1		0.960291	-0.0405189	0.902426	1.02187	0.201309	0.398982	1		0.969185	-0.0313	7.29e-19	DDC----GRB10
rs11494598	34643978	12	A	0.4385		0.0289439	0.0695799	0.677436	0.882872	1		0.975726	-0.0245735	0.906501	1.05024	0.512797	0.720777	1		0.953297	-0.0478288	0.894119	1.01639	0.143538	0.340772	1		0.959637	-0.0412	2.35e-27	ALG10---
rs11494599	34644058	12	T	0.4385		0.0289706	0.0695844	0.677175	0.882872	1		0.975724	-0.0245755	0.906495	1.05024	0.512788	0.720777	1		0.953264	-0.0478634	0.894085	1.01636	0.143283	0.340772	1		0.959253	-0.0416	1.45e-27	ALG10---
rs11494603	34672390	12	T	0.4275		0.0286909	0.0699792	0.681824	0.882872	1		0.975907	-0.024388	0.906277	1.05089	0.518446	0.721522	1		0.95147	-0.0497471	0.892139	1.01475	0.12994	0.333004	1		0.959637	-0.0412	2.77e-27	ALG10---
rs11494609	34703568	12	G	0.4275		0.0293188	0.070019	0.675429	0.882872	1		0.975756	-0.0245427	0.906099	1.05077	0.516036	0.720777	1		0.951447	-0.0497713	0.892084	1.01476	0.129984	0.333004	1		0.959637	-0.0412	3.41e-27	ALG10---
rs11494610	34705363	12	C	0.4275		0.029318	0.0700181	0.675432	0.882872	1		0.975759	-0.0245396	0.906102	1.05077	0.516076	0.720777	1		0.951446	-0.0497723	0.892083	1.01476	0.129969	0.333004	1		0.959637	-0.0412	3.4e-27	ALG10---
rs11494611	34712400	12	T	0.4275		0.0293655	0.0700194	0.674942	0.882872	1		0.975781	-0.0245171	0.906122	1.0508	0.51648	0.720777	1		0.951391	-0.0498302	0.89203	1.0147	0.12954	0.333004	1		0.959637	-0.0412	3.85e-27	ALG10---
rs11494612	34739160	12	A	0.4275		0.029461	0.0700224	0.673959	0.882872	1		0.975735	-0.0245642	0.906076	1.05075	0.515691	0.720777	1		0.951359	-0.0498638	0.891998	1.01467	0.129298	0.333004	1		0.959541	-0.0413	2.41e-27	ALG10---
rs11494810	33952881	12	A	0.4631		0.0708429	0.0680083	0.297594	0.643308	1		0.9542	-0.046882	0.887919	1.02543	0.201827	0.517576	1		0.946844	-0.0546209	0.889269	1.00815	0.087919	0.287575	1		0.965123	-0.0355	3.41e-22	SYT10------ALG10
rs11494828	34225870	12	A	0.4347		0.0847206	0.0687054	0.217578	0.550751	1		0.945973	-0.0555413	0.879583	1.01737	0.134648	0.51038	1		0.939567	-0.0623361	0.881879	1.00103	0.0538331	0.244094	1		0.964737	-0.0359	1.59e-21	ALG10--
rs11494834	34276084	12	G	0.4714		0.025975	0.0688054	0.705803	0.882872	1		0.961821	-0.0389269	0.894336	1.0344	0.294282	0.61353	1		0.966675	-0.0338929	0.907347	1.02988	0.294272	0.483761	1		0.965702	-0.0349	5e-21	ALG10--
rs11494835	34351573	12	C	0.4394		0.0234228	0.0688351	0.733659	0.887172	1		0.97871	-0.0215199	0.909985	1.05263	0.562383	0.732216	1		0.955061	-0.0459801	0.896352	1.01762	0.155465	0.349164	1		0.960982	-0.0398	1.14e-25	ALG10---
rs11494836	34425083	12	G	0.4374		0.0241233	0.0689857	0.726585	0.884421	1		0.975935	-0.0243593	0.907268	1.0498	0.512864	0.720777	1		0.954536	-0.0465299	0.895754	1.01718	0.151339	0.346516	1		0.959253	-0.0416	7.84e-28	ALG10---
rs11494841	34564285	12	C	0.4406		0.0262264	0.0692454	0.704888	0.882872	1		0.974716	-0.0256091	0.905903	1.04876	0.492996	0.720777	1		0.95994	-0.0408845	0.900612	1.02318	0.209102	0.40442	1		0.959541	-0.0413	7.56e-28	ALG10---
rs11494843	34568359	12	A	0.4376		0.0259967	0.0694071	0.708003	0.882872	1		0.975004	-0.0253137	0.906005	1.04926	0.499068	0.720777	1		0.952059	-0.0491283	0.893087	1.01492	0.132097	0.333684	1		0.959445	-0.0414	2.27e-27	ALG10---
rs11494847	34590096	12	T	0.4376		0.0259205	0.0693491	0.708588	0.882872	1		0.975017	-0.0253004	0.906072	1.04921	0.498938	0.720777	1		0.952235	-0.0489434	0.893299	1.01506	0.133247	0.333684	1		0.959445	-0.0414	2.08e-27	ALG10---
rs11494848	34606146	12	A	0.4379		0.024593	0.0694314	0.723195	0.884421	1		0.978293	-0.0219461	0.909036	1.05283	0.557988	0.729888	1		0.953997	-0.0470948	0.894889	1.01701	0.148982	0.344877	1		0.959445	-0.0414	2.21e-27	ALG10---
rs11494853	34618685	12	A	0.4379		0.0248275	0.0694271	0.720648	0.883207	1		0.978169	-0.0220728	0.908925	1.05269	0.555705	0.728652	1		0.953845	-0.0472541	0.89475	1.01684	0.147594	0.342362	1		0.959541	-0.0413	1.86e-27	ALG10---
rs11494861	34632098	12	G	0.4375		0.0252941	0.0694955	0.715892	0.882872	1		0.978294	-0.021945	0.908973	1.0529	0.55839	0.729888	1		0.954028	-0.0470623	0.894864	1.0171	0.149651	0.345412	1		0.959541	-0.0413	2.03e-27	ALG10---
rs11494868	34640079	12	C	0.4385		0.0287755	0.0695622	0.67913	0.882872	1		0.975752	-0.0245468	0.906543	1.05025	0.513157	0.720777	1		0.953396	-0.0477249	0.894226	1.01648	0.144306	0.341641	1		0.959541	-0.0413	1.77e-27	ALG10---
rs11494882	34680713	12	A	0.4274		0.0293055	0.0700033	0.675499	0.882872	1		0.975772	-0.0245263	0.906129	1.05077	0.516215	0.720777	1		0.9514	-0.0498207	0.892053	1.01469	0.129505	0.333004	1		0.959637	-0.0412	3.36e-27	ALG10---
rs11494883	34685328	12	T	0.4274		0.0293248	0.0700034	0.675298	0.882872	1		0.975773	-0.0245253	0.90613	1.05077	0.516238	0.720777	1		0.951397	-0.0498238	0.89205	1.01469	0.129479	0.333004	1		0.959445	-0.0414	2.08e-27	ALG10---
rs11494884	34697805	12	A	0.4162		0.0230035	0.0710315	0.746062	0.894558	1		0.980319	-0.0198773	0.909355	1.05682	0.604127	0.758661	1		0.95679	-0.0441713	0.896266	1.0214	0.185222	0.381027	1		0.959637	-0.0412	3.97e-27	ALG10---
rs11494894	34738966	12	T	0.4275		0.0294717	0.0700224	0.673847	0.882872	1		0.975731	-0.0245683	0.906072	1.05075	0.515614	0.720777	1		0.951357	-0.0498659	0.891995	1.01467	0.129279	0.333004	1		0.959733	-0.0411	4.44e-27	ALG10---
rs11494902	34787613	12	G	0.4268		0.0270919	0.07012	0.699238	0.882872	1		0.977606	-0.0226486	0.907722	1.05287	0.549492	0.7254	1		0.953248	-0.0478802	0.89369	1.01677	0.145783	0.341675	1		0.959349	-0.0415	3.92e-27	ALG10---
rs11494905	34801642	12	A	0.3967		0.016189	0.0718426	0.821721	0.938042	1		0.986111	-0.0139864	0.914027	1.06388	0.718005	0.820658	1		0.953208	-0.0479221	0.892208	1.01838	0.155538	0.349164	1		0.959445	-0.0414	6.18e-27	ALG10---
rs11494906	34801663	12	A	0.3968		0.0163943	0.0718265	0.819459	0.937916	1		0.986018	-0.0140807	0.913955	1.06376	0.716119	0.820658	1		0.953086	-0.0480501	0.892107	1.01823	0.154342	0.349164	1		0.959445	-0.0414	5.91e-27	ALG10---
rs11494907	34805561	12	G	0.3983		0.0160148	0.0717769	0.823448	0.938779	1		0.985868	-0.0142328	0.913863	1.06355	0.713014	0.820658	1		0.953266	-0.0478613	0.892318	1.01838	0.155673	0.349262	1		0.959445	-0.0414	6.04e-27	ALG10---
rs11494908	34805836	12	C	0.3983		0.0163747	0.0717651	0.81952	0.937916	1		0.985831	-0.0142703	0.913839	1.06349	0.712249	0.820658	1		0.952955	-0.0481876	0.892035	1.01804	0.152822	0.347438	1		0.959445	-0.0414	5.37e-27	ALG10---
rs11496066	102486254	7	C	0.1843		0.141253	0.0860929	0.100902	0.464377	1		0.877677	-0.130477	0.800263	0.96258	0.00561484	0.402149	1		0.869957	-0.139311	0.80306	0.942426	0.000643764	0.244094	1		0.955329	-0.0457	1.12e-23	FBXL13
rs114993052	91190855	1	A	0.1553		0.00991709	0.0925496	0.91467	0.979725	1		1.01375	0.0136563	0.919538	1.11762	0.783721	0.858102	1		0.954603	-0.0464597	0.876053	1.04019	0.288932	0.478217	1		0.959062	-0.0418	4.42e-21	BARHL2----ZNF644
rs11502497	34677869	12	G	0.4314		0.0339805	0.0698633	0.626709	0.882872	1		0.972474	-0.0279119	0.903205	1.04705	0.459085	0.720777	1		0.956317	-0.0446658	0.896773	1.01981	0.173268	0.363586	1		0.959733	-0.0411	1.05e-27	ALG10---
rs11502501	34770955	12	T	0.2217		-0.104127	0.0822843	0.205747	0.544322	1		1.0473	0.0462154	0.960668	1.14175	0.294113	0.613343	1		1.03964	0.0388745	0.963819	1.12143	0.314323	0.50773	1		1.04196	0.0411	4.87e-24	ALG10---
rs11502817	34010676	12	C	0.309		-0.0987742	0.0736173	0.179726	0.527967	1		1.02839	0.0279945	0.951684	1.11127	0.479089	0.720777	1		1.07266	0.0701415	1.00275	1.14745	0.041377	0.244094	1		1.05054	0.0493	1.01e-39	SYT10------ALG10
rs11503917	39200374	12	C	0.411		-0.107846	0.0723247	0.135968	0.484144	1		1.03352	0.0329705	0.957631	1.11542	0.396813	0.720777	1		1.07433	0.0716972	1.00548	1.14791	0.0338778	0.244094	1		1.06162	0.0598	3.74e-21	CPNE8
rs1150603	13189218	6	A	0.4186		-0.221697	0.0686503	0.00124607	0.180882	1		1.135	0.126633	1.05558	1.2204	0.000623369	0.402149	1		1.088	0.0843411	1.02154	1.15878	0.00872402	0.244094	1		1.03149	0.031	4.52e-18	PHACTR1
rs1150605	13188064	6	C	0.4824		0.178914	0.0672929	0.00786027	0.245348	1		0.945875	-0.0556449	0.880811	1.01574	0.125933	0.51038	1		0.922551	-0.0806126	0.867074	0.981577	0.0108461	0.244094	1		0.970834	-0.0296	3.19e-16	PHACTR1
rs1150613	13180371	6	T	0.4879		0.185023	0.0672319	0.00593729	0.214259	1		0.943159	-0.0585204	0.87835	1.01275	0.107145	0.51038	1		0.917489	-0.0861147	0.862341	0.976164	0.00647433	0.244094	1		0.970931	-0.0295	3.93e-16	PHACTR1
rs11507683	140262424	9	T	0.2121		-0.169096	0.082538	0.0405257	0.383109	1		1.09027	0.0864254	0.999854	1.18886	0.0503868	0.44916	1		1.07055	0.0681725	0.992159	1.15513	0.0789076	0.278788	1		1.06994	0.0676	1.47e-32	EXD3
rs11513277	34074799	12	T	0.4357		0.0891848	0.0685893	0.193548	0.528858	1		0.945321	-0.0562307	0.879099	1.01653	0.129149	0.51038	1		0.93646	-0.0656485	0.879043	0.997627	0.0419959	0.244094	1		0.965412	-0.0352	4.34e-21	SYT10------ALG10
rs11513282	34336101	12	G	0.4352		0.0804142	0.0687831	0.242402	0.578789	1		0.948318	-0.0530654	0.881704	1.01996	0.153286	0.51038	1		0.942496	-0.0592236	0.884577	1.00421	0.0672196	0.254947	1		0.96358	-0.0371	1.4e-22	ALG10---
rs11513286	34580437	12	A	0.4376		0.0258904	0.0693291	0.70883	0.882872	1		0.975014	-0.0253034	0.906089	1.04918	0.498764	0.720777	1		0.952244	-0.048934	0.893323	1.01505	0.133211	0.333684	1		0.959445	-0.0414	2.04e-27	ALG10---
rs11513287	34584351	12	A	0.4376		0.0258597	0.0693303	0.709164	0.882872	1		0.975022	-0.0252952	0.906095	1.04919	0.498913	0.720777	1		0.952276	-0.0489004	0.893352	1.01509	0.133489	0.333684	1		0.959541	-0.0413	2.45e-27	ALG10---
rs11513291	34602405	12	A	0.4376		0.0258993	0.0693344	0.708756	0.882872	1		0.975023	-0.0252942	0.906092	1.0492	0.49895	0.720777	1		0.952219	-0.0489602	0.893295	1.01503	0.133033	0.333684	1		0.959445	-0.0414	2.17e-27	ALG10---
rs11513295	34630772	12	A	0.4375		0.0252919	0.0694955	0.715916	0.882872	1		0.978294	-0.021945	0.908974	1.0529	0.558398	0.729888	1		0.954029	-0.0470612	0.894865	1.0171	0.149659	0.345412	1		0.959445	-0.0414	1.62e-27	ALG10---
rs11513296	34652681	12	A	0.4384		0.0285632	0.0695762	0.681429	0.882872	1		0.976068	-0.024223	0.906824	1.0506	0.518795	0.721522	1		0.953686	-0.0474208	0.894489	1.0168	0.146957	0.342344	1		0.959733	-0.0411	3.82e-27	ALG10---
rs11513301	34714843	12	C	0.4318		0.0263939	0.0697954	0.705322	0.882872	1		0.974814	-0.0255086	0.905458	1.04948	0.49816	0.720777	1		0.958081	-0.042823	0.898507	1.02161	0.19109	0.386483	1		0.959829	-0.041	1.03e-27	ALG10---
rs11513303	34729100	12	A	0.4275		0.0294707	0.0700212	0.673853	0.882872	1		0.975756	-0.0245427	0.906097	1.05077	0.516046	0.720777	1		0.951366	-0.0498564	0.892005	1.01468	0.129347	0.333004	1		0.959637	-0.0412	3.02e-27	ALG10---
rs11513513	34009739	12	T	0.4625		0.0690928	0.0679296	0.309128	0.643308	1		0.953957	-0.0471367	0.887776	1.02507	0.198821	0.517576	1		0.946543	-0.0549389	0.889052	1.00775	0.0857226	0.284154	1		0.965219	-0.0354	5.85e-22	SYT10------ALG10
rs11513519	34075077	12	A	0.4357		0.0883291	0.0685334	0.197491	0.534725	1		0.945488	-0.0560541	0.879304	1.01665	0.130047	0.51038	1		0.937016	-0.0650549	0.879608	0.998171	0.0437239	0.244094	1		0.965412	-0.0352	4.4e-21	SYT10------ALG10
rs11513525	34290058	12	A	0.4351		0.0803274	0.0687481	0.242671	0.579074	1		0.94777	-0.0536434	0.881224	1.01934	0.148673	0.51038	1		0.942357	-0.0593711	0.884472	1.00403	0.0664196	0.253403	1		0.964544	-0.0361	7.67e-22	ALG10---
rs11513535	34589526	12	T	0.4376		0.0259074	0.0693302	0.708652	0.882872	1		0.975003	-0.0253147	0.906077	1.04917	0.498578	0.720777	1		0.95224	-0.0489382	0.893318	1.01505	0.133185	0.333684	1		0.959445	-0.0414	2.17e-27	ALG10---
rs11513550	34662594	12	G	0.4384		0.0284077	0.0695794	0.683082	0.882872	1		0.976023	-0.0242691	0.906778	1.05055	0.51802	0.721351	1		0.953623	-0.0474869	0.894425	1.01674	0.146427	0.341976	1		0.959829	-0.041	4.37e-27	ALG10---
rs11513551	34665479	12	C	0.4384		0.0287648	0.0695717	0.679285	0.882872	1		0.975932	-0.0243624	0.906702	1.05045	0.516372	0.720777	1		0.953535	-0.0475791	0.89435	1.01664	0.14559	0.341675	1		0.959733	-0.0411	4.08e-27	ALG10---
rs11513556	34674886	12	C	0.4275		0.0287252	0.069979	0.681463	0.882872	1		0.975865	-0.024431	0.906238	1.05084	0.517705	0.721044	1		0.951418	-0.0498018	0.892091	1.01469	0.129509	0.333004	1		0.959637	-0.0412	3.12e-27	ALG10---
rs11513558	34696148	12	A	0.4275		0.029347	0.070019	0.675134	0.882872	1		0.975744	-0.024555	0.906088	1.05076	0.515821	0.720777	1		0.951436	-0.0497829	0.892073	1.01475	0.129889	0.333004	1		0.959637	-0.0412	3.96e-27	ALG10---
rs11513561	34709507	12	G	0.4275		0.029468	0.0700243	0.673895	0.882872	1		0.975727	-0.0245724	0.906067	1.05074	0.515559	0.720777	1		0.951315	-0.04991	0.891954	1.01463	0.128949	0.333004	1		0.959637	-0.0412	3.34e-27	ALG10---
rs11513564	34714059	12	C	0.4318		0.0265144	0.0697768	0.703965	0.882872	1		0.974684	-0.025642	0.905354	1.04932	0.495795	0.720777	1		0.958069	-0.0428355	0.898511	1.02158	0.190841	0.386483	1		0.959829	-0.041	1.25e-27	ALG10---
rs11513565	34714393	12	G	0.4318		0.0262757	0.0697979	0.706591	0.882872	1		0.974817	-0.0255055	0.905458	1.04949	0.498223	0.720777	1		0.958076	-0.0428282	0.8985	1.0216	0.191042	0.386483	1		0.959829	-0.041	1.56e-27	ALG10---
rs11513566	34714405	12	C	0.4362		0.0468973	0.0700673	0.503313	0.782363	1		0.960149	-0.0406668	0.891555	1.03402	0.282212	0.595584	1		0.944761	-0.0568233	0.885736	1.00772	0.0842872	0.284154	1		0.959925	-0.0409	8.38e-27	ALG10---
rs11513567	34718729	12	C	0.4324		0.0291134	0.0699684	0.677353	0.882872	1		0.975645	-0.0246565	0.906062	1.05057	0.513668	0.720777	1		0.959373	-0.0414753	0.899555	1.02317	0.206709	0.40442	1		0.959829	-0.041	1.02e-27	ALG10---
rs11513571	34724028	12	A	0.4275		0.0293988	0.0700204	0.674599	0.882872	1		0.975771	-0.0245274	0.906112	1.05079	0.516311	0.720777	1		0.951383	-0.0498386	0.892021	1.0147	0.129476	0.333004	1		0.959637	-0.0412	3.33e-27	ALG10---
rs11513581	34733188	12	A	0.4275		0.0295543	0.0700233	0.672991	0.882872	1		0.975722	-0.0245776	0.906063	1.05074	0.515467	0.720777	1		0.951421	-0.0497986	0.892054	1.01474	0.129804	0.333004	1		0.959541	-0.0413	2.89e-27	ALG10---
rs11513585	34742923	12	T	0.4275		0.0294768	0.0700228	0.673796	0.882872	1		0.975723	-0.0245765	0.906064	1.05074	0.515478	0.720777	1		0.951358	-0.0498648	0.891996	1.01467	0.129287	0.333004	1		0.959637	-0.0412	3.8e-27	ALG10---
rs11513586	34744692	12	A	0.4275		0.0294922	0.0700235	0.673639	0.882872	1		0.975711	-0.0245888	0.906052	1.05072	0.515269	0.720777	1		0.951357	-0.0498659	0.891994	1.01467	0.129285	0.333004	1		0.959637	-0.0412	2.34e-27	ALG10---
rs11513587	34765543	12	T	0.4312		0.0239814	0.0699093	0.731581	0.886532	1		0.976638	-0.0236392	0.907047	1.05157	0.530818	0.723329	1		0.959896	-0.0409303	0.900116	1.02365	0.212169	0.40442	1		0.959541	-0.0413	5.4e-28	ALG10---
rs11513588	34767987	12	T	0.4268		0.0270771	0.070119	0.69939	0.882872	1		0.977601	-0.0226537	0.907719	1.05286	0.549404	0.7254	1		0.953232	-0.047897	0.893676	1.01676	0.145635	0.341675	1		0.959445	-0.0414	1.97e-27	ALG10---
rs11513592	34796589	12	G	0.4013		0.0132292	0.0715537	0.853325	0.955117	1		0.98477	-0.0153472	0.913082	1.06209	0.690658	0.819298	1		0.960247	-0.0405647	0.89906	1.0256	0.227222	0.412201	1		0.959349	-0.0415	2.1e-27	ALG10---
rs11513597	34812658	12	T	0.4333		0.0291372	0.0700816	0.677597	0.882872	1		0.974462	-0.0258698	0.904851	1.04943	0.493889	0.720777	1		0.960679	-0.040115	0.900712	1.02464	0.222528	0.412201	1		0.959637	-0.0412	2.29e-27	ALG10---
rs11513598	34816919	12	C	0.4289		0.0324251	0.0703055	0.644666	0.882872	1		0.975418	-0.0248892	0.905505	1.05073	0.511892	0.720777	1		0.953916	-0.0471797	0.894168	1.01766	0.152826	0.347438	1		0.959445	-0.0414	5.68e-27	ALG10---
rs11514111	39192803	12	A	0.4403		0.0454952	0.0710956	0.522247	0.798167	1		0.976426	-0.0238563	0.905738	1.05263	0.533816	0.723329	1		0.93924	-0.0626842	0.879851	1.00264	0.0599841	0.246734	1		0.94658	-0.0549	1.04e-17	CPNE8
rs11516134	140282285	9	C	0.3183		-0.174072	0.0725835	0.0164987	0.273093	1		1.07378	0.0711851	0.994832	1.15899	0.0677017	0.454242	1		1.08393	0.0805933	1.01364	1.15911	0.0184758	0.244094	1		1.03221	0.0317	4.57e-14	EXD3
rs11519121	34086563	12	T	0.4357		0.0874106	0.0685527	0.202319	0.53931	1		0.945836	-0.0556861	0.879609	1.01705	0.132704	0.51038	1		0.937369	-0.0646783	0.879925	0.998563	0.0450123	0.244094	1		0.965412	-0.0352	4.58e-21	SYT10-----ALG10
rs11519123	34436478	12	G	0.4404		0.0257551	0.0688377	0.70831	0.882872	1		0.975207	-0.0251055	0.906741	1.04884	0.499066	0.720777	1		0.961267	-0.0395031	0.90219	1.02421	0.222207	0.412201	1		0.959637	-0.0412	5.58e-28	ALG10---
rs11519125	34570711	12	C	0.4406		0.0263111	0.0693237	0.704297	0.882872	1		0.974773	-0.0255507	0.905882	1.0489	0.49446	0.720777	1		0.959725	-0.0411085	0.900346	1.02302	0.207121	0.40442	1		0.959733	-0.0411	1.29e-27	ALG10---
rs11519127	34584292	12	C	0.4376		0.0258964	0.0693293	0.708767	0.882872	1		0.975013	-0.0253045	0.906087	1.04918	0.498741	0.720777	1		0.952255	-0.0489224	0.893334	1.01506	0.133309	0.333684	1		0.959445	-0.0414	2.45e-27	ALG10---
rs11519133	34630540	12	A	0.4375		0.0252038	0.0694992	0.716877	0.882872	1		0.978361	-0.0218766	0.909032	1.05298	0.559649	0.73081	1		0.954095	-0.046992	0.894924	1.01718	0.150275	0.346375	1		0.959253	-0.0416	2.09e-27	ALG10---
rs11519136	34669345	12	G	0.4281		0.0302397	0.0699295	0.66544	0.882872	1		0.975102	-0.0252132	0.905576	1.04997	0.504094	0.720777	1		0.951503	-0.0497124	0.892211	1.01473	0.129928	0.333004	1		0.959541	-0.0413	2.42e-27	ALG10---
rs11519137	34681598	12	T	0.4274		0.029308	0.0700029	0.67547	0.882872	1		0.975774	-0.0245243	0.906131	1.05077	0.516258	0.720777	1		0.951399	-0.0498217	0.892052	1.01469	0.129493	0.333004	1		0.959637	-0.0412	3.52e-27	ALG10---
rs11519142	34810884	12	C	0.4291		0.0298695	0.0703057	0.670957	0.882872	1		0.978503	-0.0217314	0.908379	1.05404	0.56679	0.735051	1		0.954847	-0.0462042	0.895043	1.01865	0.161477	0.354495	1		0.959445	-0.0414	6.68e-27	ALG10---
rs11519144	34819926	12	T	0.4351		0.0299255	0.0701034	0.669481	0.882872	1		0.976083	-0.0242077	0.906331	1.0512	0.522226	0.723329	1		0.956948	-0.0440062	0.897174	1.0207	0.181143	0.374897	1		0.959637	-0.0412	3.97e-27	ALG10---
rs11519382	33916328	12	T	0.4568		0.0642611	0.06809	0.345319	0.672322	1		0.957554	-0.0433732	0.890957	1.02913	0.23828	0.539497	1		0.949246	-0.0520873	0.891474	1.01076	0.103984	0.30899	1		0.967539	-0.033	3.25e-19	SYT10------ALG10
rs11519389	34086519	12	A	0.4648		0.0701535	0.067948	0.301891	0.643308	1		0.951099	-0.0501371	0.8851	1.02202	0.171824	0.511188	1		0.948752	-0.0526078	0.891115	1.01012	0.0999375	0.304011	1		0.964833	-0.0358	3.05e-22	SYT10-----ALG10
rs11519398	34473553	12	T	0.4364		0.0259679	0.0691744	0.707375	0.882872	1		0.974827	-0.0254953	0.906061	1.04881	0.494547	0.720777	1		0.95329	-0.0478361	0.894433	1.01602	0.14124	0.339664	1		0.959349	-0.0415	1.02e-27	ALG10---
rs11519415	34623673	12	A	0.4379		0.0248326	0.0694275	0.720595	0.883207	1		0.978169	-0.0220728	0.908924	1.05269	0.555705	0.728652	1		0.953843	-0.0472562	0.894747	1.01684	0.147578	0.342362	1		0.959445	-0.0414	1.55e-27	ALG10---
rs11519430	34665721	12	T	0.4384		0.0287668	0.0695716	0.679263	0.882872	1		0.975932	-0.0243624	0.906702	1.05045	0.516372	0.720777	1		0.953535	-0.0475791	0.89435	1.01664	0.145588	0.341675	1		0.959733	-0.0411	3.6e-27	ALG10---
rs11519432	34675949	12	T	0.4272		0.0289525	0.0700116	0.679224	0.882872	1		0.976131	-0.0241585	0.906454	1.05116	0.522582	0.723329	1		0.95028	-0.0509986	0.890986	1.01352	0.120796	0.32564	1		0.959541	-0.0413	2.6e-27	ALG10---
rs11519441	34712520	12	A	0.4273		0.0295431	0.070038	0.673172	0.882872	1		0.975768	-0.0245304	0.906092	1.0508	0.516356	0.720777	1		0.951361	-0.0498617	0.891983	1.01469	0.129411	0.333004	1		0.959637	-0.0412	4.56e-27	ALG10---
rs11519444	34721196	12	A	0.4275		0.0293929	0.0700202	0.674661	0.882872	1		0.975773	-0.0245253	0.906113	1.05079	0.516335	0.720777	1		0.951384	-0.0498375	0.892023	1.0147	0.129488	0.333004	1		0.959637	-0.0412	3.24e-27	ALG10---
rs11519446	34736228	12	T	0.451		0.0644207	0.0696015	0.354702	0.682052	1		0.969019	-0.0314711	0.900211	1.04309	0.402348	0.720777	1		0.943592	-0.0580614	0.88508	1.00597	0.0754591	0.275663	1		0.958103	-0.0428	2.01e-29	ALG10---
rs11519449	34737741	12	G	0.4274		0.0295038	0.07007	0.673722	0.882872	1		0.975892	-0.0244034	0.906175	1.05097	0.518723	0.721522	1		0.951259	-0.0499689	0.891864	1.01461	0.128756	0.333004	1		0.959541	-0.0413	2.74e-27	ALG10---
rs11519459	34798359	12	T	0.3968		0.0165466	0.0718059	0.81776	0.937916	1		0.985835	-0.0142663	0.913804	1.06354	0.712478	0.820658	1		0.953109	-0.048026	0.892146	1.01824	0.154431	0.349164	1		0.959445	-0.0414	5.97e-27	ALG10---
rs11519461	34809568	12	C	0.428		0.0275508	0.0704426	0.695728	0.882872	1		0.978588	-0.0216446	0.908333	1.05428	0.56906	0.737242	1		0.955432	-0.0455917	0.895486	1.01939	0.167884	0.36003	1		0.959541	-0.0413	6.63e-27	ALG10---
rs11519463	34812759	12	G	0.4301		0.0302434	0.0702462	0.666819	0.882872	1		0.974472	-0.0258595	0.90469	1.04964	0.495164	0.720777	1		0.952305	-0.0488699	0.892727	1.01586	0.138177	0.338062	1		0.959637	-0.0412	8.06e-27	ALG10---
rs11519466	34818931	12	G	0.429		0.0319633	0.0703534	0.649608	0.882872	1		0.975694	-0.0246063	0.905717	1.05108	0.516968	0.720809	1		0.953798	-0.0473034	0.894018	1.01758	0.152033	0.346933	1		0.959253	-0.0416	4.02e-27	ALG10---
rs11522824	34562902	12	A	0.4375		0.0264087	0.0694027	0.703575	0.882872	1		0.975135	-0.0251794	0.906131	1.04939	0.501314	0.720777	1		0.951646	-0.0495622	0.892703	1.01448	0.128697	0.333004	1		0.959445	-0.0414	2.08e-27	ALG10---
rs11522826	34575004	12	C	0.4376		0.0259427	0.0693273	0.708262	0.882872	1		0.974979	-0.0253393	0.906058	1.04914	0.498146	0.720777	1		0.952265	-0.0489119	0.893344	1.01507	0.133376	0.333684	1		0.959445	-0.0414	2.24e-27	ALG10---
rs11522829	34652631	12	C	0.4384		0.0287584	0.0695706	0.679347	0.882872	1		0.975936	-0.0243583	0.906706	1.05045	0.51644	0.720777	1		0.953539	-0.047575	0.894355	1.01664	0.14562	0.341675	1		0.959733	-0.0411	3.98e-27	ALG10---
rs11522831	34684512	12	G	0.4274		0.029323	0.0700034	0.675316	0.882872	1		0.975773	-0.0245253	0.90613	1.05077	0.516241	0.720777	1		0.951398	-0.0498228	0.892051	1.01469	0.129487	0.333004	1		0.959445	-0.0414	1.96e-27	ALG10---
rs11523607	39193767	12	A	0.4286		0.0481238	0.0716996	0.502123	0.78145	1		0.977692	-0.0225606	0.906337	1.05467	0.559578	0.73081	1		0.939308	-0.0626118	0.879412	1.00328	0.0625368	0.246863	1		0.946201	-0.0553	3.75e-17	CPNE8
rs115241929	83220519	4	T	0.2481		-0.134507	0.0784405	0.0864305	0.432823	1		1.04588	0.0448586	0.962804	1.13613	0.288079	0.604029	1		1.03409	0.0335218	0.962277	1.11126	0.361327	0.542376	1		1.03252	0.032	3.23e-14	RASGEF1B-----HNRNPD
rs11524504	34331779	12	C	0.4352		0.0802361	0.0687787	0.243416	0.579604	1		0.948338	-0.0530443	0.881727	1.01998	0.153426	0.51038	1		0.942427	-0.0592968	0.884516	1.00413	0.0668626	0.254341	1		0.964062	-0.0366	1.89e-22	ALG10---
rs11524505	34674993	12	T	0.4275		0.0287253	0.069979	0.681462	0.882872	1		0.975865	-0.024431	0.906238	1.05084	0.517706	0.721044	1		0.951418	-0.0498018	0.892091	1.01469	0.129509	0.333004	1		0.959637	-0.0412	3.12e-27	ALG10---
rs11524524	34071595	12	T	0.4356		0.0883566	0.0685333	0.197351	0.534725	1		0.945499	-0.0560424	0.879315	1.01667	0.130132	0.51038	1		0.936991	-0.0650816	0.879585	0.998144	0.0436375	0.244094	1		0.965412	-0.0352	4.14e-21	SYT10------ALG10
rs11524528	34686300	12	A	0.4274		0.0291379	0.0700636	0.677512	0.882872	1		0.976048	-0.0242435	0.906328	1.05113	0.521421	0.723329	1		0.951556	-0.0496567	0.89215	1.01492	0.131104	0.333684	1		0.959445	-0.0414	2.08e-27	ALG10---
rs11524949	34435551	12	T	0.4374		0.0241245	0.0689857	0.726572	0.884421	1		0.975934	-0.0243603	0.907267	1.0498	0.512849	0.720777	1		0.954536	-0.0465299	0.895754	1.01718	0.151336	0.346516	1		0.959445	-0.0414	1.37e-27	ALG10---
rs11524950	34474285	12	G	0.4364		0.0259677	0.0691744	0.707378	0.882872	1		0.974827	-0.0254953	0.906061	1.04881	0.494549	0.720777	1		0.95329	-0.0478361	0.894433	1.01602	0.141241	0.339664	1		0.959445	-0.0414	1.05e-27	ALG10---
rs11526064	34683675	12	T	0.4999		-0.00730304	0.0692725	0.916042	0.980515	1		0.992947	-0.00707799	0.922843	1.06838	0.849719	0.898551	1		0.967101	-0.0334523	0.907479	1.03064	0.302836	0.494647	1		0.956858	-0.0441	1.14e-31	ALG10---
rs1152998	21124290	1	T	0.4276		-0.00546651	0.0685384	0.936432	0.983534	1		1.02387	0.0235896	0.952311	1.1008	0.523446	0.723329	1		0.996416	-0.00359044	0.93534	1.06148	0.911421	0.955925	1		0.968797	-0.0317	7.3e-18	HP1BP3---EIF4G3
rs1152999	21123023	1	T	0.3847		-0.00531427	0.0697999	0.939313	0.983534	1		1.03655	0.0358979	0.962895	1.11585	0.339782	0.67197	1		0.99244	-0.00758872	0.930621	1.05837	0.817113	0.903998	1		0.968603	-0.0319	1.58e-17	HP1BP3--EIF4G3
rs11531021	34616014	12	A	0.441		0.0250094	0.0692673	0.718068	0.882872	1		0.977773	-0.0224777	0.90872	1.05207	0.547494	0.7254	1		0.961645	-0.0391099	0.902195	1.02501	0.229665	0.412201	1		0.959541	-0.0413	4.53e-28	ALG10---
rs11533442	34584424	12	T	0.4406		0.0262301	0.0691692	0.704538	0.882872	1		0.974588	-0.0257405	0.905856	1.04854	0.490311	0.720777	1		0.959974	-0.0408491	0.900704	1.02314	0.209016	0.40442	1		0.959541	-0.0413	7.23e-28	ALG10---
rs11535974	33649029	12	A	0.4574		-0.0090764	0.068034	0.893873	0.973652	1		0.997803	-0.00219942	0.928478	1.0723	0.952268	0.971103	1		0.954667	-0.0463927	0.896686	1.0164	0.146722	0.342204	1		0.971805	-0.0286	1.13e-14	SYT10-----ALG10
rs11536039	34223216	12	G	0.3511		-0.0828712	0.0711655	0.244264	0.580727	1		1.03092	0.0304516	0.956409	1.11124	0.426255	0.720777	1		1.06188	0.0600409	0.994776	1.13352	0.0714332	0.264916	1		1.05253	0.0512	1.75e-15	ALG10--
rs11536043	34608265	12	G	0.441		0.0250361	0.0692665	0.717776	0.882872	1		0.977762	-0.022489	0.90871	1.05206	0.547278	0.7254	1		0.961636	-0.0391193	0.902188	1.025	0.229552	0.412201	1		0.959541	-0.0413	7.39e-28	ALG10---
rs11537422	34072330	12	T	0.3573		-0.0786969	0.070784	0.266264	0.618407	1		1.03183	0.0313339	0.95765	1.11175	0.410442	0.720777	1		1.06454	0.0625428	0.997604	1.13597	0.0590835	0.246734	1		1.04907	0.0479	6.92e-38	SYT10------ALG10
rs11537431	34612185	12	C	0.1554		-0.14317	0.0930598	0.123977	0.469263	1		1.04604	0.0450116	0.948996	1.153	0.364901	0.705998	1		1.04123	0.0404027	0.955815	1.13428	0.35488	0.535085	1		1.0454	0.0444	1.56e-22	ALG10---
rs11537434	34680447	12	G	0.4317		0.0265026	0.069779	0.704099	0.882872	1		0.974809	-0.0255137	0.905469	1.04946	0.497966	0.720777	1		0.958099	-0.0428042	0.898539	1.02161	0.191157	0.386483	1		0.959541	-0.0413	6.13e-28	ALG10---
rs11539148	49138810	3	C	0.06812		-0.0261612	0.134095	0.845324	0.953301	1		1.06202	0.0601728	0.922325	1.22287	0.403025	0.720777	1		0.932462	-0.0699269	0.823706	1.05558	0.269093	0.451561	1		0.941294	-0.0605	4.12e-17	QARS
rs11544336	37089150	9	G	0.2851		-0.177209	0.0745756	0.0175156	0.277763	1		1.07589	0.0731482	0.994821	1.16356	0.0672431	0.453818	1		1.08517	0.0817367	1.01332	1.16211	0.0193587	0.244094	1		1.0285	0.0281	4.16e-16	PAX5----ZCCHC7
rs11545787	17398278	17	A	0.178		-0.163025	0.0887705	0.0663271	0.395501	1		1.08085	0.0777478	0.984747	1.18634	0.101744	0.51038	1		1.05004	0.0488283	0.967907	1.13915	0.239983	0.424038	1		1.04949	0.0483	4.2e-30	RASD1
rs115552537	91190856	1	A	0.1553		0.00991679	0.0925496	0.914672	0.979725	1		1.01375	0.0136563	0.919538	1.11762	0.783718	0.858102	1		0.954603	-0.0464597	0.876053	1.04019	0.288932	0.478217	1		0.959062	-0.0418	4.31e-21	BARHL2----ZNF644
rs11559754	33649229	12	G	0.4574		-0.00901561	0.067995	0.894519	0.973652	1		0.997704	-0.00229864	0.928422	1.07216	0.95008	0.970066	1		0.954661	-0.046399	0.896711	1.01636	0.146446	0.341976	1		0.971708	-0.0287	9.25e-15	SYT10-----ALG10
rs11561236	34584331	12	G	0.4544		0.0358561	0.0690459	0.603562	0.876404	1		0.971129	-0.029296	0.902771	1.04466	0.431465	0.720777	1		0.959009	-0.0418548	0.899812	1.0221	0.197918	0.395785	1		0.95839	-0.0425	2.04e-29	ALG10---
rs11561416	39492100	12	C	0.38		0.0998391	0.0708243	0.158678	0.514343	1		0.950416	-0.0508555	0.881592	1.02461	0.184846	0.517576	1		0.95505	-0.0459916	0.894746	1.01942	0.166966	0.35971	1		0.967635	-0.0329	1.51e-16	CPNE8------KIF21A
rs1156705	39372672	12	T	0.3665		0.109466	0.0718988	0.127925	0.469263	1		0.947819	-0.0535917	0.878122	1.02305	0.169059	0.51038	1		0.93442	-0.0678293	0.874557	0.998379	0.0446458	0.244094	1		0.961558	-0.0392	3.87e-24	CPNE8-----KIF21A
rs1156706	39372641	12	A	0.4144		0.137973	0.0701945	0.0493834	0.387386	1		0.93872	-0.063238	0.871331	1.01132	0.0961561	0.51038	1		0.932042	-0.0703774	0.873705	0.994275	0.0328385	0.244094	1		0.962039	-0.0387	6.81e-25	CPNE8-----KIF21A
rs1156707	39372451	12	T	0.3665		0.109466	0.0718988	0.127925	0.469263	1		0.947819	-0.0535917	0.878122	1.02305	0.169059	0.51038	1		0.93442	-0.0678293	0.874557	0.99838	0.044646	0.244094	1		0.960982	-0.0398	8.54e-25	CPNE8-----KIF21A
rs11575334	50597301	7	A	0.4299		0.12452	0.0678032	0.066326	0.395501	1		0.987731	-0.0123449	0.919419	1.06112	0.735657	0.829288	1		0.946101	-0.055406	0.888719	1.00719	0.0826354	0.284154	1		0.973556	-0.0268	5.59e-15	DDC
rs11575352	50594982	7	G	0.4295		0.122182	0.0677746	0.0714645	0.395501	1		0.988826	-0.0112369	0.920466	1.06226	0.758508	0.844295	1		0.945139	-0.0564233	0.887818	1.00616	0.0771387	0.278169	1		0.973653	-0.0267	6.96e-15	DDC
rs11575356	50594821	7	C	0.4295		0.122183	0.0677747	0.0714628	0.395501	1		0.988826	-0.0112369	0.920466	1.06226	0.758521	0.844295	1		0.945139	-0.0564233	0.887817	1.00616	0.0771376	0.278169	1		0.973459	-0.0269	4.29e-15	DDC
rs11575423	50562549	7	T	0.465		0.127934	0.0672052	0.0569968	0.387386	1		0.961216	-0.0395561	0.895245	1.03205	0.275536	0.589072	1		0.937317	-0.0647337	0.880846	0.997407	0.0411658	0.244094	1		0.973848	-0.0265	7.67e-15	DDC
rs11575457	50547584	7	C	0.489		0.104011	0.0672687	0.1221	0.469263	1		0.973672	-0.0266808	0.906857	1.04541	0.461976	0.720777	1		0.952905	-0.0482401	0.895569	1.01391	0.12761	0.333004	1		0.973945	-0.0264	2.95e-14	DDC
rs11575461	50547183	7	A	0.4891		0.103993	0.0672635	0.122134	0.469263	1		0.97372	-0.0266315	0.906907	1.04546	0.462771	0.720777	1		0.952868	-0.0482789	0.895538	1.01387	0.127275	0.333004	1		0.973945	-0.0264	3.11e-14	DDC
rs11575462	50547182	7	C	0.4893		0.105845	0.0672713	0.115668	0.469263	1		0.972624	-0.0277577	0.905876	1.04429	0.444146	0.720777	1		0.952022	-0.0491671	0.894735	1.01298	0.120485	0.325408	1		0.974043	-0.0263	4e-14	DDC
rs11576572	7833485	1	A	0.2998		0.123116	0.0740046	0.0962285	0.455299	1		0.929202	-0.0734291	0.858757	1.00543	0.0679356	0.454242	1		0.944134	-0.0574872	0.881762	1.01092	0.0992412	0.30347	1		0.961558	-0.0392	1.34e-21	VAMP3
rs11577600	150407443	1	A	0.4121		0.123304	0.0689775	0.0738824	0.395501	1		0.973078	-0.027291	0.904542	1.04681	0.463937	0.720777	1		0.937772	-0.0642484	0.880005	0.99933	0.0476344	0.244094	1		0.961366	-0.0394	1.45e-29	RPRD2
rs11577843	150398258	1	G	0.4122		0.12324	0.0689687	0.0739948	0.395501	1		0.973278	-0.0270855	0.904737	1.04701	0.467251	0.720777	1		0.937653	-0.0643753	0.879905	0.999191	0.0471538	0.244094	1		0.961462	-0.0393	1.64e-29	RPRD2
rs11579480	20018096	1	G	0.2909		0.075451	0.0742345	0.309478	0.643308	1		0.998443	-0.00155821	0.923206	1.07981	0.968903	0.98287	1		0.981281	-0.0188964	0.916445	1.0507	0.587944	0.745406	1		0.971222	-0.0292	1.3e-14	TMCO4
rs11581351	150440200	1	C	0.4121		0.123992	0.0689945	0.0723552	0.395501	1		0.972544	-0.02784	0.904025	1.04625	0.455128	0.720777	1		0.937402	-0.0646431	0.879645	0.998952	0.0463398	0.244094	1		0.96127	-0.0395	1.27e-29	RPRD2
rs11581786	150425580	1	T	0.3551		-0.135503	0.0707382	0.0554606	0.387386	1		1.04981	0.0486092	0.974235	1.13126	0.202224	0.517576	1		1.02783	0.0274498	0.963479	1.09649	0.405293	0.584948	1		1.03324	0.0327	8.14e-22	RPRD2
rs115818417	21200411	1	T	0.3901		-0.00915369	0.0696576	0.895455	0.974084	1		1.03942	0.0386629	0.965712	1.11876	0.302879	0.626603	1		1.00055	0.000549849	0.938324	1.06691	0.986565	0.994336	1		0.967732	-0.0328	9.12e-19	EIF4G3
rs11582423	150493925	1	G	0.4119		0.124156	0.0689948	0.0719808	0.395501	1		0.972326	-0.0280641	0.903819	1.04603	0.451546	0.720777	1		0.936676	-0.0654178	0.878952	0.998192	0.0438282	0.244094	1		0.961847	-0.0389	1.16e-28	ECM1---ADAMTSL4
rs11583735	77760027	1	C	0.4468		0.0373911	0.0674731	0.579484	0.856062	1		0.968814	-0.0316826	0.902037	1.04054	0.384587	0.720777	1		0.967151	-0.0334006	0.909008	1.02901	0.291035	0.479932	1		0.968119	-0.0324	1.95e-19	AK5
rs11585977	150510956	1	A	0.3909		0.120798	0.0696877	0.0830636	0.423581	1		0.977365	-0.0228951	0.9078	1.05226	0.543358	0.7254	1		0.939959	-0.061919	0.881436	1.00237	0.0590428	0.246734	1		0.96252	-0.0382	2.39e-27	ECM1----ADAMTSL4
rs11586047	150506263	1	T	0.1741		0.169944	0.0881531	0.0539151	0.387386	1		0.929037	-0.0736067	0.845697	1.02059	0.124795	0.51038	1		0.924034	-0.0790064	0.851782	1.00241	0.0571841	0.245993	1		0.961462	-0.0393	6.22e-19	ECM1----ADAMTSL4
rs11587116	150451898	1	T	0.4118		0.126125	0.0689854	0.0675461	0.395501	1		0.972345	-0.0280446	0.903852	1.04603	0.45175	0.720777	1		0.936678	-0.0654157	0.878968	0.998176	0.0437765	0.244094	1		0.961558	-0.0392	3.18e-29	RPRD2--TARS2
rs11587575	150451863	1	C	0.4118		0.126328	0.0689787	0.06708	0.395501	1		0.97228	-0.0281115	0.903798	1.04595	0.450636	0.720777	1		0.93668	-0.0654136	0.878977	0.99817	0.0437564	0.244094	1		0.961655	-0.0391	4.75e-29	RPRD2--TARS2
rs11587758	150327106	1	A	0.4124		0.124766	0.0690136	0.0706705	0.395501	1		0.972624	-0.0277577	0.904086	1.04636	0.45657	0.720777	1		0.937326	-0.0647241	0.87956	0.998886	0.0461174	0.244094	1		0.96127	-0.0395	9.09e-30	PRPF3--RPRD2
rs11589361	150510633	1	A	0.3909		0.12006	0.0697094	0.0850587	0.430634	1		0.977768	-0.0224829	0.908156	1.05272	0.550758	0.725935	1		0.940111	-0.0617573	0.881561	1.00255	0.0597875	0.246734	1		0.962713	-0.038	3.43e-27	ECM1----ADAMTSL4
rs11590324	150470322	1	A	0.4118		0.126357	0.068981	0.0670253	0.395501	1		0.972086	-0.028311	0.903607	1.04575	0.447487	0.720777	1		0.936575	-0.0655257	0.878874	0.998065	0.0434194	0.244094	1		0.961751	-0.039	4.97e-29	TARS2
rs11590406	150327105	1	T	0.3552		-0.13711	0.0707442	0.0526482	0.387386	1		1.05042	0.0491901	0.974799	1.13192	0.196902	0.517576	1		1.02868	0.0282764	0.964265	1.0974	0.391409	0.575373	1		1.03324	0.0327	8.33e-22	PRPF3--RPRD2
rs11590787	150398531	1	A	0.4122		0.123267	0.0689663	0.0739221	0.395501	1		0.973255	-0.0271092	0.904718	1.04698	0.466836	0.720777	1		0.93765	-0.0643785	0.879903	0.999186	0.047135	0.244094	1		0.961462	-0.0393	1.62e-29	RPRD2
rs11590868	7833951	1	G	0.2452		0.123797	0.0783662	0.114213	0.469263	1		0.929247	-0.0733807	0.854774	1.01021	0.0851295	0.489954	1		0.925651	-0.077258	0.860916	0.995253	0.0367438	0.244094	1		0.940635	-0.0612	1.46e-38	VAMP3
rs1159208	60495717	2	A	0.3737		0.0561917	0.0706255	0.426273	0.736096	1		0.990849	-0.00919313	0.919457	1.06778	0.809581	0.873823	1		0.970219	-0.0302335	0.909164	1.03537	0.361933	0.542759	1		1.02439	0.0241	5.94e-14	#NAME?
rs1160165	38016896	18	G	0.4065		0.104678	0.0682165	0.124951	0.469263	1		0.954345	-0.04673	0.887745	1.02594	0.20549	0.517576	1		0.956111	-0.0448813	0.897804	1.0182	0.162102	0.354716	1		0.971125	-0.0293	1.3e-13
rs11601687	58338628	11	C	0.2699		-0.0233026	0.0753646	0.757179	0.901944	1		1.0088	0.00876151	0.931619	1.09238	0.829164	0.886935	1		1.0059	0.00588266	0.938408	1.07825	0.868072	0.929942	1		1.03283	0.0323	8.74e-14	LPXN
rs11603890	58402251	11	C	0.2835		-0.00813183	0.0742144	0.912752	0.978488	1		1.00858	0.0085434	0.932519	1.09084	0.830967	0.887611	1		0.99273	-0.00729656	0.927048	1.06307	0.834522	0.912434	1		1.03417	0.0336	4.96e-15	CNTF---GLYAT
rs11605269	58350872	11	G	0.2699		-0.0232693	0.0753692	0.75753	0.901944	1		1.00878	0.00874168	0.931595	1.09236	0.829567	0.886935	1		1.00587	0.00585284	0.938371	1.07822	0.868858	0.929942	1		1.03262	0.0321	1.24e-13	ZFP91
rs11605297	58296806	11	A	0.2703		-0.0279624	0.0753078	0.710419	0.882872	1		1.01194	0.0118693	0.934596	1.09569	0.769772	0.848891	1		1.00846	0.00842441	0.940846	1.08093	0.81198	0.90012	1		1.03241	0.0319	1.2e-13	LPXN
rs11605683	58350794	11	A	0.2699		-0.0232824	0.0753683	0.757395	0.901944	1		1.00879	0.00875159	0.931605	1.09237	0.829376	0.886935	1		1.00588	0.00586278	0.938383	1.07823	0.86861	0.929942	1		1.03262	0.0321	1.28e-13	ZFP91
rs11608309	39428652	12	A	0.3539		0.0928974	0.0721526	0.197956	0.534826	1		0.959123	-0.041736	0.88835	1.03553	0.285904	0.601572	1		0.945194	-0.0563651	0.884412	1.01015	0.0964967	0.300852	1		0.961751	-0.039	3.08e-22	CPNE8------KIF21A
rs11608344	39435329	12	T	0.3769		0.116015	0.071317	0.103833	0.467004	1		0.959106	-0.0417537	0.889169	1.03454	0.279759	0.592262	1		0.943338	-0.0583306	0.883403	1.00734	0.0815773	0.281909	1		0.962809	-0.0379	3.64e-21	CPNE8------KIF21A
rs11608360	39435427	12	T	0.3769		0.116013	0.0713176	0.10384	0.467004	1		0.959108	-0.0417516	0.889171	1.03455	0.279794	0.592262	1		0.943344	-0.0583243	0.883408	1.00735	0.081612	0.281909	1		0.962809	-0.0379	2.45e-21	CPNE8------KIF21A
rs11608697	39441289	12	T	0.377		0.115265	0.0713225	0.106114	0.469263	1		0.959051	-0.041811	0.889113	1.03449	0.279145	0.591923	1		0.942965	-0.0587261	0.883049	1.00695	0.0795495	0.279399	1		0.962713	-0.038	3.16e-21	CPNE8------KIF21A
rs11608830	34347902	12	G	0.4394		0.0231057	0.0688412	0.737154	0.888208	1		0.97882	-0.0214075	0.910081	1.05275	0.564445	0.734224	1		0.955208	-0.0458262	0.896485	1.01778	0.156883	0.351195	1		0.960021	-0.0408	1.21e-25	ALG10---
rs11608842	33951121	12	T	0.4631		0.07077	0.0679841	0.297919	0.643308	1		0.954256	-0.0468233	0.887994	1.02546	0.202233	0.517576	1		0.946954	-0.0545048	0.889393	1.00824	0.0884844	0.287639	1		0.965219	-0.0354	5.2e-22	SYT10------ALG10
rs11608857	39436817	12	C	0.3762		0.117272	0.0713652	0.10037	0.464147	1		0.95808	-0.042824	0.88817	1.03349	0.267962	0.578442	1		0.942479	-0.0592416	0.882561	1.00647	0.0771149	0.278169	1		0.962809	-0.0379	3.2e-21	CPNE8------KIF21A
rs11609150	39408622	12	C	0.3633		0.102295	0.0721062	0.156039	0.514343	1		0.953179	-0.0479526	0.882898	1.02905	0.219786	0.53365	1		0.938803	-0.0631496	0.878519	1.00322	0.0621891	0.246734	1		0.960886	-0.0399	1.94e-24	CPNE8------KIF21A
rs11609175	39432933	12	C	0.377		0.116426	0.0713204	0.10263	0.467004	1		0.958322	-0.0425714	0.888437	1.03371	0.270501	0.582461	1		0.942607	-0.0591058	0.882715	1.00656	0.0776209	0.278409	1		0.962809	-0.0379	3.97e-21	CPNE8------KIF21A
rs11609335	34739562	12	C	0.4318		0.0264704	0.0697794	0.704444	0.882872	1		0.974644	-0.025683	0.905314	1.04928	0.495117	0.720777	1		0.958043	-0.0428626	0.898485	1.02155	0.190577	0.386483	1		0.959733	-0.0411	8.62e-28	ALG10---
rs11609541	39378331	12	C	0.3619		0.11082	0.0724222	0.126011	0.469263	1		0.947481	-0.0539484	0.877321	1.02325	0.169316	0.51038	1		0.93367	-0.0686322	0.873425	0.99807	0.0437242	0.244094	1		0.960982	-0.0398	7.29e-25	CPNE8-----KIF21A
rs11609838	39413277	12	T	0.3483		0.12854	0.072358	0.0757013	0.397004	1		0.932052	-0.0703667	0.862997	1.00663	0.0731868	0.460833	1		0.938676	-0.0632849	0.878109	1.00342	0.0629429	0.247246	1		0.960309	-0.0405	4.55e-25	CPNE8------KIF21A
rs11609849	39258090	12	G	0.363		0.0954589	0.0728471	0.190101	0.528507	1		0.951182	-0.0500499	0.880418	1.02763	0.204476	0.517576	1		0.927607	-0.0751471	0.867501	0.991878	0.0279095	0.244094	1		0.954087	-0.047	8.08e-33	CPNE8
rs11610276	34774079	12	T	0.4265		0.027097	0.0701447	0.699285	0.882872	1		0.977619	-0.0226353	0.907711	1.05291	0.549883	0.7254	1		0.95331	-0.0478151	0.89373	1.01686	0.146467	0.341976	1		0.959445	-0.0414	1.63e-27	ALG10---
rs11610376	39178840	12	C	0.4424		0.0495441	0.0710523	0.485643	0.767736	1		0.97606	-0.0242312	0.905454	1.05217	0.527066	0.723329	1		0.943593	-0.0580603	0.883958	1.00725	0.0813293	0.28148	1		0.956284	-0.0447	4.14e-32	CPNE8
rs11610886	39390613	12	G	0.3663		0.110008	0.0719027	0.126069	0.469263	1		0.947743	-0.0536719	0.878042	1.02298	0.168483	0.51038	1		0.934654	-0.0675789	0.874764	0.998643	0.0454846	0.244094	1		0.961174	-0.0396	1.7e-24	CPNE8-----KIF21A
rs11610973	34826952	12	C	0.05202		0.180681	0.146391	0.217156	0.55063	1		0.933516	-0.0687972	0.798416	1.09148	0.388385	0.720777	1		0.829779	-0.186596	0.7239	0.951144	0.00738096	0.244094	1		0.955042	-0.046	5e-15	ALG10---
rs11610981	34745684	12	A	0.4276		0.0288027	0.070086	0.681112	0.882872	1		0.976408	-0.0238747	0.906641	1.05154	0.527898	0.723329	1		0.951671	-0.0495359	0.892238	1.01506	0.132175	0.333684	1		0.959541	-0.0413	2.31e-27	ALG10---
rs11610995	33951369	12	C	0.4631		0.0707548	0.0679847	0.298027	0.643308	1		0.954259	-0.0468202	0.887997	1.02547	0.202268	0.517576	1		0.946957	-0.0545016	0.889395	1.00824	0.0885036	0.287639	1		0.965219	-0.0354	5.2e-22	SYT10------ALG10
rs11610999	34492221	12	C	0.4364		0.0259025	0.0691743	0.708079	0.882872	1		0.974861	-0.0254604	0.906093	1.04885	0.495136	0.720777	1		0.953312	-0.047813	0.894454	1.01604	0.141428	0.339664	1		0.959445	-0.0414	1.08e-27	ALG10---
rs11611172	39441250	12	C	0.377		0.115264	0.0713225	0.106117	0.469263	1		0.959051	-0.041811	0.889113	1.03449	0.279146	0.591923	1		0.942965	-0.0587261	0.883049	1.00695	0.0795499	0.279399	1		0.962713	-0.038	3.17e-21	CPNE8------KIF21A
rs11611190	34015697	12	A	0.4336		0.0898816	0.0685043	0.189541	0.528507	1		0.947128	-0.054321	0.880848	1.0184	0.142238	0.51038	1		0.93477	-0.0674548	0.877513	0.995764	0.0364738	0.244094	1		0.965895	-0.0347	1.12e-20	SYT10------ALG10
rs11611321	39390803	12	T	0.3663		0.110005	0.0719023	0.126079	0.469263	1		0.947776	-0.0536371	0.878073	1.02301	0.168756	0.51038	1		0.934665	-0.0675671	0.874776	0.998656	0.0455238	0.244094	1		0.961174	-0.0396	1.76e-24	CPNE8-----KIF21A
rs11611490	39446000	12	A	0.3779		0.064695	0.0715925	0.366207	0.695488	1		0.95865	-0.0422292	0.888426	1.03443	0.276609	0.589221	1		0.954517	-0.0465498	0.893571	1.01962	0.166735	0.35971	1		0.96252	-0.0382	2.15e-20	CPNE8------KIF21A
rs11611625	39387207	12	C	0.3665		0.109538	0.071898	0.12767	0.469263	1		0.947817	-0.0535938	0.878121	1.02305	0.169041	0.51038	1		0.934377	-0.0678753	0.874518	0.998334	0.0445012	0.244094	1		0.960982	-0.0398	8.77e-25	CPNE8-----KIF21A
rs11611705	39426828	12	T	0.3616		0.109624	0.0720576	0.128217	0.469263	1		0.952139	-0.0490442	0.881959	1.0279	0.209308	0.51954	1		0.938695	-0.0632647	0.878433	1.00309	0.0616502	0.246734	1		0.960789	-0.04	3.11e-24	CPNE8------KIF21A
rs11611987	33821736	12	A	0.4276		0.0510869	0.0686394	0.456731	0.759829	1		0.972461	-0.0279253	0.904294	1.04577	0.451379	0.720777	1		0.945751	-0.055776	0.887677	1.00763	0.0845233	0.284154	1		0.968603	-0.0319	7.93e-18	SYT10------ALG10
rs11612004	39204282	12	A	0.4397		0.0436796	0.0711037	0.53903	0.815445	1		0.97817	-0.0220718	0.907348	1.05452	0.564895	0.734342	1		0.941442	-0.0603425	0.881906	1.005	0.070233	0.263447	1		0.956093	-0.0449	2.05e-32	CPNE8
rs11612025	33969087	12	G	0.4246		0.0957402	0.0690108	0.165385	0.521671	1		0.942003	-0.0597468	0.875575	1.01347	0.109308	0.51038	1		0.934364	-0.0678892	0.876729	0.995788	0.0366269	0.244094	1		0.965412	-0.0352	6.69e-21	SYT10------ALG10
rs11612230	34272182	12	A	0.4349		0.0834985	0.0687411	0.224527	0.555169	1		0.946732	-0.0547392	0.880261	1.01822	0.140542	0.51038	1		0.940517	-0.0613256	0.882744	1.00207	0.0579645	0.246734	1		0.964447	-0.0362	6.29e-22	ALG10--
rs11612292	39435630	12	A	0.3537		0.0920593	0.0721141	0.201791	0.53931	1		0.960595	-0.0402024	0.88976	1.03707	0.30364	0.627296	1		0.945804	-0.0557199	0.885012	1.01077	0.100197	0.304163	1		0.961943	-0.0388	3.91e-22	CPNE8------KIF21A
rs11612415	34790474	12	G	0.4268		0.0270605	0.0701245	0.699588	0.882872	1		0.977633	-0.0226209	0.907743	1.0529	0.55001	0.72544	1		0.953275	-0.0478519	0.893712	1.01681	0.146055	0.341781	1		0.959349	-0.0415	4.03e-27	ALG10---
rs11612493	34114272	12	G	0.4355		0.0852737	0.0685853	0.213788	0.548734	1		0.946376	-0.0551153	0.880082	1.01766	0.136901	0.51038	1		0.939058	-0.062878	0.881488	1.00039	0.0514209	0.244094	1		0.965412	-0.0352	5.83e-21	SYT10-----ALG10
rs11612564	34808289	12	A	0.05202		0.168751	0.146702	0.250057	0.59069	1		0.942891	-0.0588046	0.806358	1.10254	0.461229	0.720777	1		0.833216	-0.182462	0.72674	0.955293	0.00890673	0.244094	1		0.954755	-0.0463	8.95e-15	ALG10---
rs11612680	39344443	12	G	0.3632		0.102448	0.0721386	0.155606	0.514343	1		0.952388	-0.0487828	0.882139	1.02823	0.212093	0.524314	1		0.938337	-0.0636461	0.878066	1.00275	0.0602411	0.246734	1		0.960501	-0.0403	6.98e-25	CPNE8-----KIF21A
rs11613205	39228897	12	G	0.3625		0.095699	0.0728482	0.188995	0.528507	1		0.951304	-0.0499216	0.880525	1.02777	0.205682	0.517576	1		0.9278	-0.0749391	0.86768	0.992087	0.0283513	0.244094	1		0.953897	-0.0472	3.84e-33	CPNE8
rs11613411	39444931	12	C	0.3779		0.121259	0.0713392	0.0892197	0.44131	1		0.956612	-0.0443574	0.886829	1.03189	0.251063	0.554356	1		0.943662	-0.0579872	0.883696	1.0077	0.0834442	0.284154	1		0.963387	-0.0373	2.75e-20	CPNE8------KIF21A
rs11613448	39525149	12	G	0.3925		0.0851936	0.0705539	0.227279	0.558703	1		0.958231	-0.0426664	0.889191	1.03263	0.263422	0.57018	1		0.961794	-0.038955	0.901303	1.02635	0.239853	0.424001	1		0.966668	-0.0339	2.42e-17	CPNE8------KIF21A
rs11613761	34780520	12	T	0.4268		0.0271258	0.0701187	0.698874	0.882872	1		0.977597	-0.0226578	0.907715	1.05286	0.549321	0.7254	1		0.953227	-0.0479022	0.893672	1.01675	0.145593	0.341675	1		0.959349	-0.0415	3.27e-27	ALG10---
rs11613788	39390710	12	C	0.3663		0.110009	0.0719027	0.126068	0.469263	1		0.947743	-0.0536719	0.878042	1.02298	0.168482	0.51038	1		0.934653	-0.0675799	0.874764	0.998643	0.0454843	0.244094	1		0.961174	-0.0396	1.7e-24	CPNE8-----KIF21A
rs11613808	39390823	12	A	0.3635		0.101986	0.072112	0.157326	0.514343	1		0.953224	-0.0479054	0.882936	1.02911	0.220278	0.53365	1		0.938964	-0.0629781	0.878665	1.0034	0.0629259	0.247246	1		0.960213	-0.0406	2.3e-25	CPNE8-----KIF21A
rs11614133	34397786	12	T	0.4404		0.0257563	0.0688384	0.708299	0.882872	1		0.975218	-0.0250942	0.90675	1.04886	0.49925	0.720777	1		0.961276	-0.0394937	0.902198	1.02422	0.222321	0.412201	1		0.959925	-0.0409	1.56e-27	ALG10---
rs11614649	39307448	12	T	0.3461		0.0952892	0.0727857	0.190516	0.528507	1		0.954442	-0.0466284	0.883445	1.03114	0.237086	0.539497	1		0.938846	-0.0631038	0.878059	1.00384	0.064648	0.249347	1		0.959253	-0.0416	7.22e-25	CPNE8----KIF21A
rs11614695	39331847	12	T	0.4326		0.0193383	0.0701783	0.782894	0.913258	1		0.982851	-0.0172977	0.912519	1.0586	0.647957	0.789274	1		0.956004	-0.0449932	0.896294	1.01969	0.171516	0.362887	1		0.963098	-0.0376	1.16e-22	CPNE8-----KIF21A
rs11614874	34622604	12	G	0.4379		0.0248322	0.0694274	0.7206	0.883207	1		0.978169	-0.0220728	0.908924	1.05269	0.555707	0.728652	1		0.953843	-0.0472562	0.894748	1.01684	0.14758	0.342362	1		0.959445	-0.0414	1.45e-27	ALG10---
rs11614910	34504960	12	G	0.4396		0.0278829	0.0690175	0.686226	0.882872	1		0.973434	-0.0269253	0.904924	1.04713	0.469614	0.720777	1		0.960179	-0.0406356	0.901022	1.02322	0.210405	0.40442	1		0.959541	-0.0413	5.12e-28	ALG10---
rs11615048	34638600	12	G	0.4385		0.0287737	0.0695621	0.67915	0.882872	1		0.975753	-0.0245458	0.906543	1.05025	0.51316	0.720777	1		0.953397	-0.0477239	0.894227	1.01648	0.144314	0.341641	1		0.959637	-0.0412	2.47e-27	ALG10---
rs11615172	34228812	12	G	0.4362		0.0800489	0.068755	0.244355	0.580765	1		0.949291	-0.0520399	0.882633	1.02098	0.161229	0.51038	1		0.937584	-0.0644489	0.879968	0.998972	0.0463994	0.244094	1		0.964062	-0.0366	2.46e-22	ALG10--
rs11615231	34413330	12	C	0.4373		0.0241173	0.0689865	0.726653	0.884421	1		0.975934	-0.0243603	0.907266	1.0498	0.512848	0.720777	1		0.954536	-0.0465299	0.895753	1.01718	0.151339	0.346516	1		0.959733	-0.0411	3.25e-27	ALG10---
rs11615291	34818568	12	A	0.4268		0.0278526	0.0701681	0.691423	0.882872	1		0.977302	-0.0229596	0.907394	1.0526	0.544312	0.7254	1		0.953004	-0.0481362	0.893423	1.01656	0.143917	0.341318	1		0.959445	-0.0414	5.56e-27	ALG10---
rs11615584	39409350	12	G	0.3633		0.102271	0.0721051	0.156127	0.514343	1		0.953176	-0.0479557	0.882897	1.02905	0.21975	0.53365	1		0.938815	-0.0631368	0.878532	1.00323	0.0622402	0.246734	1		0.960117	-0.0407	1.66e-24	CPNE8------KIF21A
rs11615585	39409351	12	T	0.3662		0.110171	0.0718989	0.12549	0.469263	1		0.947736	-0.0536793	0.87804	1.02297	0.168405	0.51038	1		0.934562	-0.0676773	0.874682	0.99854	0.0451559	0.244094	1		0.960597	-0.0402	2.49e-24	CPNE8------KIF21A
rs11615603	39409450	12	G	0.3662		0.110166	0.0718991	0.125507	0.469263	1		0.947694	-0.0537236	0.877999	1.02292	0.168051	0.51038	1		0.934564	-0.0676752	0.874684	0.998543	0.0451634	0.244094	1		0.961366	-0.0394	2.96e-24	CPNE8------KIF21A
rs11615605	34287581	12	T	0.4351		0.0803132	0.0687478	0.242752	0.579089	1		0.947772	-0.0536413	0.881226	1.01934	0.148689	0.51038	1		0.942354	-0.0593743	0.884469	1.00403	0.0664012	0.253403	1		0.964544	-0.0361	6.51e-22	ALG10---
rs11615634	39364704	12	C	0.3665		0.109427	0.0719004	0.128071	0.469263	1		0.947805	-0.0536065	0.878108	1.02304	0.168956	0.51038	1		0.93444	-0.0678079	0.874575	0.998403	0.0447196	0.244094	1		0.960982	-0.0398	8.77e-25	CPNE8-----KIF21A
rs11615638	39364766	12	C	0.3665		0.109397	0.0718994	0.128169	0.469263	1		0.94782	-0.0535907	0.878122	1.02305	0.169072	0.51038	1		0.93446	-0.0677865	0.874595	0.998424	0.0447849	0.244094	1		0.960982	-0.0398	8.12e-25	CPNE8-----KIF21A
rs11615668	39228859	12	A	0.3624		0.0961938	0.0728498	0.186729	0.528507	1		0.951171	-0.0500614	0.880399	1.02763	0.204427	0.517576	1		0.927762	-0.07498	0.867642	0.992047	0.0282675	0.244094	1		0.953897	-0.0472	3.92e-33	CPNE8
rs11615700	39365104	12	G	0.3665		0.109397	0.0718994	0.128168	0.469263	1		0.94782	-0.0535907	0.878122	1.02305	0.169072	0.51038	1		0.93446	-0.0677865	0.874595	0.998424	0.0447848	0.244094	1		0.960886	-0.0399	7.59e-25	CPNE8-----KIF21A
rs11615718	39395335	12	G	0.3663		0.110009	0.0719027	0.126067	0.469263	1		0.947743	-0.0536719	0.878042	1.02298	0.168484	0.51038	1		0.934653	-0.0675799	0.874764	0.998643	0.0454839	0.244094	1		0.961174	-0.0396	1.62e-24	CPNE8-----KIF21A
rs11615851	34780595	12	A	0.4343		0.0270175	0.0700936	0.699915	0.882872	1		0.97434	-0.025995	0.904732	1.0493	0.491849	0.720777	1		0.959819	-0.0410106	0.899884	1.02375	0.21254	0.40442	1		0.959541	-0.0413	1.26e-27	ALG10---
rs116165148	198888347	2	T	0.3839		0.0718177	0.0708423	0.310726	0.643308	1		1.04033	0.039538	0.965326	1.12117	0.30035	0.622905	1		0.990404	-0.00964234	0.92812	1.05687	0.771071	0.872753	1		1.03045	0.03	1.55e-14	PLCL1
rs11617010	56280189	13	G	0.146		0.00310501	0.0955588	0.97408	0.986356	1		1.01491	0.0147999	0.918195	1.12182	0.772024	0.850256	1		1.01922	0.0190376	0.933926	1.11231	0.669395	0.804815	1		1.03386	0.0333	1.22e-13
rs11619994	94085809	13	A	0.2268		-0.00962823	0.0805161	0.904818	0.976331	1		1.0168	0.0166604	0.934104	1.10681	0.700344	0.819298	1		1.02068	0.0204691	0.947613	1.09938	0.589108	0.745788	1		1.03035	0.0299	1.37e-13	GPC6
rs11640722	72172300	16	T	0.2472		-0.0727181	0.0791216	0.35809	0.68415	1		0.992287	-0.0077429	0.912329	1.07925	0.85666	0.899968	1		0.999736	-0.000264035	0.929388	1.07541	0.994341	0.997129	1		1.03386	0.0333	8.63e-14	PMFBP1
rs11641424	72066879	16	T	0.1742		-0.15496	0.0896227	0.0838466	0.42645	1		1.05028	0.0490568	0.955459	1.15452	0.30954	0.633232	1		1.03405	0.0334831	0.952115	1.12304	0.426605	0.608504	1		1.03552	0.0349	5.69e-14	DHODH---HP
rs11641721	72155241	16	A	0.2473		-0.0692623	0.0790583	0.381009	0.710354	1		0.989788	-0.0102645	0.910066	1.07649	0.810654	0.874243	1		0.997719	-0.00228361	0.92756	1.07318	0.95105	0.970661	1		1.03438	0.0338	5.98e-14	PMFBP1
rs11641811	71635836	16	C	0.4042		0.0235836	0.0681691	0.729384	0.886497	1		0.977403	-0.0228562	0.90949	1.05039	0.533909	0.723329	1		0.963401	-0.0372855	0.904755	1.02585	0.244595	0.429502	1		0.972097	-0.0283	1.18e-15	TAT----MARVELD3
rs11642015	53802494	16	T	0.4014		0.154012	0.0734487	0.0360388	0.359969	1		0.930341	-0.0722041	0.860548	1.00579	0.0695598	0.457208	1		0.96122	-0.039552	0.898412	1.02842	0.251312	0.436092	1		0.958486	-0.0424	5.3e-32	FTO
rs11642841	53845487	16	A	0.4015		0.0513399	0.0729938	0.481862	0.767736	1		0.975895	-0.0244003	0.903253	1.05438	0.536398	0.724779	1		0.976536	-0.0237437	0.913189	1.04428	0.48776	0.664233	1		0.969766	-0.0307	3.05e-18	FTO
rs11643192	72214276	16	A	0.4396		-0.082162	0.0676089	0.224308	0.555105	1		0.994242	-0.00577464	0.925616	1.06796	0.874259	0.90954	1		1.03193	0.0314308	0.96952	1.09836	0.323407	0.515931	1		1.02922	0.0288	4.81e-17	PMFBP1----ZFHX3
rs11645487	60615704	16	T	0.272		-0.0204508	0.0760603	0.788032	0.917179	1		1.03019	0.0297433	0.950797	1.1162	0.467332	0.720777	1		1.05484	0.0533891	0.98363	1.1312	0.134369	0.334454	1		0.971125	-0.0293	4.25e-14
rs11645898	72229532	16	C	0.2552		-0.0823304	0.0782543	0.292794	0.641891	1		0.994677	-0.00533722	0.915316	1.08092	0.899891	0.929675	1		0.99842	-0.00158125	0.929009	1.07302	0.965694	0.981029	1		1.03655	0.0359	1.32e-15	PMFBP1-----ZFHX3
rs11646364	72108687	16	T	0.1456		-0.196672	0.095859	0.0402361	0.383109	1		1.07687	0.0740587	0.973387	1.19135	0.150807	0.51038	1		1.06849	0.0662464	0.97823	1.16709	0.141239	0.339664	1		1.03583	0.0352	3.22e-14	HPR
rs11646689	52705297	16	G	0.4451		-0.0561824	0.0681051	0.409434	0.732876	1		1.01989	0.0196948	0.94901	1.09607	0.591999	0.752192	1		1.01677	0.0166309	0.95481	1.08274	0.604232	0.752564	1		1.04081	0.04	2.06e-27	TOX3------CHD9
rs11647125	72243277	16	C	0.2535		-0.0809066	0.078418	0.30223	0.643308	1		0.996718	-0.0032874	0.917047	1.08331	0.938358	0.962406	1		0.998438	-0.00156322	0.928841	1.07325	0.966173	0.981129	1		1.03376	0.0332	9e-14	PMFBP1-----ZFHX3
rs11647889	72052034	16	G	0.1738		-0.158981	0.0896533	0.0762226	0.397004	1		1.05128	0.0500085	0.956346	1.15563	0.300388	0.622905	1		1.0366	0.0359461	0.954406	1.12587	0.393786	0.577438	1		1.0351	0.0345	8.34e-14	DHODH
rs11648479	72192789	16	A	0.2466		-0.0743605	0.0792178	0.347923	0.675688	1		0.992203	-0.00782756	0.91214	1.07929	0.855301	0.899968	1		0.998794	-0.00120673	0.928436	1.07448	0.974175	0.986118	1		1.03365	0.0331	1.4e-13	PMFBP1
rs11649091	53845169	16	G	0.4478		0.0906337	0.0724392	0.210912	0.548186	1		0.945012	-0.0565577	0.875079	1.02053	0.149358	0.51038	1		0.970697	-0.0297409	0.908128	1.03758	0.381638	0.566276	1		0.966862	-0.0337	3.11e-21	FTO
rs11652200	17402959	17	G	0.2934		-0.0414423	0.0746323	0.578716	0.855421	1		0.999567	-0.000433094	0.923691	1.08168	0.991414	0.993982	1		0.954537	-0.0465289	0.891123	1.02246	0.184649	0.379949	1		0.965605	-0.035	2.56e-16	RASD1--PEMT
rs11659405	5181412	18	A	0.2111		-0.00378364	0.0845916	0.964325	0.983534	1		0.991137	-0.00890251	0.905973	1.08431	0.846017	0.89782	1		0.951918	-0.0492764	0.880317	1.02934	0.216801	0.408434	1		0.954469	-0.0466	1.24e-18	C18orf42
rs11659500	5181709	18	T	0.2111		-0.00373355	0.0845913	0.964797	0.983534	1		0.991133	-0.00890655	0.905969	1.0843	0.845943	0.89782	1		0.95191	-0.0492848	0.88031	1.02933	0.216724	0.408434	1		0.954183	-0.0469	7.69e-19	C18orf42
rs11659531	56787346	18	A	0.278		-0.0646789	0.0753582	0.390762	0.718842	1		1.01569	0.0155682	0.938042	1.09976	0.701232	0.819298	1		1.03779	0.0370935	0.968352	1.11221	0.293804	0.48349	1		1.04175	0.0409	2.86e-26	ZNF532-----SEC11C
rs11661988	56820985	18	T	0.2973		-0.13298	0.0742609	0.0733803	0.395501	1		1.07427	0.0716414	0.993384	1.16174	0.0728516	0.460833	1		1.08146	0.078312	1.01009	1.15787	0.0245641	0.244094	1		1.04917	0.048	3.2e-36	SEC11C
rs11664895	56811275	18	G	0.4931		-0.0596666	0.0674891	0.376675	0.706699	1		1.03814	0.0374307	0.966722	1.11484	0.303329	0.626821	1		1.05467	0.0532279	0.991173	1.12224	0.0929325	0.29392	1		1.02953	0.0291	2.39e-17	SEC11C
rs1167196	77785352	1	G	0.3399		0.0886905	0.0708901	0.210938	0.548186	1		0.946816	-0.0546505	0.878323	1.02065	0.153739	0.51038	1		0.943957	-0.0576747	0.884284	1.00766	0.0834424	0.284154	1		0.961174	-0.0396	5.18e-25	AK5
rs1167197	77783909	1	T	0.3399		0.0891737	0.0708874	0.208445	0.546826	1		0.946562	-0.0549188	0.878089	1.02038	0.151724	0.51038	1		0.94378	-0.0578622	0.88412	1.00747	0.0824355	0.283731	1		0.961174	-0.0396	5.49e-25	AK5
rs1167214	77787683	1	G	0.3399		0.087941	0.0708953	0.214854	0.548734	1		0.947172	-0.0542746	0.878649	1.02104	0.156609	0.51038	1		0.944211	-0.0574056	0.884519	1.00793	0.0849148	0.284154	1		0.961174	-0.0396	5.4e-25	AK5
rs1167219	77728775	1	A	0.4289		0.0281922	0.068199	0.679339	0.882872	1		0.968992	-0.0314989	0.901561	1.04147	0.39204	0.720777	1		0.987286	-0.0127955	0.927302	1.05115	0.689084	0.823052	1		0.968216	-0.0323	1.29e-17	PIGK----AK5
rs11675025	198838315	2	A	0.3659		-0.0184541	0.0715867	0.796579	0.923793	1		0.944683	-0.0569059	0.875648	1.01916	0.141622	0.51038	1		0.990854	-0.00918808	0.927731	1.05827	0.784416	0.877332	1		0.962039	-0.0387	1.26e-26	PLCL1
rs116789950	50023438	3	G	0.07179		-0.0625901	0.131194	0.633319	0.882872	1		1.08655	0.0830075	0.947048	1.2466	0.23643	0.539497	1		0.943606	-0.0580466	0.836103	1.06493	0.346918	0.529108	1		0.945066	-0.0565	9.67e-19	RBM6
rs11679040	198806829	2	C	0.3913		0.0105289	0.0703568	0.881045	0.968615	1		0.932364	-0.070032	0.865379	1.00453	0.0656147	0.44916	1		0.975276	-0.0250348	0.914061	1.04059	0.449089	0.631855	1		0.961847	-0.0389	1.19e-26	PLCL1
rs11679484	198921604	2	A	0.2748		0.00254666	0.0770945	0.973649	0.986356	1		0.951256	-0.0499721	0.876638	1.03222	0.230532	0.539497	1		1.00361	0.0036035	0.935175	1.07705	0.920398	0.955925	1		0.958966	-0.0419	3.4e-29	PLCL1
rs11680291	198409884	2	A	0.4208		0.0490228	0.0688221	0.476294	0.767736	1		1.05603	0.0545166	0.981917	1.13573	0.141993	0.51038	1		0.996255	-0.00375203	0.93511	1.0614	0.907564	0.953633	1		1.03087	0.0304	3.11e-15	HSPE1-MOB4
rs11681663	198882952	2	A	0.3924		-0.0256057	0.0706484	0.717035	0.882872	1		0.948339	-0.0530432	0.879943	1.02205	0.164878	0.51038	1		0.993697	-0.00632295	0.931234	1.06035	0.848607	0.920037	1		0.960597	-0.0402	9.4e-29	PLCL1
rs11683222	198884028	2	G	0.3924		-0.0255771	0.0706478	0.717335	0.882872	1		0.948321	-0.0530622	0.879927	1.02203	0.164718	0.51038	1		0.993646	-0.00637427	0.931187	1.0603	0.847407	0.919807	1		0.960597	-0.0402	9.15e-29	PLCL1
rs11684176	198954774	2	T	0.3721		0.0187313	0.071552	0.793494	0.922096	1		0.930932	-0.071569	0.862852	1.00438	0.0647342	0.44916	1		0.987954	-0.0121191	0.925087	1.05509	0.717888	0.837752	1		0.959925	-0.0409	4.32e-30	PLCL1
rs11685075	239207194	2	T	0.259		-0.0417105	0.0770897	0.58848	0.864571	1		1.04063	0.0398263	0.959357	1.12878	0.337128	0.668528	1		0.996755	-0.00325028	0.928437	1.0701	0.928518	0.955925	1		1.03655	0.0359	3.09e-19	PER2---TRAF3IP1
rs11687445	60522691	2	G	0.4955		-0.082034	0.0687824	0.233041	0.566564	1		1.00942	0.00937591	0.938674	1.08549	0.800423	0.868162	1		1.02278	0.0225244	0.959958	1.08971	0.486165	0.662688	1		0.975017	-0.0253	4.98e-15	#NAME?
rs11687698	198568076	2	T	0.2614		0.0506411	0.0777597	0.514905	0.790312	1		0.929361	-0.073258	0.855686	1.00938	0.0821353	0.478412	1		0.990521	-0.00952421	0.922191	1.06391	0.793964	0.883819	1		0.962617	-0.0381	2.04e-23	RFTN2---MARS2
rs11688007	60489771	2	A	0.3734		0.0582984	0.0706907	0.40957	0.732876	1		0.989763	-0.0102898	0.91838	1.06669	0.7876	0.860645	1		0.97038	-0.0300675	0.909273	1.03559	0.364906	0.544685	1		1.02419	0.0239	6.66e-14	#NAME?
rs11689393	198887725	2	T	0.3836		0.0788563	0.070866	0.26585	0.618373	1		1.03683	0.036168	0.962045	1.11744	0.343663	0.6783	1		0.987862	-0.0122123	0.925718	1.05418	0.712595	0.836041	1		1.03056	0.0301	1.34e-14	PLCL1
rs11690149	198933804	2	T	0.4021		-0.00911457	0.0705253	0.897173	0.974456	1		0.948219	-0.0531698	0.879936	1.0218	0.163197	0.51038	1		0.98837	-0.0116982	0.926339	1.05456	0.723542	0.839721	1		0.961655	-0.0391	1.47e-27	PLCL1
rs11690163	198527507	2	A	0.4068		0.0508503	0.069325	0.463273	0.761077	1		1.05798	0.0563614	0.983229	1.13842	0.131663	0.51038	1		0.996669	-0.00333656	0.935076	1.06232	0.918344	0.955925	1		1.03293	0.0324	9.49e-17	RFTN2
rs11690205	198933948	2	T	0.402		-0.00890866	0.0705596	0.899532	0.975761	1		0.947758	-0.0536561	0.879476	1.02134	0.159595	0.51038	1		0.987705	-0.0123712	0.925682	1.05388	0.708497	0.833887	1		0.961655	-0.0391	1.63e-27	PLCL1
rs11690491	198514924	2	T	0.3727		0.0242835	0.0706473	0.73106	0.886497	1		0.923309	-0.0797913	0.856633	0.995175	0.03694	0.44916	1		0.977323	-0.0229381	0.915724	1.04307	0.489836	0.664974	1		0.962039	-0.0387	6.12e-26	RFTN2
rs11690844	198515536	2	A	0.3727		0.0237437	0.0706078	0.736672	0.888208	1		0.923601	-0.0794751	0.856941	0.995447	0.0375833	0.44916	1		0.977471	-0.0227867	0.915896	1.04319	0.492463	0.664974	1		0.962135	-0.0386	7.9e-26	RFTN2
rs11692344	198795863	2	G	0.3914		0.0100247	0.0703548	0.886699	0.970307	1		0.932608	-0.0697703	0.865608	1.00479	0.0666199	0.451787	1		0.975251	-0.0250604	0.914043	1.04056	0.448587	0.631855	1		0.962039	-0.0387	1.69e-26	PLCL1
rs11692449	61704451	2	C	0.4376		0.115326	0.0675643	0.0878808	0.43636	1		0.99221	-0.0078205	0.923781	1.06571	0.830149	0.887227	1		0.951451	-0.0497671	0.89402	1.01257	0.117189	0.320891	1		0.971319	-0.0291	1.04e-15	USP34-XPO1
rs11694913	198435280	2	G	0.3911		0.0537055	0.070286	0.444832	0.75218	1		1.03981	0.039038	0.965322	1.12005	0.303305	0.626821	1		0.988147	-0.0119238	0.926157	1.05429	0.718308	0.837752	1		1.03231	0.0318	1.91e-15	HSPE1-MOB4--RFTN2
rs11705370	40555993	22	T	0.4088		0.056896	0.0697445	0.414653	0.732876	1		0.981048	-0.0191339	0.911226	1.05622	0.611485	0.761463	1		0.987769	-0.0123064	0.926283	1.05334	0.707438	0.833887	1		0.969669	-0.0308	1.08e-16	FAM83F-----TNRC6B
rs11705389	40556101	22	T	0.4088		0.0569262	0.0697443	0.414404	0.732876	1		0.98102	-0.0191624	0.9112	1.05619	0.610966	0.761463	1		0.987202	-0.0128806	0.925746	1.05274	0.694472	0.828337	1		0.969766	-0.0307	1.45e-16	FAM83F-----TNRC6B
rs11706029	77261889	3	C	0.1759		0.216876	0.0887354	0.0145455	0.262463	1		0.902218	-0.102899	0.820549	0.992016	0.0335402	0.44916	1		0.915036	-0.0887919	0.843411	0.992744	0.0327554	0.244094	1		0.970737	-0.0297	1.29e-13	ROBO2
rs11706185	49988065	3	A	0.3893		-0.016404	0.0694137	0.813189	0.935912	1		1.00281	0.00280606	0.932059	1.07893	0.940049	0.962822	1		1.04272	0.0418327	0.978315	1.11137	0.198438	0.396624	1		1.0285	0.0281	9.07e-15	RBM6
rs11709503	49991167	3	T	0.3893		-0.0164035	0.0694138	0.813195	0.935912	1		1.00281	0.00280606	0.932059	1.07893	0.940061	0.962822	1		1.04277	0.0418806	0.978363	1.11142	0.197913	0.395785	1		1.0284	0.028	1.07e-14	RBM6
rs11709573	49956628	3	T	0.3295		0.0565444	0.0723045	0.434221	0.742512	1		0.97566	-0.0246411	0.903903	1.05311	0.527248	0.723329	1		1.02589	0.0255605	0.959914	1.09639	0.451086	0.633001	1		1.02891	0.0285	4.34e-15	MON1A
rs11709672	77243485	3	C	0.1575		0.25145	0.0921648	0.00638191	0.214259	1		0.900791	-0.104482	0.81608	0.994294	0.0381238	0.44916	1		0.90344	-0.101546	0.829934	0.983457	0.0190149	0.244094	1		0.967055	-0.0335	2.04e-15	ROBO2
rs11709706	77243605	3	G	0.1575		0.249398	0.0921586	0.00682184	0.218993	1		0.901527	-0.103665	0.816763	0.995088	0.0396178	0.44916	1		0.904749	-0.100098	0.831146	0.984869	0.0207695	0.244094	1		0.967442	-0.0331	2.56e-15	ROBO2
rs11709773	77243792	3	C	0.1575		0.251504	0.0921658	0.00637119	0.214259	1		0.900756	-0.104521	0.816047	0.994258	0.0380557	0.44916	1		0.903417	-0.101571	0.829912	0.983433	0.0189867	0.244094	1		0.967442	-0.0331	2.31e-15	ROBO2
rs11711407	50225029	3	A	0.4319		-0.0555066	0.0686138	0.418558	0.732876	1		1.02092	0.0207042	0.949496	1.09772	0.575812	0.743017	1		1.03247	0.031954	0.969469	1.09956	0.319876	0.512663	1		1.02809	0.0277	1.11e-14	SEMA3F
rs11712056	49914397	3	C	0.3306		0.0692009	0.0725047	0.339895	0.667799	1		0.97447	-0.0258615	0.902572	1.0521	0.508397	0.720777	1		1.02121	0.0209882	0.955298	1.09166	0.537569	0.70646	1		1.02953	0.0291	2.28e-15	CAMKV---MST1R
rs11713333	77243669	3	T	0.1575		0.251851	0.0921682	0.0063002	0.214259	1		0.900524	-0.104778	0.815831	0.994007	0.0375955	0.44916	1		0.903181	-0.101832	0.829692	0.983179	0.0186861	0.244094	1		0.967442	-0.0331	2.54e-15	ROBO2
rs11713628	77237003	3	C	0.1569		0.257453	0.092301	0.00529604	0.214259	1		0.900479	-0.104828	0.815651	0.99413	0.03784	0.44916	1		0.90439	-0.100495	0.830691	0.984627	0.020493	0.244094	1		0.967926	-0.0326	5.06e-15	ROBO2
rs11713685	77237113	3	A	0.1569		0.257132	0.0923048	0.00535502	0.214259	1		0.900407	-0.104908	0.81558	0.994057	0.0377061	0.44916	1		0.904262	-0.100636	0.830571	0.98449	0.020321	0.244094	1		0.967248	-0.0333	1.86e-15	ROBO2
rs11714286	50185508	3	G	0.4454		-0.064643	0.0683953	0.344619	0.672041	1		1.02014	0.0199399	0.949015	1.09659	0.588727	0.75179	1		1.03381	0.033251	0.970877	1.10082	0.299436	0.490049	1		1.02912	0.0287	2e-15	RBM5---SEMA3F
rs11714799	50217899	3	T	0.4323		-0.0551023	0.0686087	0.42192	0.733486	1		1.01944	0.0192535	0.948111	1.09613	0.602968	0.757799	1		1.03256	0.0320412	0.969553	1.09966	0.318542	0.512018	1		1.02829	0.0279	1.25e-14	SEMA3F
rs11717349	50223977	3	C	0.4321		-0.0556371	0.0686163	0.417482	0.732876	1		1.02025	0.0200477	0.948868	1.09701	0.587958	0.751534	1		1.03356	0.0330092	0.970493	1.10074	0.304121	0.495588	1		1.02798	0.0276	1.53e-14	SEMA3F
rs11721204	49982765	3	T	0.3906		-0.0181361	0.0693401	0.793673	0.922096	1		1.00737	0.00734297	0.936378	1.08375	0.84382	0.896761	1		1.0442	0.043251	0.979758	1.11288	0.18327	0.377862	1		1.02881	0.0284	1.16e-14	RBM6
rs11721234	77243488	3	A	0.1575		0.251422	0.0921653	0.00638804	0.214259	1		0.900844	-0.104423	0.816128	0.994353	0.038232	0.44916	1		0.90347	-0.101512	0.829961	0.983489	0.0190545	0.244094	1		0.967152	-0.0334	2.2e-15	ROBO2
rs11738675	87611177	5	T	0.2571		-0.124331	0.0774014	0.108248	0.469263	1		1.00967	0.00962354	0.930439	1.09564	0.817494	0.878725	1		0.992558	-0.00746983	0.924462	1.06567	0.836794	0.913585	1		1.03314	0.0326	1.95e-18	TMEM161B-----MEF2C
rs11740655	152258232	5	A	0.3922		0.147078	0.0690434	0.0331852	0.349982	1		0.905648	-0.0991046	0.841593	0.974578	0.00809719	0.402149	1		0.944571	-0.0570244	0.886362	1.0066	0.0788946	0.278788	1		0.970543	-0.0299	1.96e-15	NMUR2------GRIA1
rs11740776	87599306	5	A	0.2904		-0.161434	0.074832	0.0310153	0.348626	1		1.03179	0.0312952	0.953425	1.11659	0.437463	0.720777	1		0.994066	-0.00595168	0.928056	1.06477	0.865199	0.92888	1		1.03386	0.0333	3.35e-19	TMEM161B-----MEF2C
rs11740836	87652128	5	C	0.2571		-0.123474	0.0773968	0.11068	0.469263	1		1.0089	0.00886063	0.929733	1.09481	0.831685	0.887968	1		0.992437	-0.00759174	0.924353	1.06553	0.834151	0.912191	1		1.03303	0.0325	2.18e-18	TMEM161B-----MEF2C
rs11741675	87628801	5	G	0.2906		-0.158219	0.0748713	0.0346163	0.353895	1		1.02917	0.0287527	0.950954	1.11382	0.475877	0.720777	1		0.992641	-0.00738621	0.926699	1.06328	0.833201	0.911814	1		1.03324	0.0327	9.02e-19	TMEM161B-----MEF2C
rs11746399	152257595	5	C	0.3916		0.148314	0.0691026	0.0318824	0.349345	1		0.905928	-0.0987954	0.841799	0.974942	0.0083534	0.402149	1		0.945117	-0.0564465	0.886831	1.00723	0.0822092	0.283214	1		0.970543	-0.0299	1.84e-15	NMUR2------GRIA1
rs11746423	152257512	5	G	0.3917		0.148446	0.0691057	0.0317384	0.349345	1		0.905724	-0.0990207	0.841605	0.974727	0.00821097	0.402149	1		0.94516	-0.0564011	0.886869	1.00728	0.0824693	0.283731	1		0.970446	-0.03	1.52e-15	NMUR2------GRIA1
rs11746770	152313004	5	C	0.3741		0.133324	0.0695993	0.0554556	0.387386	1		0.911022	-0.0931882	0.846075	0.980954	0.0135277	0.402149	1		0.93312	-0.0692215	0.875188	0.994888	0.0342863	0.244094	1		0.970446	-0.03	1.83e-15	NMUR2------GRIA1
rs11748768	87650635	5	A	0.2905		-0.157997	0.0748695	0.0348655	0.353895	1		1.029	0.0285875	0.950802	1.11364	0.478348	0.720777	1		0.99255	-0.00747789	0.926616	1.06318	0.83116	0.911183	1		1.03324	0.0327	9.06e-19	TMEM161B-----MEF2C
rs11748798	87650742	5	T	0.257		-0.123574	0.0773939	0.110377	0.469263	1		1.00903	0.00898947	0.929859	1.09495	0.82922	0.886935	1		0.992282	-0.00774794	0.924211	1.06537	0.830794	0.911183	1		1.03314	0.0326	1.89e-18	TMEM161B-----MEF2C
rs117494948	33735359	11	C	0.05142		0.253062	0.151942	0.0958522	0.454373	1		0.859655	-0.151224	0.729664	1.0128	0.0706253	0.459421	1		0.962396	-0.0383293	0.83753	1.10588	0.588793	0.745599	1		0.939507	-0.0624	1.8e-22	CD59
rs11750391	87652072	5	T	0.2905		-0.157983	0.0748693	0.034882	0.353895	1		1.02899	0.0285777	0.950792	1.11362	0.478515	0.720777	1		0.992544	-0.00748393	0.926611	1.06317	0.831026	0.911183	1		1.03314	0.0326	9.19e-19	TMEM161B-----MEF2C
rs11751312	55017019	6	G	0.1818		0.215528	0.0875766	0.0138768	0.255018	1		0.914809	-0.08904	0.833128	1.0045	0.0620533	0.44916	1		0.88856	-0.118153	0.819425	0.963529	0.00425028	0.244094	1		0.952753	-0.0484	4.59e-31	FAM83B-----HCRTR2
rs11751491	55044012	6	G	0.1836		0.22968	0.0872261	0.00847716	0.249166	1		0.90489	-0.0999419	0.824304	0.993354	0.035722	0.44916	1		0.882109	-0.12544	0.813711	0.956256	0.00231774	0.244094	1		0.952657	-0.0485	5.8e-31	HCRTR2
rs11752397	165189841	6	A	0.3514		0.155371	0.0711765	0.0290743	0.34687	1		0.922425	-0.0807492	0.855353	0.994755	0.0360388	0.44916	1		0.967219	-0.0333303	0.905856	1.03274	0.31894	0.512018	1		0.972777	-0.0276	1.63e-13	---C6orf118
rs11753587	54950698	6	C	0.3847		0.073246	0.0688755	0.287611	0.639769	1		0.982662	-0.0174901	0.913642	1.0569	0.637845	0.783615	1		0.949332	-0.0519967	0.890879	1.01162	0.108795	0.313227	1		0.967635	-0.0329	5.64e-19	FAM83B-----HCRTR2
rs11754240	54921499	6	G	0.3844		0.0750403	0.0689506	0.276489	0.628748	1		0.98128	-0.0188974	0.912279	1.0555	0.611466	0.761463	1		0.948189	-0.0532014	0.889744	1.01047	0.101217	0.304771	1		0.967732	-0.0328	6.67e-19	FAM83B------HCRTR2
rs11756299	54951016	6	G	0.4296		0.0905959	0.0673965	0.178918	0.527095	1		0.973513	-0.0268441	0.906599	1.04537	0.460013	0.720777	1		0.93824	-0.0637495	0.881589	0.99853	0.0448301	0.244094	1		0.972486	-0.0279	1.65e-14	FAM83B-----HCRTR2
rs11757278	13180454	6	C	0.3806		0.236002	0.0693659	0.0006718	0.161699	1		0.910775	-0.0934594	0.846047	0.980454	0.0129633	0.402149	1		0.899203	-0.106246	0.843474	0.958614	0.00113488	0.244094	1		0.95361	-0.0475	1.59e-32	PHACTR1
rs11761683	50542879	7	C	0.3954		-0.115677	0.0692089	0.0946824	0.450891	1		1.00762	0.00759111	0.936607	1.08402	0.838666	0.893108	1		1.06026	0.0585142	0.994725	1.1301	0.0722584	0.266739	1		1.03283	0.0323	5.22e-18	DDC
rs11762194	32300169	7	A	0.173		-0.179502	0.0894629	0.0448454	0.387386	1		1.10029	0.0955738	1.00202	1.20819	0.0452531	0.44916	1		1.08395	0.0806118	0.99858	1.17661	0.0541031	0.244094	1		1.02942	0.029	6.69e-14	PDE1C
rs11763807	50545618	7	C	0.465		-0.0647717	0.0675563	0.3377	0.666395	1		1.00283	0.002826	0.933752	1.07702	0.938106	0.962406	1		1.03317	0.0326317	0.970775	1.09958	0.304534	0.495588	1		1.02644	0.0261	4.92e-14	DDC
rs11763809	50545621	7	C	0.465		-0.0646602	0.0675551	0.338524	0.666395	1		1.0028	0.00279609	0.933724	1.07699	0.938799	0.962406	1		1.03318	0.0326414	0.970782	1.09959	0.304424	0.495588	1		1.02644	0.0261	4.89e-14	DDC
rs11764155	32272112	7	G	0.2148		-0.0579042	0.0827541	0.484128	0.767736	1		1.00623	0.00621067	0.922413	1.09767	0.888645	0.920391	1		1.00886	0.00882098	0.935233	1.08828	0.819547	0.906043	1		1.03118	0.0307	5.03e-16	PDE1C
rs11765748	50615616	7	A	0.4257		0.10776	0.0679428	0.112772	0.469263	1		0.996588	-0.00341783	0.927534	1.07078	0.925664	0.951476	1		0.956245	-0.0447411	0.898151	1.0181	0.161784	0.354716	1		0.972777	-0.0276	6.07e-16	DDC
rs11767334	50586887	7	A	0.4295		0.122221	0.0677775	0.0713874	0.395501	1		0.988835	-0.0112278	0.920471	1.06228	0.758713	0.844295	1		0.94513	-0.0564328	0.887808	1.00615	0.0770959	0.278169	1		0.973167	-0.0272	2.52e-15	DDC
rs11770877	32320462	7	C	0.2725		-0.095057	0.0765414	0.214312	0.548734	1		1.04697	0.0459003	0.966133	1.13457	0.262901	0.57018	1		1.03531	0.0347009	0.965094	1.11063	0.332859	0.523374	1		1.03179	0.0313	6.83e-19	PDE1C
rs11773343	32292316	7	T	0.173		-0.1788	0.0894855	0.0457439	0.387386	1		1.1003	0.0955829	1.00201	1.20823	0.0452883	0.44916	1		1.08435	0.0809807	0.99893	1.17707	0.0530657	0.244094	1		1.02963	0.0292	4.84e-14	PDE1C
rs11775534	33695232	8	A	0.3748		0.102584	0.0699083	0.142308	0.492356	1		0.916148	-0.0875774	0.850757	0.986564	0.020449	0.422122	1		0.935034	-0.0671724	0.876923	0.996995	0.0401811	0.244094	1		0.968216	-0.0323	2.26e-19	DUSP26---
rs11776207	33765126	8	C	0.4202		0.0671849	0.0689885	0.33016	0.657686	1		0.929456	-0.0731558	0.86394	0.99994	0.0498114	0.44916	1		0.949456	-0.0518661	0.891073	1.01166	0.109192	0.313871	1		0.970543	-0.0299	5.22e-16	DUSP26---
rs11787046	116682527	8	T	0.3086		0.00338121	0.0731729	0.963145	0.983534	1		1.00075	0.000749719	0.926017	1.08152	0.984873	0.991381	1		0.973859	-0.0264887	0.910171	1.042	0.442708	0.625708	1		0.967829	-0.0327	8.95e-16	TRPS1----EIF3H
rs117886792	33930551	12	T	0.4274		0.0829153	0.0686826	0.227384	0.558703	1		0.9515	-0.0497156	0.884731	1.02331	0.180478	0.517576	1		0.937744	-0.0642783	0.880172	0.99908	0.0467642	0.244094	1		0.968119	-0.0324	5.86e-18	SYT10------ALG10
rs11805006	21249603	1	T	0.4918		0.0687498	0.067542	0.308768	0.643308	1		0.994348	-0.00566803	0.925797	1.06797	0.876402	0.911614	1		0.978967	-0.0212573	0.919824	1.04191	0.503764	0.674678	1		0.969379	-0.0311	2.94e-18	EIF4G3
rs11805169	21156862	1	A	0.3968		0.00635602	0.0694405	0.927072	0.983534	1		1.03451	0.0339279	0.961342	1.11324	0.364673	0.705733	1		0.992446	-0.00758268	0.930905	1.05806	0.816422	0.903621	1		0.968507	-0.032	7.82e-18	EIF4G3
rs11806344	77756532	1	T	0.4468		0.0373807	0.0674736	0.579592	0.856062	1		0.968827	-0.0316692	0.902048	1.04055	0.384787	0.720777	1		0.967154	-0.0333975	0.90901	1.02902	0.291084	0.479932	1		0.968022	-0.0325	1.71e-19	AK5
rs11807683	7854209	1	T	0.1781		0.192516	0.087413	0.0276693	0.342889	1		0.891001	-0.11541	0.811139	0.978727	0.0160074	0.402149	1		0.902978	-0.102057	0.83252	0.9794	0.0138115	0.244094	1		0.93838	-0.0636	4.69e-38	PER3
rs11811787	150200487	1	T	0.2451		-0.0994072	0.0791012	0.208898	0.546826	1		1.06152	0.0597018	0.976831	1.15356	0.159311	0.51038	1		1.02051	0.0203025	0.949066	1.09733	0.583548	0.742222	1		1.0406	0.0398	3.81e-24	ANP32E
rs11811885	150268461	1	A	0.3552		-0.144229	0.0707898	0.0416419	0.387386	1		1.05222	0.0509022	0.976417	1.13391	0.182084	0.517576	1		1.03126	0.0307814	0.966646	1.10018	0.351161	0.531134	1		1.03334	0.0328	8.72e-22	MRPS21
rs11829476	33699285	12	T	0.4195		-0.0154004	0.0686533	0.822514	0.938042	1		1.02083	0.020616	0.949312	1.09774	0.57798	0.744575	1		1.05266	0.0513203	0.988335	1.12117	0.110662	0.314551	1		1.03396	0.0334	7.69e-20	SYT10------ALG10
rs11830389	34702606	12	T	0.4275		0.0293066	0.0700188	0.675554	0.882872	1		0.975766	-0.0245325	0.906108	1.05078	0.516198	0.720777	1		0.951442	-0.0497766	0.892079	1.01476	0.129942	0.333004	1		0.959733	-0.0411	3.35e-27	ALG10---
rs11831499	39310114	12	T	0.4148		0.139685	0.0703026	0.0469696	0.387386	1		0.936821	-0.0652631	0.869469	1.00939	0.0864488	0.49195	1		0.929172	-0.0734614	0.870926	0.991313	0.0261411	0.244094	1		0.961078	-0.0397	4.59e-26	CPNE8-----KIF21A
rs11831502	39310127	12	T	0.4148		0.139685	0.0703026	0.0469685	0.387386	1		0.936821	-0.0652631	0.869469	1.00939	0.0864489	0.49195	1		0.929172	-0.0734614	0.870925	0.991313	0.0261405	0.244094	1		0.961078	-0.0397	4.92e-26	CPNE8-----KIF21A
rs11831665	34498740	12	G	0.4396		0.027885	0.0690173	0.686203	0.882872	1		0.973435	-0.0269242	0.904925	1.04713	0.469626	0.720777	1		0.960178	-0.0406366	0.901021	1.02322	0.210383	0.40442	1		0.959541	-0.0413	4.97e-28	ALG10---
rs11833948	34276942	12	G	0.3554		-0.0907603	0.0714037	0.203737	0.541782	1		1.03331	0.0327672	0.958406	1.11407	0.39339	0.720777	1		1.06674	0.0646073	0.99908	1.13899	0.0533075	0.244094	1		1.04823	0.0471	2.57e-35	ALG10--
rs11836198	34552782	12	C	0.4406		0.0264264	0.0691628	0.702406	0.882872	1		0.974536	-0.0257938	0.905812	1.04847	0.489366	0.720777	1		0.959974	-0.0408491	0.900709	1.02314	0.208972	0.40442	1		0.959541	-0.0413	7.17e-28	ALG10---
rs11836207	34315177	12	A	0.4326		0.0877837	0.0693466	0.2056	0.54412	1		0.937094	-0.0649717	0.870684	1.00857	0.0831978	0.482062	1		0.952772	-0.0483796	0.893771	1.01567	0.137984	0.337803	1		0.967635	-0.0329	1.3e-18	ALG10---
rs11836786	34738572	12	G	0.4274		0.0295363	0.0700361	0.673234	0.882872	1		0.975662	-0.0246391	0.905996	1.05069	0.514493	0.720777	1		0.951265	-0.0499626	0.891897	1.01458	0.128617	0.333004	1		0.959637	-0.0412	2.61e-27	ALG10---
rs11838734	94101417	13	C	0.2265		-0.00981182	0.0805396	0.90304	0.975777	1		1.0168	0.0166604	0.934084	1.10684	0.70037	0.819298	1		1.02052	0.0203123	0.947447	1.09923	0.59203	0.747276	1		1.03045	0.03	9.31e-14	GPC6
rs11841335	94105884	13	A	0.2266		-0.0106669	0.080553	0.894655	0.973652	1		1.01677	0.0166309	0.934042	1.10682	0.700942	0.819298	1		1.02051	0.0203025	0.947426	1.09923	0.592293	0.747276	1		1.03056	0.0301	7.51e-14	GPC6
rs11842270	56280455	13	G	0.146		0.00306378	0.0955622	0.974425	0.986356	1		1.01496	0.0148492	0.91823	1.12187	0.771423	0.849995	1		1.01922	0.0190376	0.933919	1.11231	0.669453	0.804815	1		1.03396	0.0334	1.19e-13
rs11843793	94101323	13	T	0.2265		-0.00981257	0.0805396	0.903033	0.975777	1		1.0168	0.0166604	0.934085	1.10684	0.700344	0.819298	1		1.02052	0.0203123	0.947448	1.09924	0.592017	0.747276	1		1.03045	0.03	9.21e-14	GPC6
rs11858682	101148240	15	G	0.3743		0.115806	0.0711215	0.103506	0.467004	1		1.00845	0.0084145	0.935351	1.08727	0.826461	0.885731	1		0.935393	-0.0667885	0.876104	0.998694	0.0456007	0.244094	1		0.973069	-0.0273	3.54e-15	ASB7
rs11865267	52710263	16	T	0.4963		0.0291536	0.0679003	0.667674	0.882872	1		1.00093	0.000929568	0.931562	1.07547	0.979667	0.989193	1		0.999776	-0.000224025	0.939166	1.0643	0.994402	0.997129	1		0.970057	-0.0304	1.08e-17	TOX3------CHD9
rs1186699	61662555	2	A	0.433		0.12224	0.0676434	0.070784	0.395501	1		0.991887	-0.00814609	0.92339	1.06547	0.82345	0.88385	1		0.9459	-0.0556184	0.888731	1.00675	0.080365	0.280249	1		0.970543	-0.0299	1.81e-16	USP34
rs11872925	56782147	18	G	0.2805		-0.0595917	0.0753162	0.428841	0.737538	1		1.01532	0.0152038	0.937739	1.09932	0.707708	0.819298	1		1.0352	0.0345946	0.965988	1.10937	0.327158	0.518112	1		1.04175	0.0409	2.95e-26	ZNF532-----SEC11C
rs11874338	56792425	18	A	0.4892		-0.0686599	0.067508	0.309157	0.643308	1		1.03477	0.0341792	0.963562	1.11125	0.347403	0.684113	1		1.05534	0.053863	0.991805	1.12295	0.0890904	0.287639	1		1.02685	0.0265	3.09e-15	ZNF532-----SEC11C
rs11874645	56780399	18	A	0.3		-0.0424962	0.0737294	0.564376	0.840783	1		1.00496	0.00494774	0.929698	1.08632	0.90082	0.930511	1		1.03533	0.0347202	0.967527	1.10788	0.315052	0.508299	1		1.03717	0.0365	1.9e-22	ZNF532-----SEC11C
rs11874688	56808437	18	C	0.297		-0.0751516	0.0745299	0.313323	0.643308	1		1.0232	0.022935	0.945751	1.10698	0.567979	0.736223	1		1.03441	0.0338312	0.965961	1.10771	0.332775	0.523374	1		1.03738	0.0367	1.57e-22	SEC11C
rs11876543	56797727	18	C	0.2785		-0.0660787	0.0752878	0.380145	0.709427	1		1.01891	0.0187334	0.941102	1.10314	0.64397	0.785777	1		1.0407	0.0398936	0.971134	1.11525	0.258409	0.443339	1		1.04175	0.0409	2.58e-26	ZNF532----SEC11C
rs11876781	56807622	18	A	0.2447		-0.0883324	0.0787582	0.262084	0.61145	1		1.03297	0.0324381	0.950658	1.12241	0.443898	0.720777	1		1.05118	0.0499133	0.977787	1.13009	0.176481	0.368232	1		1.04342	0.0425	7.38e-28	SEC11C
rs11877639	56792467	18	G	0.2795		-0.0672237	0.0752334	0.3716	0.70165	1		1.01791	0.0177515	0.940234	1.10201	0.661107	0.801508	1		1.0377	0.0370067	0.968397	1.11197	0.293997	0.483602	1		1.04008	0.0393	1.55e-24	ZNF532-----SEC11C
rs11877677	56792629	18	G	0.2813		-0.0616825	0.075231	0.412295	0.732876	1		1.01576	0.0156371	0.938226	1.09969	0.699552	0.819298	1		1.03163	0.0311401	0.962739	1.10545	0.377163	0.560926	1		1.04008	0.0393	1.54e-24	ZNF532-----SEC11C
rs11878100	31655157	18	G	0.408		-0.0821144	0.0686758	0.231859	0.564674	1		1.06053	0.0587688	0.986301	1.14034	0.112427	0.51038	1		1.07369	0.0711013	1.00795	1.1437	0.0274038	0.244094	1		1.02778	0.0274	3.59e-14	NOL4
rs11883540	77156054	2	G	0.3842		-0.0877703	0.068832	0.2023	0.53931	1		1.01627	0.0161391	0.944991	1.09293	0.663525	0.803174	1		1.03143	0.0309462	0.968186	1.0988	0.337821	0.527747	1		1.02829	0.0279	1.94e-15	LRRTM4
rs11883735	239407644	2	A	0.1912		0.0096306	0.0866544	0.91151	0.978369	1		1.026	0.0256677	0.936207	1.1244	0.582826	0.749196	1		1.02033	0.0201261	0.942433	1.10466	0.619441	0.760884	1		1.05919	0.0575	2.85e-31	ASB1-----TWIST2
rs11883902	198341325	2	T	0.3858		0.00607726	0.0698511	0.930671	0.983534	1		0.929339	-0.0732817	0.862998	1.00078	0.0524562	0.44916	1		0.976196	-0.0240919	0.915362	1.04107	0.46305	0.63834	1		0.965412	-0.0352	1.31e-21	COQ10B--HSPD1
rs11884146	44825029	2	C	0.3787		-0.126457	0.0695026	0.0688814	0.395501	1		1.0729	0.0703653	0.997009	1.15456	0.060116	0.44916	1		1.06567	0.0636037	0.999571	1.13615	0.0515536	0.244094	1		1.02429	0.024	3.95e-14	CAMKMT
rs11885286	44825081	2	G	0.3784		-0.12603	0.069553	0.0700264	0.395501	1		1.07364	0.0710547	0.997645	1.15542	0.0578276	0.44916	1		1.06489	0.0628715	0.998792	1.13536	0.0544823	0.244094	1		1.02409	0.0238	8.86e-14	CAMKMT
rs11885523	239344263	2	A	0.1559		-0.116026	0.0928767	0.211615	0.548186	1		1.06834	0.066106	0.969018	1.17785	0.184232	0.517576	1		1.06145	0.0596359	0.974749	1.15586	0.17016	0.362549	1		1.07509	0.0724	6.6e-40	ASB1
rs11885695	239338632	2	A	0.3616		0.0371466	0.0709379	0.600538	0.874157	1		0.956226	-0.044761	0.88709	1.03075	0.242409	0.543276	1		1.00222	0.00221754	0.939023	1.06968	0.946708	0.967071	1		1.05033	0.0491	1.89e-26	ASB1
rs11887099	239447550	2	C	0.2564		-0.062456	0.0781501	0.424211	0.734123	1		1.01801	0.0178497	0.937402	1.10555	0.671504	0.808667	1		1.02765	0.0272746	0.956627	1.10394	0.455438	0.635005	1		1.05401	0.0526	9.13e-29	ASB1-----TWIST2
rs11887138	198805838	2	T	0.3868		0.0597148	0.0702835	0.39556	0.720987	1		1.05418	0.0527632	0.978745	1.13543	0.163673	0.51038	1		0.987296	-0.0127854	0.92551	1.05321	0.698183	0.831183	1		1.03097	0.0305	3.31e-15	PLCL1
rs11887438	77073661	2	T	0.4367		0.160777	0.067679	0.0175463	0.277763	1		0.941956	-0.0597967	0.876863	1.01188	0.101698	0.51038	1		0.946919	-0.0545417	0.889663	1.00786	0.0865401	0.284836	1		0.97268	-0.0277	1.04e-14	LRRTM4
rs11887976	50502902	2	T	0.05938		-0.012427	0.143972	0.931218	0.983534	1		1.01151	0.0114443	0.869761	1.17637	0.881879	0.914117	1		1.00697	0.00694582	0.883011	1.14832	0.917486	0.955925	1		0.953038	-0.0481	4.84e-16	NRXN1
rs11888760	198243749	2	T	0.3635		0.00607539	0.0707237	0.931546	0.983534	1		0.920281	-0.0830762	0.85372	0.992031	0.0300954	0.44916	1		0.976448	-0.0238338	0.91493	1.0421	0.472848	0.647548	1		0.967345	-0.0332	6.64e-19	ANKRD44----SF3B1
rs11888775	239424876	2	G	0.256		-0.0635239	0.0782748	0.417076	0.732876	1		1.01717	0.0170243	0.936481	1.10481	0.686416	0.819298	1		1.02734	0.0269729	0.956249	1.10372	0.460974	0.637784	1		1.05422	0.0528	8.28e-29	ASB1-----TWIST2
rs11889006	198928647	2	A	0.3774		0.0618611	0.0712003	0.384967	0.714373	1		1.03579	0.0351644	0.960756	1.11669	0.359371	0.698617	1		1.00056	0.000559843	0.937368	1.06801	0.986551	0.994336	1		1.03015	0.0297	1.18e-14	PLCL1
rs11889150	239324542	2	G	0.2559		-0.0477913	0.0771057	0.535398	0.810901	1		0.981039	-0.0191431	0.904004	1.06464	0.646369	0.788084	1		1.0079	0.00786896	0.938899	1.08197	0.827877	0.911088	1		1.0595	0.0578	1.97e-31	TRAF3IP1----ASB1
rs11889326	198899275	2	C	0.3924		-0.0260986	0.0706805	0.711954	0.882872	1		0.949095	-0.0522464	0.880616	1.0229	0.171503	0.511188	1		0.993745	-0.00627464	0.931253	1.06043	0.849808	0.920051	1		0.960501	-0.0403	8.36e-29	PLCL1
rs11889723	239471469	2	G	0.1251		-0.151068	0.101809	0.137893	0.48652	1		1.12307	0.116066	1.00969	1.24918	0.0325474	0.44916	1		1.08161	0.0784507	0.98485	1.18789	0.100858	0.304702	1		1.04991	0.0487	9.2e-24	ASB1------TWIST2
rs11889825	239417445	2	A	0.2593		-0.0512287	0.0776615	0.509505	0.786613	1		1.01503	0.0149182	0.935137	1.10174	0.721369	0.821603	1		1.02368	0.023404	0.95336	1.09918	0.519233	0.689431	1		1.05317	0.0518	1.52e-29	ASB1-----TWIST2
rs11890137	198816662	2	G	0.3868		0.0597152	0.0702816	0.395544	0.720987	1		1.05417	0.0527537	0.978732	1.13541	0.163777	0.51038	1		0.987346	-0.0127347	0.92556	1.05326	0.699328	0.831183	1		1.03107	0.0306	3.03e-15	PLCL1
rs11891555	198853540	2	G	0.3997		0.0777212	0.0702384	0.268531	0.61967	1		1.04063	0.0398263	0.966165	1.12082	0.293135	0.612276	1		0.982418	-0.0177384	0.921079	1.04784	0.589709	0.746393	1		1.03076	0.0303	6.09e-15	PLCL1
rs11891750	198434319	2	A	0.3855		0.00505979	0.0699513	0.942339	0.983534	1		0.929586	-0.073016	0.863141	1.00115	0.053646	0.44916	1		0.976668	-0.0236085	0.915727	1.04166	0.472633	0.647526	1		0.965605	-0.035	1.92e-21	HSPE1-MOB4---RFTN2
rs11892955	44800135	2	G	0.3781		-0.132015	0.0695414	0.0576867	0.387386	1		1.07713	0.0743001	1.00091	1.15915	0.0472354	0.44916	1		1.06502	0.0629936	0.998912	1.13551	0.0540222	0.244094	1		1.02419	0.0239	7.37e-14	CAMKMT
rs11895260	198916674	2	T	0.379		0.0742687	0.0710685	0.296043	0.643308	1		1.03083	0.0303643	0.956285	1.1112	0.427833	0.720777	1		0.997999	-0.002003	0.935057	1.06518	0.951937	0.971131	1		1.03056	0.0301	2.91e-15	PLCL1
rs11895642	239308280	2	T	0.1424		-0.127222	0.0971601	0.190438	0.528507	1		1.09742	0.092962	0.991303	1.2149	0.0731952	0.460833	1		1.05136	0.0500846	0.961974	1.14905	0.269252	0.451628	1		1.09111	0.0872	5.52e-43	TRAF3IP1
rs11895698	239338495	2	T	0.2598		0.0156667	0.0777525	0.840318	0.950176	1		1.01075	0.0106926	0.93098	1.09735	0.798824	0.866792	1		1.03943	0.0386725	0.967979	1.11616	0.287168	0.475908	1		1.06354	0.0616	1.85e-34	ASB1
rs11896560	77169148	2	G	0.4866		0.0985237	0.0666837	0.13959	0.486742	1		0.958915	-0.0419528	0.893708	1.02888	0.242981	0.543774	1		0.94997	-0.0513249	0.893425	1.01009	0.101167	0.304771	1		0.967345	-0.0332	9.52e-22	LRRTM4
rs11896587	77169355	2	C	0.4863		0.0993869	0.0666866	0.136173	0.484205	1		0.95887	-0.0419998	0.893665	1.02883	0.242455	0.543276	1		0.950377	-0.0508965	0.893805	1.01053	0.104061	0.30899	1		0.967442	-0.0331	1.13e-21	LRRTM4
rs11897824	239311445	2	G	0.1423		-0.134213	0.0972323	0.167526	0.521671	1		1.10203	0.0971539	0.995412	1.22006	0.061291	0.44916	1		1.05397	0.052564	0.964289	1.15198	0.246677	0.431434	1		1.09111	0.0872	5.48e-43	TRAF3IP1---ASB1
rs11899188	198740121	2	C	0.3846		0.0566836	0.0701633	0.419185	0.732876	1		1.05728	0.0556996	0.981755	1.13862	0.140741	0.51038	1		0.990452	-0.00959387	0.928559	1.05647	0.770736	0.872753	1		1.03097	0.0305	4.28e-15	PLCL1
rs11899288	198409263	2	T	0.3855		0.0066528	0.0699323	0.924213	0.983534	1		0.929301	-0.0733226	0.862893	1.00082	0.0525882	0.44916	1		0.975879	-0.0244167	0.915001	1.04081	0.457504	0.63535	1		0.965316	-0.0353	1.12e-21	HSPE1-MOB4
rs11899920	198444623	2	G	0.399		0.0150544	0.0696094	0.828784	0.943057	1		0.933902	-0.0683838	0.867481	1.00541	0.0692695	0.457208	1		0.971049	-0.0293783	0.910761	1.03533	0.369013	0.550391	1		0.965799	-0.0348	1.23e-21	RFTN2
rs11900232	198466273	2	T	0.4198		0.054909	0.0688499	0.425176	0.734826	1		1.05478	0.0533322	0.980722	1.13443	0.151033	0.51038	1		0.992704	-0.00732275	0.931763	1.05763	0.820785	0.907153	1		1.02953	0.0291	3.25e-14	RFTN2
rs11900807	239309989	2	A	0.1419		-0.126729	0.0972114	0.192396	0.528507	1		1.09688	0.0924698	0.990752	1.21438	0.0749096	0.463529	1		1.0507	0.0494566	0.961326	1.14839	0.275529	0.459175	1		1.09101	0.0871	5.3e-43	TRAF3IP1--ASB1
rs11901138	198245232	2	G	0.3629		0.0197319	0.0708346	0.780588	0.911118	1		0.919304	-0.0841384	0.852714	0.991094	0.0282974	0.44916	1		0.974817	-0.0255055	0.91333	1.04044	0.44292	0.625779	1		0.947053	-0.0544	7.95e-18	ANKRD44----SF3B1
rs11902195	198316370	2	G	0.3857		0.00591542	0.0698116	0.932475	0.983534	1		0.929762	-0.0728266	0.86343	1.00119	0.0537926	0.44916	1		0.976366	-0.0239178	0.915554	1.04122	0.46602	0.640075	1		0.965799	-0.0348	3.47e-21	SF3B1---COQ10B
rs11902599	239348400	2	T	0.1559		-0.115983	0.0928787	0.211794	0.548186	1		1.06834	0.066106	0.969015	1.17785	0.18425	0.517576	1		1.06129	0.0594851	0.974602	1.15569	0.171234	0.362887	1		1.07498	0.0723	7.25e-40	ASB1
rs11903129	198918591	2	A	0.379		0.0741325	0.0710684	0.296929	0.643308	1		1.03087	0.0304031	0.956316	1.11123	0.427334	0.720777	1		0.998045	-0.00195691	0.935101	1.06523	0.953055	0.972016	1		1.03076	0.0303	2.21e-15	PLCL1
rs11904390	239344663	2	A	0.1559		-0.116022	0.0928769	0.21163	0.548186	1		1.06834	0.066106	0.969018	1.17785	0.184232	0.517576	1		1.06143	0.0596171	0.974734	1.15585	0.170265	0.362592	1		1.07509	0.0724	6.45e-40	ASB1
rs11904817	239382914	2	T	0.1897		0.00669147	0.0868176	0.938566	0.983534	1		1.02708	0.0267198	0.937039	1.12578	0.568124	0.736288	1		1.0232	0.022935	0.944903	1.10798	0.572319	0.732164	1		1.06056	0.0588	2.05e-32	ASB1-----TWIST2
rs11916261	50014496	3	A	0.07179		-0.0625449	0.131195	0.633567	0.882872	1		1.08652	0.0829799	0.947025	1.24657	0.236562	0.539497	1		0.943593	-0.0580603	0.83609	1.06492	0.346807	0.529108	1		0.945539	-0.056	1.82e-18	RBM6
rs11916999	50104873	3	G	0.07174		-0.0629874	0.131208	0.631201	0.882872	1		1.08678	0.0832192	0.947238	1.24688	0.235275	0.539497	1		0.943599	-0.058054	0.836084	1.06494	0.346914	0.529108	1		0.944972	-0.0566	7.96e-19	RBM6
rs11920034	50100066	3	G	0.07174		-0.0629869	0.131208	0.631203	0.882872	1		1.08678	0.0832192	0.947237	1.24688	0.235278	0.539497	1		0.943598	-0.0580551	0.836084	1.06494	0.346912	0.529108	1		0.944972	-0.0566	7.91e-19	RBM6
rs11923132	50031000	3	A	0.07179		-0.0625905	0.131194	0.633317	0.882872	1		1.08655	0.0830075	0.947048	1.2466	0.236429	0.539497	1		0.943605	-0.0580476	0.836102	1.06493	0.346914	0.529108	1		0.945445	-0.0561	1.4e-18	RBM6
rs11924337	77321570	3	C	0.1628		0.219083	0.0907727	0.0158229	0.272839	1		0.930052	-0.0725148	0.844166	1.02468	0.142416	0.51038	1		0.904197	-0.100708	0.831488	0.983265	0.0185459	0.244094	1		0.965895	-0.0347	3.09e-16	ROBO2
rs11924562	77322213	3	A	0.1571		0.226902	0.0922711	0.0139522	0.255329	1		0.93165	-0.0707981	0.844194	1.02817	0.159222	0.51038	1		0.909446	-0.0949197	0.835176	0.99032	0.028981	0.244094	1		0.967442	-0.0331	8.7e-14	ROBO2
rs11924670	50104708	3	G	0.07174		-0.0629799	0.131209	0.631243	0.882872	1		1.08678	0.0832192	0.947235	1.24688	0.235288	0.539497	1		0.943597	-0.0580561	0.836082	1.06494	0.346901	0.529108	1		0.944972	-0.0566	8.32e-19	RBM6
rs11924711	50097366	3	A	0.07174		-0.0629865	0.131208	0.631205	0.882872	1		1.08678	0.0832192	0.947237	1.24688	0.235278	0.539497	1		0.943599	-0.058054	0.836085	1.06494	0.346917	0.529108	1		0.945066	-0.0565	9.14e-19	RBM6
rs11925156	49985853	3	G	0.07179		-0.0625853	0.131194	0.633345	0.882872	1		1.08655	0.0830075	0.947046	1.2466	0.23644	0.539497	1		0.943782	-0.0578601	0.836265	1.06512	0.348437	0.529287	1		0.945445	-0.0561	1.56e-18	RBM6
rs11927597	77293137	3	C	0.1577		0.255964	0.0921493	0.00548819	0.214259	1		0.898539	-0.106985	0.814052	0.991795	0.0337129	0.44916	1		0.905497	-0.0992713	0.831822	0.985697	0.0218668	0.244094	1		0.967926	-0.0326	1.05e-14	ROBO2
rs11928995	50161568	3	A	0.07154		-0.063629	0.131286	0.627933	0.882872	1		1.0872	0.0836056	0.947535	1.24746	0.233349	0.539497	1		0.943564	-0.0580911	0.835988	1.06498	0.346924	0.529108	1		0.944972	-0.0566	8.25e-19	RBM5---SEMA3F
rs11932277	136990154	4	T	0.4485		0.0194427	0.0674736	0.773238	0.910347	1		0.998079	-0.00192285	0.929366	1.07187	0.95787	0.975	1		0.999307	-0.00069324	0.939178	1.06329	0.982536	0.991502	1		0.973751	-0.0266	9.89e-14
rs11941908	136969266	4	G	0.4482		0.017912	0.0675862	0.790998	0.920077	1		0.998909	-0.0010916	0.930031	1.07289	0.976119	0.987859	1		1.00017	0.000169986	0.939875	1.06433	0.995804	0.997845	1		0.973653	-0.0267	9.05e-14
rs11949307	88191190	5	T	0.2076		-0.0623496	0.0831052	0.453128	0.759826	1		1.02072	0.0205083	0.935033	1.11425	0.646697	0.788235	1		1.08675	0.0831916	1.00685	1.17299	0.032738	0.244094	1		1.03417	0.0336	3.87e-16	MEF2C
rs11949473	152151759	5	C	0.2483		0.202549	0.0787173	0.0100979	0.249166	1		0.932276	-0.0701264	0.857459	1.01362	0.100381	0.51038	1		0.926579	-0.076256	0.861874	0.996142	0.03896	0.244094	1		0.967055	-0.0335	3.96e-17	NMUR2------GRIA1
rs11954504	88201920	5	A	0.2098		-0.0578714	0.0830348	0.485853	0.767736	1		1.0168	0.0166604	0.93148	1.10994	0.709422	0.820658	1		1.08026	0.0772018	1.00089	1.16593	0.0473908	0.244094	1		1.03572	0.0351	1.63e-17	MEF2C-
rs11956651	152011814	5	A	0.1998		0.245992	0.0853479	0.00396017	0.186438	1		0.88988	-0.116669	0.812435	0.974706	0.0120238	0.402149	1		0.90351	-0.101468	0.835257	0.97734	0.0113452	0.244094	1		0.968119	-0.0324	9.67e-16	NMUR2------GRIA1
rs11961379	153303758	6	A	0.2913		0.0403715	0.0736773	0.583742	0.858914	1		1.00002	1.99998e-05	0.924918	1.08122	0.999622	0.999751	1		0.974035	-0.026308	0.910111	1.04245	0.447487	0.63108	1		0.962232	-0.0385	3.16e-22	FBXO5
rs11964569	153283589	6	A	0.2913		0.0412841	0.0736489	0.575119	0.851769	1		0.999252	-0.00074828	0.924234	1.08036	0.985006	0.991381	1		0.974761	-0.025563	0.910805	1.04321	0.460348	0.637606	1		0.962713	-0.038	1.05e-21	VIP----FBXO5
rs11969918	54748219	6	A	0.382		-0.0206175	0.0692983	0.766079	0.907316	1		1.01436	0.0142579	0.942864	1.09129	0.702145	0.819298	1		1.03111	0.0306359	0.9674	1.09901	0.3465	0.529108	1		1.02593	0.0256	1.09e-13	FAM83B
rs11974297	50618260	7	A	0.4647		0.0975726	0.067589	0.148889	0.502419	1		0.992713	-0.00731368	0.924353	1.06613	0.840764	0.894057	1		0.964783	-0.0358521	0.906468	1.02685	0.259711	0.444784	1		0.968313	-0.0322	1.47e-19	DDC
rs1197560	34121447	12	G	0.357		-0.0779386	0.070827	0.271191	0.622231	1		1.0311	0.0306262	0.956929	1.11102	0.421342	0.720777	1		1.06343	0.0614995	0.996519	1.13482	0.0636266	0.247868	1		1.04854	0.0474	4.9e-37	SYT10-----ALG10
rs1197561	34121654	12	A	0.1286		-0.0967505	0.0999063	0.33287	0.659711	1		1.04879	0.0476371	0.944868	1.16415	0.370903	0.715108	1		1.06738	0.065207	0.973955	1.16977	0.16293	0.35578	1		1.04666	0.0456	2.72e-24	SYT10-----ALG10
rs1197562	34122037	12	A	0.4647		0.0693803	0.067987	0.307528	0.643308	1		0.950945	-0.0502991	0.884919	1.0219	0.170691	0.511188	1		0.950261	-0.0510186	0.892502	1.01176	0.110792	0.314551	1		0.964737	-0.0359	2.62e-22	SYT10-----ALG10
rs1197565	34177578	12	G	0.3512		-0.0850988	0.0711773	0.231895	0.564674	1		1.03072	0.0302576	0.956205	1.11105	0.42934	0.720777	1		1.06421	0.0622327	0.996952	1.13601	0.0617177	0.246734	1		1.04728	0.0462	6.17e-35	ALG10
rs1197569	34186733	12	A	0.3512		-0.0848658	0.0711795	0.23319	0.566564	1		1.0306	0.0301412	0.956093	1.11092	0.431114	0.720777	1		1.06419	0.0622139	0.99693	1.13599	0.0618101	0.246734	1		1.04739	0.0463	4.73e-35	ALG10-
rs11977415	50647603	7	A	0.4704		0.0919971	0.0674118	0.172388	0.521671	1		0.983202	-0.0169407	0.915669	1.05572	0.640794	0.783795	1		0.960296	-0.0405137	0.90243	1.02187	0.201371	0.398982	1		0.969185	-0.0313	7.61e-19	DDC----GRB10
rs11980368	50549939	7	G	0.4802		0.101658	0.0672098	0.130437	0.473733	1		0.969022	-0.031468	0.902557	1.04038	0.385405	0.720777	1		0.950346	-0.0509292	0.89321	1.01114	0.107429	0.31123	1		0.97414	-0.0262	1.5e-14	DDC
rs11983783	96463812	7	C	0.4328		0.0722888	0.0687599	0.293145	0.641934	1		0.960407	-0.0403981	0.893013	1.03289	0.276478	0.589221	1		1.00548	0.00546504	0.943792	1.07119	0.865763	0.92888	1		1.03231	0.0318	1.1e-16	SHFM1------DLX6
rs11985757	53118312	8	C	0.1205		0.207578	0.103919	0.0458074	0.387386	1		0.929777	-0.0728105	0.832437	1.0385	0.196904	0.517576	1		0.910322	-0.0939569	0.827106	1.00191	0.05474	0.244094	1		0.959349	-0.0415	1.18e-17	ST18
rs11987838	53127554	8	C	0.15		0.105758	0.0937637	0.259391	0.606264	1		0.96059	-0.0402076	0.869638	1.06105	0.42822	0.720777	1		0.927808	-0.0749305	0.850574	1.01206	0.0910826	0.291111	1		0.959925	-0.0409	2.58e-18	ST18
rs11988076	53128629	8	G	0.1502		0.0991519	0.0937693	0.290362	0.641388	1		0.963488	-0.0371952	0.872287	1.06422	0.463491	0.720777	1		0.930289	-0.07226	0.852859	1.01475	0.103159	0.307846	1		0.959253	-0.0416	8.88e-19	ST18
rs11991490	33595407	8	C	0.4641		0.0529866	0.0669397	0.428644	0.737363	1		0.946611	-0.054867	0.88187	1.0161	0.12902	0.51038	1		0.968848	-0.0316475	0.911021	1.03035	0.313508	0.507606	1		0.973556	-0.0268	9.06e-14	DUSP26---
rs11992186	8524474	8	C	0.4235		0.15077	0.10788	0.162281	0.519395	1		0.969031	-0.0314587	0.864555	1.08613	0.588876	0.751854	1		1.00418	0.00417129	0.909753	1.1084	0.934042	0.95856	1		1.02747	0.0271	6.22e-14	SGK223-----CLDN23
rs11993169	33738004	8	T	0.4615		0.0807974	0.0675683	0.231817	0.564674	1		0.931186	-0.0712962	0.866922	1.00021	0.0506885	0.44916	1		0.942047	-0.0597001	0.885306	1.00243	0.0596267	0.246734	1		0.969863	-0.0306	1.13e-16	DUSP26---
rs11995048	53141365	8	G	0.1591		0.060567	0.0919045	0.509903	0.786914	1		0.987662	-0.0124147	0.896153	1.08852	0.802384	0.869459	1		0.950526	-0.0507398	0.873135	1.03478	0.241591	0.426198	1		0.962232	-0.0385	3.15e-17	ST18
rs11997175	33770070	8	T	0.4629		0.0774048	0.0676716	0.252731	0.594828	1		0.933699	-0.0686012	0.869181	1.00301	0.0604079	0.44916	1		0.940653	-0.061181	0.883932	1.00101	0.0538538	0.244094	1		0.970154	-0.0303	1.97e-16	DUSP26---
rs12022440	77880369	1	A	0.4764		-0.0298983	0.0682848	0.66151	0.882872	1		1.03937	0.0386148	0.966928	1.11723	0.294854	0.614061	1		1.00671	0.00668759	0.945398	1.07199	0.834842	0.912655	1		1.02665	0.0263	1.86e-14	AK5
rs12022460	91202257	1	A	0.1492		-0.0885943	0.0939623	0.345778	0.672868	1		1.05782	0.0562102	0.958633	1.16726	0.263161	0.57018	1		1.01259	0.0125114	0.92818	1.10467	0.778168	0.87517	1		0.962809	-0.0379	3.26e-20	BARHL2-----ZNF644
rs12023277	150466737	1	A	0.3552		-0.138803	0.0707359	0.0497677	0.387386	1		1.05038	0.049152	0.974763	1.13187	0.197248	0.517576	1		1.02832	0.0279264	0.963939	1.09701	0.397183	0.580331	1		1.03272	0.0322	2.67e-21	TARS2
rs12023378	150467063	1	G	0.4117		0.126296	0.0689703	0.0671161	0.395501	1		0.972078	-0.0283192	0.90361	1.04573	0.447291	0.720777	1		0.93641	-0.0657019	0.878728	0.997879	0.0428238	0.244094	1		0.961751	-0.039	4.7e-29	TARS2
rs12023963	110084827	1	T	0.2056		-0.163802	0.0838262	0.0507305	0.387386	1		1.06287	0.0609728	0.973238	1.16075	0.174958	0.514962	1		1.06328	0.0613585	0.984544	1.14831	0.118022	0.322374	1		1.03707	0.0364	5.54e-14	GPR61
rs12028001	150407820	1	T	0.4121		0.123292	0.0689768	0.0739068	0.395501	1		0.973104	-0.0272643	0.904567	1.04683	0.464375	0.720777	1		0.937782	-0.0642378	0.880015	0.99934	0.0476689	0.244094	1		0.961366	-0.0394	1.52e-29	RPRD2
rs12030051	21134597	1	G	0.4917		0.0651466	0.0675813	0.33509	0.66307	1		0.996422	-0.00358442	0.927685	1.07025	0.921706	0.948163	1		0.980889	-0.019296	0.921591	1.044	0.544203	0.710166	1		0.969766	-0.0307	8.75e-18	EIF4G3
rs12030598	77820127	1	A	0.2473		0.120442	0.0773635	0.119553	0.469263	1		0.910959	-0.0932574	0.838888	0.989221	0.0265766	0.44916	1		0.929461	-0.0731504	0.865256	0.99843	0.0451773	0.244094	1		0.940259	-0.0616	3.56e-40	AK5
rs12030606	77885157	1	G	0.4764		-0.0301666	0.0683022	0.658746	0.882872	1		1.0395	0.0387398	0.96704	1.1174	0.29331	0.612328	1		1.00678	0.00675712	0.945449	1.07208	0.833189	0.911814	1		1.02665	0.0263	2.07e-14	AK5
rs12031973	150485566	1	T	0.3545		-0.137271	0.0708153	0.0526082	0.387386	1		1.05139	0.0501131	0.975616	1.13305	0.189139	0.517576	1		1.02956	0.0291315	0.965018	1.09841	0.377843	0.561613	1		1.03334	0.0328	1.4e-21	ECM1
rs12038047	91123163	1	C	0.265		-0.0271405	0.0763566	0.722267	0.8844	1		1.02022	0.0200183	0.941302	1.10575	0.626067	0.772209	1		1.02524	0.0249267	0.955526	1.10004	0.487815	0.664233	1		0.972194	-0.0282	5.48e-14	ZNF326-----BARHL2
rs12039623	91175353	1	C	0.2665		-0.0519454	0.0764989	0.497137	0.776501	1		1.01899	0.0188119	0.939981	1.10465	0.647724	0.789238	1		1.03092	0.0304516	0.960826	1.10613	0.396651	0.580331	1		0.971125	-0.0293	5.11e-15	ZNF326----BARHL2
rs12040629	77705365	1	A	0.2085		0.117126	0.08164	0.151424	0.507874	1		0.903971	-0.100958	0.82859	0.986209	0.0230529	0.448373	1		0.933884	-0.068403	0.865854	1.00726	0.0763091	0.277456	1		0.93342	-0.0689	4.71e-45	PIGK----AK5
rs12040949	150447462	1	T	0.4048		0.125915	0.0692227	0.0689541	0.395501	1		0.977399	-0.0228603	0.908333	1.05172	0.540938	0.7254	1		0.935766	-0.0663898	0.87786	0.997492	0.0416495	0.244094	1		0.96252	-0.0382	1.09e-27	RPRD2
rs12042229	150447398	1	G	0.412		0.124158	0.0689917	0.0719643	0.395501	1		0.972551	-0.0278328	0.904034	1.04626	0.455233	0.720777	1		0.937242	-0.0648138	0.879495	0.998779	0.0457592	0.244094	1		0.961558	-0.0392	3.53e-29	RPRD2
rs12045304	150399818	1	A	0.4122		0.123301	0.068967	0.0738438	0.395501	1		0.973249	-0.0271153	0.904712	1.04698	0.466754	0.720777	1		0.937634	-0.0643956	0.879888	0.999169	0.0470781	0.244094	1		0.961462	-0.0393	1.86e-29	RPRD2
rs12045311	110087405	1	C	0.2074		-0.175934	0.0834222	0.0349817	0.354154	1		1.06149	0.0596736	0.972358	1.15879	0.182354	0.517576	1		1.05705	0.055482	0.979155	1.14115	0.155434	0.349164	1		1.0378	0.0371	4.38e-14	GPR61
rs12046446	150460855	1	G	0.4118		0.126921	0.0689713	0.065779	0.395501	1		0.972076	-0.0283213	0.903607	1.04573	0.447256	0.720777	1		0.936377	-0.0657371	0.878696	0.997843	0.0427119	0.244094	1		0.961655	-0.0391	4.19e-29	TARS2
rs12046571	91137786	1	T	0.2695		-0.0197384	0.0759582	0.79498	0.923393	1		1.00965	0.00960374	0.931907	1.09389	0.814222	0.876741	1		1.02364	0.0233649	0.954432	1.09786	0.513025	0.684711	1		0.971028	-0.0294	7.47e-15	ZNF326-----BARHL2
rs12047160	179327591	1	T	0.1005		-0.0597404	0.111842	0.593253	0.86675	1		0.982217	-0.017943	0.872199	1.10611	0.767199	0.848595	1		1.03056	0.0301023	0.929486	1.14262	0.567658	0.727764	1		1.04833	0.0472	9.19e-14	SOAT1
rs12048450	91199660	1	A	0.1493		-0.0873283	0.0939295	0.352545	0.679883	1		1.05758	0.0559833	0.958441	1.16697	0.26497	0.572622	1		1.01176	0.0116914	0.927457	1.10372	0.792321	0.883149	1		0.962809	-0.0379	3.87e-20	BARHL2-----ZNF644
rs12049177	150474337	1	G	0.3546		-0.136672	0.0707448	0.0534103	0.387386	1		1.05063	0.04939	0.974986	1.13215	0.195143	0.517576	1		1.02878	0.0283736	0.964359	1.09751	0.389781	0.575373	1		1.03314	0.0326	1.48e-21	TARS2
rs12054920	88161417	5	T	0.4295		0.0138863	0.0678409	0.83782	0.948528	1		0.985494	-0.0146122	0.91734	1.05871	0.68943	0.819298	1		1.01929	0.0191063	0.957588	1.08497	0.548712	0.710166	1		1.02829	0.0279	3.39e-17	MEF2C
rs12055386	165184789	6	G	0.3594		0.156966	0.0707468	0.0265375	0.339727	1		0.920113	-0.0832588	0.853595	0.991816	0.0296599	0.44916	1		0.963057	-0.0376427	0.902289	1.02792	0.257648	0.442549	1		0.97268	-0.0277	1.65e-13	---C6orf118
rs12056669	53157689	8	T	0.1584		0.0672109	0.0921677	0.465888	0.763685	1		0.989835	-0.010217	0.897874	1.09122	0.837294	0.892522	1		0.944589	-0.0570054	0.867497	1.02853	0.189419	0.386273	1		0.962906	-0.0378	1.68e-16	ST18
rs12057558	150214530	1	A	0.433		-0.0403441	0.069282	0.560371	0.837581	1		1.00164	0.00163866	0.930852	1.07782	0.964949	0.980787	1		1.02084	0.0206258	0.957915	1.08789	0.525225	0.696551	1		1.03749	0.0368	1.94e-24	ANP32E---CA14
rs12064615	15938154	1	G	0.3339		0.00326423	0.0712173	0.963443	0.983534	1		0.971219	-0.0292033	0.900704	1.04725	0.447639	0.720777	1		0.960484	-0.040318	0.899499	1.0256	0.228359	0.412201	1		0.970154	-0.0303	6.36e-16	AGMAT---DDI2
rs12070677	21337322	1	A	0.4806		-0.0826852	0.0674177	0.220064	0.552906	1		1.01275	0.0126694	0.943046	1.0876	0.72775	0.82397	1		1.03037	0.029918	0.968248	1.09647	0.345719	0.529108	1		1.03025	0.0298	1.95e-17	EIF4G3
rs12077615	77757358	1	C	0.4283		0.0132899	0.0677903	0.844581	0.953301	1		0.986087	-0.0140107	0.917878	1.05937	0.701652	0.819298	1		0.970928	-0.029503	0.912305	1.03332	0.353148	0.53297	1		0.962809	-0.0379	6.69e-25	AK5
rs12078457	21397071	1	C	0.4807		-0.082948	0.0674291	0.218679	0.551578	1		1.01342	0.0133307	0.943664	1.08834	0.714057	0.820658	1		1.0303	0.02985	0.968171	1.09641	0.346911	0.529108	1		1.03045	0.03	1.01e-17	EIF4G3
rs12083178	150172630	1	G	0.2454		-0.0979216	0.0791456	0.21604	0.549397	1		1.0612	0.0594003	0.976491	1.15326	0.161671	0.51038	1		1.01975	0.0195575	0.948329	1.09655	0.597547	0.75116	1		1.0405	0.0397	3.85e-24	PLEKHO1----ANP32E
rs12093148	150265173	1	A	0.3514		-0.140159	0.07099	0.0483797	0.387386	1		1.05052	0.0492853	0.97462	1.13233	0.197719	0.517576	1		1.02873	0.028325	0.964064	1.09772	0.392536	0.576042	1		1.03386	0.0333	5.16e-22	C1orf51--MRPS21
rs12105927	198937258	2	G	0.3774		0.0618587	0.0712026	0.385001	0.714373	1		1.03581	0.0351837	0.960768	1.11671	0.359176	0.698617	1		1.00057	0.000569838	0.937373	1.06803	0.986371	0.994336	1		1.02994	0.0295	1.55e-14	PLCL1
rs12110721	55190480	6	A	0.1251		0.347441	0.101688	0.00063717	0.161699	1		0.862677	-0.147715	0.773053	0.962693	0.00830774	0.402149	1		0.85925	-0.151695	0.78176	0.944421	0.00165621	0.244094	1		0.939131	-0.0628	4.42e-37	HCRTR2---GFRAL
rs1211286	34135581	12	C	0.4651		0.0711554	0.0680014	0.295419	0.643308	1		0.950897	-0.0503495	0.884859	1.02186	0.170358	0.511188	1		0.949456	-0.0518661	0.891734	1.01091	0.105072	0.309649	1		0.96464	-0.036	2.27e-22	SYT10-----ALG10
rs12113073	102482527	7	C	0.1842		0.139855	0.0860941	0.104323	0.467011	1		0.878155	-0.129932	0.800702	0.9631	0.00581445	0.402149	1		0.870422	-0.138777	0.803491	0.942928	0.000675174	0.244094	1		0.955329	-0.0457	8.39e-24	FBXL13
rs12113233	102468199	7	G	0.1055		0.10902	0.109417	0.319102	0.647828	1		0.903208	-0.101802	0.803557	1.01522	0.0878657	0.49195	1		0.890311	-0.116184	0.804717	0.985009	0.0242686	0.244094	1		0.962232	-0.0385	1.63e-14	FBXL13
rs12113759	102440914	7	T	0.1839		0.144343	0.0861382	0.0938365	0.448749	1		0.878357	-0.129702	0.80085	0.963364	0.00592604	0.402149	1		0.870793	-0.138351	0.803799	0.943371	0.00070612	0.244094	1		0.956667	-0.0443	1.56e-22	FAM185A
rs12114836	33640485	8	G	0.4783		0.0368582	0.0673277	0.58409	0.859263	1		0.946766	-0.0547033	0.88165	1.01669	0.132411	0.51038	1		0.975186	-0.0251271	0.916651	1.03746	0.426262	0.608126	1		0.973069	-0.0273	3.77e-14	DUSP26---
rs12117276	7836798	1	G	0.181		0.188209	0.0870094	0.0305667	0.348626	1		0.898751	-0.106749	0.818675	0.986659	0.0249576	0.44916	1		0.900953	-0.104302	0.830954	0.97685	0.0114856	0.244094	1		0.940541	-0.0613	2.16e-36	VAMP3
rs12117283	21297329	1	T	0.417		0.0137411	0.068761	0.841612	0.951083	1		1.02867	0.0282667	0.956601	1.10617	0.445611	0.720777	1		0.987844	-0.0122305	0.927178	1.05248	0.705275	0.833887	1		0.969573	-0.0309	1.33e-17	EIF4G3
rs12117333	179327958	1	A	0.1005		-0.0597451	0.111841	0.593223	0.86675	1		0.982243	-0.0179165	0.872223	1.10614	0.767529	0.848653	1		1.03057	0.030112	0.929499	1.14263	0.56748	0.727657	1		1.0477	0.0466	1.69e-13	SOAT1-AXDND1
rs12117526	21497941	1	T	0.4136		-0.00284381	0.068856	0.967057	0.984221	1		1.03818	0.0374692	0.965373	1.11648	0.31248	0.636555	1		0.998008	-0.00199399	0.936646	1.06339	0.950903	0.970661	1		0.969185	-0.0313	6.92e-18	EIF4G3
rs12119348	21484633	1	T	0.4138		0.00135848	0.0688795	0.984265	0.990535	1		1.03621	0.0355698	0.963509	1.11439	0.337884	0.669726	1		0.995509	-0.00450111	0.934276	1.06076	0.889472	0.94466	1		0.969379	-0.0311	1.1e-17	EIF4G3
rs12120887	7784658	1	C	0.3891		0.1228	0.0699696	0.0792928	0.407762	1		0.955101	-0.0459382	0.886742	1.02873	0.225357	0.539497	1		0.935447	-0.0667308	0.876948	0.997849	0.0428333	0.244094	1		0.971805	-0.0286	6.98e-15	CAMTA1
rs12121807	21069129	1	C	0.4622		-0.00561718	0.0680008	0.934168	0.983534	1		1.02238	0.0221332	0.951478	1.09857	0.546088	0.7254	1		0.996653	-0.00335261	0.936003	1.06123	0.916635	0.955925	1		0.970154	-0.0303	3.83e-17	SH2D5-HP1BP3
rs12123092	21067001	1	G	0.4774		-0.0612132	0.067647	0.365553	0.694928	1		1.00374	0.00373302	0.934443	1.07818	0.918465	0.945518	1		1.01536	0.0152432	0.953923	1.08075	0.632211	0.771307	1		1.0287	0.0283	3.07e-16	SH2D5--HP1BP3
rs12123093	21114416	1	T	0.4167		-0.00138253	0.0691191	0.984042	0.990535	1		1.03133	0.0308492	0.958715	1.10946	0.407548	0.720777	1		0.999848	-0.000152012	0.938129	1.06563	0.996262	0.997845	1		0.970154	-0.0303	5.31e-17	HP1BP3---EIF4G3
rs12123300	21323568	1	C	0.4173		0.00871544	0.0686962	0.899047	0.975543	1		1.03142	0.0309365	0.959233	1.10903	0.403364	0.720777	1		0.991179	-0.00886014	0.930368	1.05596	0.783872	0.877332	1		0.969669	-0.0308	1.48e-17	EIF4G3
rs12126133	21456537	1	C	0.4558		0.015501	0.0679087	0.819449	0.937916	1		1.01287	0.0127879	0.942696	1.08828	0.726963	0.823841	1		0.984664	-0.0154548	0.924827	1.04837	0.628985	0.768409	1		0.969476	-0.031	1.28e-17	EIF4G3
rs12127519	21247365	1	T	0.3895		-0.00301942	0.0696304	0.965413	0.983534	1		1.03847	0.0377485	0.964865	1.11769	0.314224	0.639602	1		0.997478	-0.00252519	0.935475	1.06359	0.938528	0.962271	1		0.967926	-0.0326	1.18e-18	EIF4G3
rs12128470	21534055	1	C	0.4784		0.0711296	0.0676433	0.293045	0.641896	1		1.00673	0.00670745	0.937231	1.08138	0.854232	0.899968	1		0.979548	-0.020664	0.920377	1.04252	0.515677	0.687185	1		0.970057	-0.0304	5.26e-18	EIF4G3---ECE1
rs12129146	21532454	1	A	0.4526		0.00645623	0.0680351	0.9244	0.983534	1		1.01937	0.0191848	0.94861	1.0954	0.601259	0.756804	1		0.98967	-0.0103837	0.929441	1.0538	0.745833	0.858221	1		0.969185	-0.0313	1.22e-17	EIF4G3----ECE1
rs12130462	7891378	1	T	0.2402		0.118897	0.0788782	0.131765	0.475575	1		0.923514	-0.0795693	0.848958	1.00462	0.0639268	0.44916	1		0.933828	-0.068463	0.868136	1.00449	0.0658332	0.25241	1		0.939131	-0.0628	7.93e-41	PER3
rs12130664	21332812	1	T	0.4175		0.0142124	0.0687228	0.836166	0.947834	1		1.02873	0.028325	0.956699	1.10618	0.444447	0.720777	1		0.987708	-0.0123682	0.92708	1.0523	0.701958	0.832699	1		0.969766	-0.0307	2.01e-17	EIF4G3
rs12130841	21067051	1	T	0.4591		-0.00957418	0.068142	0.888266	0.971333	1		1.02314	0.0228763	0.952037	1.09955	0.533663	0.723329	1		1.00037	0.000369932	0.9394	1.06529	0.990885	0.996032	1		0.971028	-0.0294	2.06e-16	SH2D5--HP1BP3
rs12131063	150168156	1	A	0.2456		-0.0960255	0.0791521	0.225101	0.556001	1		1.06004	0.0583066	0.97541	1.15201	0.169607	0.51038	1		1.01822	0.018056	0.946918	1.09489	0.625929	0.766664	1		1.04039	0.0396	4.91e-24	PLEKHO1----ANP32E
rs12131134	21534237	1	T	0.4783		0.0709786	0.0676355	0.294015	0.642748	1		1.0068	0.00677698	0.937305	1.08144	0.852707	0.899783	1		0.979559	-0.0206528	0.920393	1.04253	0.515864	0.687316	1		0.96996	-0.0305	7.28e-18	EIF4G3---ECE1
rs12133238	150165860	1	G	0.2258		-0.0960142	0.0816947	0.23992	0.576061	1		1.058	0.0563803	0.971064	1.15273	0.197467	0.517576	1		1.02446	0.0241656	0.950535	1.10414	0.527102	0.698083	1		1.04019	0.0394	7.74e-24	PLEKHO1----ANP32E
rs12133780	21270808	1	A	0.4556		0.0139303	0.0679198	0.837501	0.948528	1		1.01338	0.0132913	0.943152	1.08884	0.716811	0.820658	1		0.984893	-0.0152223	0.925038	1.04862	0.634174	0.77285	1		0.969766	-0.0307	1.92e-17	EIF4G3
rs12133972	21091338	1	T	0.4207		-0.0102328	0.0689368	0.882001	0.96902	1		1.03874	0.0380084	0.965805	1.11718	0.306207	0.628725	1		1.00377	0.00376291	0.941984	1.06961	0.907534	0.953633	1		0.970251	-0.0302	4.95e-17	HP1BP3
rs12135548	21084367	1	A	0.4591		-0.00920973	0.0681367	0.892485	0.973652	1		1.02314	0.0228763	0.952044	1.09954	0.533598	0.723329	1		1.00022	0.000219976	0.939266	1.06513	0.994553	0.997129	1		0.971028	-0.0294	1.87e-16	HP1BP3
rs12136153	21497790	1	C	0.4523		0.00452112	0.0680067	0.946997	0.983534	1		1.01972	0.0195281	0.948971	1.09574	0.594559	0.752444	1		0.991616	-0.00841934	0.931286	1.05586	0.792644	0.883149	1		0.969379	-0.0311	9.04e-18	EIF4G3
rs12137408	21282945	1	A	0.4807		-0.0824752	0.067448	0.221445	0.553148	1		1.01316	0.0130742	0.943393	1.08808	0.719528	0.820658	1		1.03051	0.0300538	0.968354	1.09665	0.343753	0.529108	1		1.03015	0.0297	1.81e-17	EIF4G3
rs12137996	21079676	1	T	0.4591		-0.00933906	0.0681379	0.890986	0.97307	1		1.0232	0.022935	0.952103	1.09961	0.532478	0.723329	1		1.00032	0.000319949	0.939363	1.06524	0.991962	0.996338	1		0.971028	-0.0294	1.76e-16	HP1BP3
rs12138619	179317712	1	G	0.1005		-0.0599386	0.111855	0.592073	0.86656	1		0.981645	-0.0185255	0.87167	1.10549	0.759917	0.845189	1		1.03028	0.0298306	0.929231	1.14232	0.571128	0.731002	1		1.04823	0.0471	1.04e-13	SOAT1
rs12140153	62579891	1	T	0.08003		0.0288578	0.124453	0.81664	0.937721	1		0.982235	-0.0179247	0.860791	1.12081	0.790086	0.862266	1		1.00122	0.00121926	0.893088	1.12243	0.983382	0.992226	1		1.0558	0.0543	6.89e-19	INADL
rs12145181	21086046	1	C	0.4743		-0.0651256	0.0675448	0.334985	0.66307	1		1.00417	0.00416133	0.934947	1.07852	0.909067	0.937279	1		1.01913	0.0189493	0.95756	1.08466	0.551149	0.711548	1		1.02963	0.0292	8.07e-17	HP1BP3
rs12145203	21086127	1	T	0.4239		-0.0075416	0.0687693	0.912678	0.978488	1		1.03889	0.0381528	0.966121	1.11713	0.303151	0.626787	1		0.999889	-0.000111006	0.938455	1.06534	0.997261	0.998528	1		0.969476	-0.031	1.56e-17	HP1BP3
rs12145514	21363115	1	A	0.4177		0.0120461	0.0687224	0.860859	0.958422	1		1.02933	0.0289081	0.95725	1.10683	0.435144	0.720777	1		0.988249	-0.0118206	0.927584	1.05288	0.714597	0.837752	1		0.969476	-0.031	1.27e-17	EIF4G3
rs12146843	34451738	12	G	0.4396		0.0250416	0.0689069	0.716308	0.882872	1		0.974986	-0.0253322	0.906469	1.04868	0.495618	0.720777	1		0.961301	-0.0394677	0.902166	1.02431	0.223066	0.412201	1		0.959637	-0.0412	5.96e-28	ALG10---
rs12149574	53840525	16	G	0.3646		0.136928	0.0750267	0.0680327	0.395501	1		0.956346	-0.0446355	0.883162	1.03559	0.271809	0.58414	1		0.963973	-0.036692	0.899676	1.03286	0.297489	0.487791	1		0.963869	-0.0368	5.58e-25	FTO
rs12149832	53842908	16	A	0.3586		0.123955	0.0751215	0.0989732	0.462741	1		0.970146	-0.0303087	0.895855	1.0506	0.455882	0.720777	1		0.965944	-0.0346494	0.901443	1.03506	0.325772	0.51708	1		0.963965	-0.0367	1.14e-24	FTO
rs12151726	198273591	2	T	0.36		0.00728692	0.0709638	0.918216	0.981828	1		0.921704	-0.0815311	0.854828	0.993813	0.0338828	0.44916	1		0.976858	-0.023414	0.915103	1.04278	0.482221	0.658239	1		0.965123	-0.0355	7.83e-22	SF3B1
rs12151767	198274929	2	A	0.3855		0.00550651	0.0698075	0.937129	0.983534	1		0.930239	-0.0723137	0.863878	1.0017	0.0554854	0.44916	1		0.97661	-0.0236679	0.91579	1.04147	0.470654	0.645294	1		0.965412	-0.0352	1.12e-21	SF3B1
rs12153071	152247852	5	A	0.2889		0.191045	0.0747651	0.0106301	0.249166	1		0.906915	-0.0977065	0.837522	0.982057	0.016138	0.402149	1		0.917462	-0.0861441	0.856539	0.982718	0.0140016	0.244094	1		0.967152	-0.0334	1.12e-17	NMUR2------GRIA1
rs12153328	152247221	5	C	0.2889		0.191047	0.0747653	0.0106297	0.249166	1		0.906915	-0.0977065	0.837522	0.982058	0.0161389	0.402149	1		0.91746	-0.0861463	0.856537	0.982717	0.0140001	0.244094	1		0.967055	-0.0335	9.42e-18	NMUR2------GRIA1
rs12155844	53129669	8	C	0.1602		0.0601667	0.0916554	0.511559	0.787899	1		0.984109	-0.0160186	0.893144	1.08434	0.746158	0.836968	1		0.948891	-0.0524613	0.871825	1.03277	0.224789	0.412201	1		0.963965	-0.0367	1.3e-16	ST18
rs12156280	33650277	8	T	0.4373		0.0327133	0.0682102	0.63153	0.882872	1		0.93942	-0.0624926	0.873906	1.00984	0.0901942	0.492528	1		0.981024	-0.0191584	0.921367	1.04454	0.549484	0.710166	1		0.973069	-0.0273	5.69e-14	DUSP26---
rs12163987	87572026	5	G	0.2573		-0.127296	0.0773457	0.0998462	0.463358	1		1.01203	0.0119582	0.932689	1.09813	0.773978	0.851288	1		0.993051	-0.00697326	0.92496	1.06615	0.847412	0.919807	1		1.03355	0.033	1.11e-18	TMEM161B----MEF2C
rs12164218	33669658	8	C	0.3257		0.0732319	0.0723461	0.311454	0.643308	1		0.929127	-0.0735098	0.860508	1.00322	0.0603982	0.44916	1		0.94705	-0.0544034	0.886084	1.01221	0.10905	0.31358	1		0.968507	-0.032	5.06e-19	DUSP26---
rs12175163	98725162	6	A	0.3446		-0.0197019	0.0703523	0.779449	0.910347	1		0.972301	-0.0280899	0.902593	1.04739	0.45927	0.720777	1		0.997085	-0.00291926	0.934675	1.06366	0.929464	0.955925	1		0.968313	-0.0322	6.16e-15	MMS22L------POU3F2
rs12185438	31671602	18	G	0.4978		0.0310204	0.0674185	0.645445	0.882872	1		0.979276	-0.0209418	0.911865	1.05167	0.564961	0.734342	1		0.977032	-0.0232359	0.918234	1.03959	0.463096	0.63834	1		0.970251	-0.0302	1.41e-18	NOL4
rs12186623	152214254	5	C	0.2883		0.187716	0.074916	0.0122425	0.249166	1		0.908524	-0.095934	0.838879	0.983951	0.0183956	0.402149	1		0.918236	-0.0853008	0.857146	0.983679	0.0151642	0.244094	1		0.967539	-0.033	3.29e-17	NMUR2------GRIA1
rs12187348	87720541	5	G	0.2798		-0.137139	0.0757717	0.0703522	0.395501	1		1.00906	0.0090192	0.93143	1.09316	0.825251	0.884824	1		0.978941	-0.0212839	0.913105	1.04952	0.549058	0.710166	1		1.02984	0.0294	6.29e-15	TMEM161B------MEF2C
rs12188263	151968114	5	T	0.1974		0.263327	0.0855917	0.00210179	0.180882	1		0.880326	-0.127463	0.803404	0.964613	0.00629034	0.402149	1		0.897326	-0.108336	0.829342	0.970882	0.00703696	0.244094	1		0.966958	-0.0336	2.77e-16	NMUR2------GRIA1
rs12188494	87743564	5	T	0.2464		-0.108215	0.0785447	0.168323	0.521671	1		0.992355	-0.00767437	0.9133	1.07825	0.856216	0.899968	1		0.981474	-0.0186998	0.913137	1.05492	0.611563	0.756453	1		1.02912	0.0287	3.42e-14	TMEM161B------MEF2C
rs12188564	151936546	5	A	0.2132		0.238149	0.0834252	0.00432057	0.186438	1		0.889295	-0.117326	0.813644	0.971981	0.00969624	0.402149	1		0.897547	-0.10809	0.831152	0.969246	0.00584087	0.244094	1		0.967345	-0.0332	2.98e-16	NMUR2------GRIA1
rs12188715	151973884	5	A	0.1974		0.262788	0.0855884	0.00214569	0.180882	1		0.880541	-0.127219	0.803606	0.964841	0.00638627	0.402149	1		0.897831	-0.107773	0.829814	0.971424	0.00733476	0.244094	1		0.967152	-0.0334	2.74e-16	NMUR2------GRIA1
rs12188960	152214214	5	G	0.2885		0.187291	0.0749109	0.0124345	0.249166	1		0.908993	-0.0954179	0.839318	0.984451	0.019021	0.402149	1		0.918898	-0.0845802	0.857776	0.984376	0.0160242	0.244094	1		0.967442	-0.0331	2.48e-17	NMUR2------GRIA1
rs12189274	87764486	5	G	0.2464		-0.108361	0.0785665	0.167867	0.521671	1		0.992826	-0.00719986	0.91371	1.07879	0.865065	0.904607	1		0.980905	-0.0192797	0.912584	1.05434	0.600689	0.752131	1		1.02994	0.0295	2.04e-14	TMEM161B------MEF2C
rs12189501	87758025	5	A	0.2811		-0.136292	0.075707	0.0718608	0.395501	1		1.00795	0.00791857	0.930463	1.0919	0.846092	0.89782	1		0.97722	-0.0230435	0.911556	1.04761	0.516138	0.687562	1		1.03015	0.0297	4.88e-15	TMEM161B------MEF2C
rs12190084	55177439	6	T	0.4634		0.146885	0.0680854	0.0310096	0.348626	1		0.95421	-0.0468715	0.88792	1.02545	0.201995	0.517576	1		0.945789	-0.0557358	0.888332	1.00696	0.0813295	0.28148	1		0.973069	-0.0273	5.85e-15	HCRTR2----GFRAL
rs12191679	98719562	6	C	0.3437		-0.0283497	0.0704339	0.687327	0.882872	1		0.976211	-0.0240765	0.90616	1.05168	0.52626	0.723329	1		0.99692	-0.00308475	0.934459	1.06356	0.925551	0.955925	1		0.968313	-0.0322	6.95e-15	MMS22L------POU3F2
rs12191745	98719643	6	A	0.3437		-0.0281989	0.0704359	0.688912	0.882872	1		0.976179	-0.0241093	0.906128	1.05165	0.525714	0.723329	1		0.996867	-0.00313792	0.934408	1.0635	0.924275	0.955925	1		0.968313	-0.0322	6.95e-15	MMS22L------POU3F2
rs12191932	55157262	6	C	0.4611		0.140605	0.0681475	0.0391236	0.375752	1		0.952514	-0.0486505	0.886283	1.02369	0.185801	0.517576	1		0.951613	-0.0495968	0.893774	1.01319	0.121083	0.326019	1		0.971319	-0.0291	1.66e-16	HCRTR2---GFRAL
rs12192372	98673904	6	G	0.3436		-0.0282028	0.0704227	0.688816	0.882872	1		0.976207	-0.0240806	0.906165	1.05166	0.526132	0.723329	1		0.997082	-0.00292227	0.934619	1.06372	0.929458	0.955925	1		0.968313	-0.0322	7.74e-15	MMS22L------POU3F2
rs12195438	54710030	6	T	0.4399		-0.122636	0.0685629	0.0737101	0.395501	1		1.05591	0.054403	0.982116	1.13525	0.141083	0.51038	1		1.0434	0.0424846	0.979482	1.11149	0.187773	0.384537	1		1.02603	0.0257	1.13e-13	TINAG----FAM83B
rs12195792	98705295	6	A	0.3437		-0.028251	0.0704318	0.688349	0.882872	1		0.976165	-0.0241236	0.906119	1.05163	0.525439	0.723329	1		0.996944	-0.00306068	0.934483	1.06358	0.926133	0.955925	1		0.968119	-0.0324	4.8e-15	MMS22L------POU3F2
rs12196314	54693365	6	A	0.445		-0.103437	0.0687491	0.132481	0.476771	1		1.04251	0.0416313	0.96941	1.12113	0.261683	0.569654	1		1.04149	0.0406524	0.977647	1.1095	0.207837	0.40442	1		1.02685	0.0265	5.3e-14	TINAG-----FAM83B
rs12201246	98707846	6	C	0.3437		-0.0282686	0.0704322	0.688168	0.882872	1		0.976173	-0.0241155	0.906126	1.05163	0.525584	0.723329	1		0.99694	-0.00306469	0.934479	1.06358	0.926028	0.955925	1		0.968313	-0.0322	7.19e-15	MMS22L------POU3F2
rs12201892	54696322	6	T	0.447		-0.117554	0.06844	0.0859071	0.432265	1		1.05635	0.0548196	0.982621	1.13561	0.137536	0.51038	1		1.04816	0.0470362	0.984132	1.11635	0.143576	0.340772	1		1.02603	0.0257	1.17e-13	TINAG-----FAM83B
rs12202062	54696426	6	A	0.447		-0.117542	0.0684399	0.0859392	0.432265	1		1.05634	0.0548101	0.98261	1.13559	0.137617	0.51038	1		1.04815	0.0470267	0.984127	1.11635	0.143624	0.340772	1		1.02603	0.0257	1.08e-13	TINAG-----FAM83B
rs12202066	98718294	6	A	0.3437		-0.0283408	0.0704338	0.68742	0.882872	1		0.976207	-0.0240806	0.906157	1.05167	0.526185	0.723329	1		0.996922	-0.00308275	0.934461	1.06356	0.925602	0.955925	1		0.968313	-0.0322	7.03e-15	MMS22L------POU3F2
rs12203709	54707617	6	C	0.4399		-0.122676	0.0685614	0.0736083	0.395501	1		1.05593	0.0544219	0.982139	1.13527	0.140916	0.51038	1		1.04341	0.0424942	0.979495	1.1115	0.187637	0.384532	1		1.02624	0.0259	7.19e-14	TINAG----FAM83B
rs12205222	54708090	6	A	0.4402		-0.11979	0.0685734	0.0806986	0.413701	1		1.05367	0.0522793	0.980014	1.13286	0.157383	0.51038	1		1.04327	0.04236	0.979362	1.11134	0.189062	0.385761	1		1.02614	0.0258	9.1e-14	TINAG----FAM83B
rs12205529	98713048	6	T	0.3437		-0.0283046	0.070433	0.687794	0.882872	1		0.97619	-0.024098	0.906141	1.05165	0.525883	0.723329	1		0.996931	-0.00307372	0.93447	1.06357	0.925817	0.955925	1		0.968313	-0.0322	7.07e-15	MMS22L------POU3F2
rs12207559	54709868	6	T	0.4399		-0.122658	0.0685624	0.0736548	0.395501	1		1.05592	0.0544124	0.982125	1.13526	0.141016	0.51038	1		1.04341	0.0424942	0.979492	1.1115	0.187671	0.384532	1		1.02614	0.0258	9.13e-14	TINAG----FAM83B
rs12210016	98723744	6	G	0.3446		-0.0196923	0.0703521	0.779554	0.910347	1		0.972296	-0.028095	0.902589	1.04739	0.459195	0.720777	1		0.997087	-0.00291725	0.934677	1.06366	0.929522	0.955925	1		0.968313	-0.0322	6.77e-15	MMS22L------POU3F2
rs12216039	54709922	6	G	0.44		-0.122917	0.0685911	0.0731684	0.395501	1		1.05577	0.0542704	0.981959	1.13514	0.142197	0.51038	1		1.04366	0.0427338	0.979704	1.1118	0.18534	0.381027	1		1.02593	0.0256	1.13e-13	TINAG----FAM83B
rs12216049	54709969	6	C	0.4399		-0.122672	0.0685629	0.0736261	0.395501	1		1.05593	0.0544219	0.982131	1.13527	0.14097	0.51038	1		1.04342	0.0425038	0.979498	1.11151	0.187598	0.384532	1		1.02603	0.0257	9.6e-14	TINAG----FAM83B
rs12216186	54661634	6	G	0.4594		-0.11593	0.0684534	0.0903909	0.442911	1		1.04798	0.0468645	0.974768	1.1267	0.204675	0.517576	1		1.04274	0.0418519	0.979053	1.11056	0.193063	0.388335	1		1.02583	0.0255	1.54e-13	TINAG-----FAM83B
rs12227216	39478343	12	G	0.3866		0.0991155	0.0710968	0.163332	0.520685	1		0.949706	-0.0516028	0.880704	1.02412	0.179986	0.517576	1		0.954347	-0.0467279	0.893852	1.01893	0.161947	0.354716	1		0.968022	-0.0325	8.89e-16	CPNE8------KIF21A
rs12227543	90450066	12	G	0.3849		-0.00450421	0.0692073	0.94811	0.983534	1		0.979991	-0.0202119	0.910928	1.05429	0.587757	0.751417	1		1.01181	0.0117408	0.94955	1.07815	0.717135	0.837752	1		0.970737	-0.0297	7.06e-15	ATP2B1------CCER1
rs12228037	63484560	12	C	0.3879		0.0691282	0.0688914	0.315683	0.644224	1		1.00626	0.00624049	0.935458	1.08243	0.866773	0.905208	1		0.992171	-0.00785981	0.931146	1.0572	0.808262	0.896383	1		0.970931	-0.0295	1.41e-13	PPM1H-----AVPR1A
rs12229104	39110811	12	A	0.4072		-0.106344	0.0721971	0.140801	0.488982	1		1.03178	0.0312855	0.956167	1.11336	0.42047	0.720777	1		1.07103	0.0686208	1.00244	1.14432	0.0421314	0.244094	1		1.05106	0.0498	6.22e-41	CPNE8
rs12229749	63503447	12	T	0.3657		0.153805	0.0702891	0.0286877	0.345906	1		0.975849	-0.0244474	0.905655	1.05148	0.520956	0.723329	1		0.94708	-0.0543717	0.887469	1.0107	0.101166	0.304771	1		0.966958	-0.0336	8.29e-16	PPM1H-----AVPR1A
rs12230119	39451009	12	G	0.3805		0.0891386	0.0709607	0.209095	0.546826	1		0.955928	-0.0450727	0.886591	1.03069	0.240721	0.541063	1		0.959478	-0.0413659	0.898783	1.02427	0.214717	0.406288	1		0.966475	-0.0341	9e-18	CPNE8------KIF21A
rs12230414	39015336	12	G	0.4143		-0.111251	0.072509	0.124997	0.469263	1		1.03726	0.0365826	0.960942	1.11964	0.348127	0.684422	1		1.06825	0.0660218	0.99955	1.14167	0.0515704	0.244094	1		1.06024	0.0585	1.47e-20	ALG10B-----CPNE8
rs12231119	39529362	12	G	0.393		0.086006	0.0705542	0.222881	0.554085	1		0.957721	-0.0431988	0.888722	1.03208	0.25748	0.562722	1		0.960375	-0.0404314	0.899962	1.02484	0.222578	0.412201	1		0.966668	-0.0339	2.08e-17	CPNE8------KIF21A
rs12231313	39101929	12	T	0.408		-0.101465	0.0722026	0.159977	0.514343	1		1.03105	0.0305777	0.955485	1.11259	0.431053	0.720777	1		1.0689	0.0666301	1.00046	1.14202	0.0484452	0.244094	1		1.05043	0.0492	8.25e-40	CPNE8
rs12234894	33699275	8	C	0.3367		0.101544	0.0721552	0.159379	0.514343	1		0.907984	-0.0965285	0.841074	0.980217	0.0134514	0.402149	1		0.937055	-0.0650133	0.877023	1.0012	0.0542853	0.244094	1		0.967345	-0.0332	8e-20	DUSP26---
rs12235100	76591252	8	G	0.1554		0.0927962	0.0938412	0.322761	0.651279	1		0.950869	-0.050379	0.860481	1.05075	0.322888	0.648204	1		0.965346	-0.0352687	0.885362	1.05255	0.42415	0.605448	1		1.02994	0.0295	8.79e-14	HNF4G---
rs1223552	13173833	6	G	0.4191		-0.216548	0.0684801	0.00157213	0.180882	1		1.13175	0.123765	1.05275	1.21668	0.000800878	0.402149	1		1.09136	0.0874246	1.02482	1.16221	0.00644911	0.244094	1		1.0319	0.0314	1.36e-18	PHACTR1
rs12296235	33834543	12	C	0.4223		-0.0373787	0.0691654	0.58892	0.865053	1		0.99329	-0.00673261	0.923434	1.06843	0.856398	0.899968	1		1.03654	0.0358882	0.972582	1.10471	0.269401	0.451628	1		1.03221	0.0317	6.23e-18	SYT10------ALG10
rs12296241	34464749	12	G	0.4397		0.0276587	0.0689081	0.688148	0.882872	1		0.973219	-0.0271461	0.904826	1.04678	0.465279	0.720777	1		0.960412	-0.0403929	0.901331	1.02337	0.21242	0.40442	1		0.959541	-0.0413	5.25e-28	ALG10---
rs12298806	34036528	12	G	0.3089		-0.100389	0.0736471	0.172888	0.521671	1		1.03104	0.030568	0.95412	1.11416	0.439703	0.720777	1		1.07799	0.0750982	1.00772	1.15316	0.0290001	0.244094	1		1.05085	0.0496	4.08e-40	SYT10------ALG10
rs12300225	34767857	12	T	0.1766		-0.132598	0.0874825	0.129635	0.472237	1		1.04223	0.0413626	0.95099	1.14221	0.376235	0.720777	1		1.04056	0.039759	0.960177	1.12768	0.332404	0.523374	1		1.03987	0.0391	6.12e-21	ALG10---
rs12300353	39154492	12	C	0.3958		-0.115963	0.0720155	0.107385	0.469263	1		1.03492	0.0343241	0.959246	1.11657	0.375617	0.720777	1		1.06935	0.067051	1.00105	1.1423	0.0464538	0.244094	1		1.05085	0.0496	9.57e-41	CPNE8
rs12304768	34000986	12	G	0.3091		-0.101947	0.0736367	0.166258	0.521671	1		1.03174	0.0312467	0.954776	1.1149	0.429577	0.720777	1		1.07636	0.073585	1.0062	1.15141	0.0323851	0.244094	1		1.05022	0.049	2.47e-39	SYT10------ALG10
rs12305126	34495883	12	C	0.4396		0.0278865	0.0690172	0.686187	0.882872	1		0.973435	-0.0269242	0.904925	1.04713	0.469621	0.720777	1		0.960177	-0.0406376	0.901021	1.02322	0.21038	0.40442	1		0.959541	-0.0413	4.83e-28	ALG10---
rs12305700	34036332	12	C	0.3095		-0.0970117	0.0735472	0.187197	0.528507	1		1.02742	0.0270508	0.950861	1.11014	0.493592	0.720777	1		1.07441	0.0717717	1.00444	1.14924	0.0367141	0.244094	1		1.05085	0.0496	3.63e-40	SYT10------ALG10
rs12307001	34086298	12	G	0.3082		-0.0980235	0.0736428	0.183208	0.528507	1		1.02921	0.0287915	0.952426	1.11218	0.466763	0.720777	1		1.07042	0.0680511	1.0006	1.14512	0.0479989	0.244094	1		1.05085	0.0496	6.94e-40	SYT10-----ALG10
rs12307606	34016365	12	T	0.3096		-0.0981557	0.0735469	0.182048	0.528507	1		1.02781	0.0274303	0.951224	1.11057	0.487469	0.720777	1		1.07305	0.0705051	1.00317	1.14779	0.040156	0.244094	1		1.05033	0.0491	1.96e-39	SYT10------ALG10
rs12309953	34035122	12	G	0.1624		-0.0838593	0.0906152	0.354765	0.682052	1		1.03197	0.0314696	0.938554	1.13468	0.515666	0.720777	1		1.05956	0.0578537	0.97492	1.15154	0.17321	0.363563	1		1.043	0.0421	1.39e-24	SYT10------ALG10
rs12310679	34507681	12	T	0.1577		-0.143158	0.0923644	0.121203	0.469263	1		1.04777	0.0466641	0.951279	1.15405	0.343814	0.6783	1		1.04031	0.0395187	0.955617	1.13251	0.361683	0.542595	1		1.04498	0.044	1.7e-19	ALG10---
rs12310956	33970682	12	G	0.2867		-0.0811309	0.0752321	0.280887	0.631718	1		1.02171	0.0214777	0.943877	1.10597	0.595207	0.752736	1		1.07069	0.0683033	0.999461	1.14699	0.0518211	0.244094	1		1.05085	0.0496	1.43e-39	SYT10------ALG10
rs12311881	34036100	12	G	0.3095		-0.0970181	0.073547	0.187166	0.528507	1		1.02742	0.0270508	0.950861	1.11014	0.493589	0.720777	1		1.07441	0.0717717	1.00445	1.14925	0.0366888	0.244094	1		1.05075	0.0495	3.98e-40	SYT10------ALG10
rs12314639	39119869	12	C	0.4106		-0.105221	0.0720683	0.144327	0.494352	1		1.03249	0.0319734	0.956956	1.11398	0.409472	0.720777	1		1.06998	0.06764	1.00162	1.143	0.0446505	0.244094	1		1.05148	0.0502	1.64e-41	CPNE8
rs12315970	34038535	12	G	0.3095		-0.0970112	0.073547	0.187197	0.528507	1		1.02741	0.0270411	0.950858	1.11013	0.493648	0.720777	1		1.07441	0.0717717	1.00445	1.14925	0.0366898	0.244094	1		1.05085	0.0496	4e-40	SYT10------ALG10
rs12316036	34001085	12	A	0.3091		-0.101943	0.0736367	0.166274	0.521671	1		1.03173	0.031237	0.954774	1.1149	0.429604	0.720777	1		1.07636	0.073585	1.0062	1.15141	0.0323853	0.244094	1		1.05022	0.049	2.53e-39	SYT10------ALG10
rs12317463	63633053	12	C	0.4381		0.0206285	0.0691346	0.76542	0.907002	1		0.968975	-0.0315165	0.90045	1.04272	0.399681	0.720777	1		1.02322	0.0229545	0.96024	1.09032	0.478845	0.654323	1		1.03149	0.031	1.86e-14	AVPR1A-----DPY19L2
rs12317824	39390282	12	A	0.4318		0.134903	0.0701714	0.0545839	0.387386	1		0.934137	-0.0681322	0.867119	1.00633	0.0728575	0.460833	1		0.927413	-0.0753563	0.869327	0.989379	0.0223991	0.244094	1		0.963291	-0.0374	1.22e-23	CPNE8-----KIF21A
rs12319077	46166436	12	G	0.4909		-0.0134545	0.0674943	0.842	0.951313	1		1.05849	0.0568434	0.98554	1.13684	0.118714	0.51038	1		1.01625	0.0161194	0.955011	1.08141	0.611248	0.756453	1		0.972486	-0.0279	2.95e-16	ARID2
rs12320533	46166404	12	C	0.4902		-0.0112802	0.0674591	0.867205	0.962856	1		1.05799	0.0563709	0.985112	1.13627	0.12161	0.51038	1		1.01639	0.0162571	0.95518	1.08153	0.607878	0.753738	1		0.972486	-0.0279	3.11e-16	ARID2
rs12320585	34500131	12	C	0.4396		0.0279181	0.0690178	0.685853	0.882872	1		0.973383	-0.0269776	0.904876	1.04708	0.468749	0.720777	1		0.960218	-0.0405949	0.901059	1.02326	0.210861	0.40442	1		0.959637	-0.0412	5.6e-28	ALG10---
rs12322956	34661082	12	T	0.4398		0.0278612	0.0695698	0.688816	0.882872	1		0.97483	-0.0254922	0.905682	1.04926	0.497072	0.720777	1		0.960061	-0.0407585	0.900481	1.02358	0.212433	0.40442	1		0.959925	-0.0409	1.5e-27	ALG10---
rs12326675	5196554	18	G	0.2115		-0.0308282	0.0856369	0.718866	0.882872	1		0.997907	-0.00209519	0.9112	1.09286	0.963966	0.979916	1		0.958266	-0.0426299	0.885454	1.03706	0.290369	0.47957	1		0.952467	-0.0487	6.47e-18	C18orf42
rs12329164	198905224	2	G	0.4007		-0.0220405	0.07052	0.754637	0.900516	1		0.952441	-0.0487271	0.883878	1.02632	0.201125	0.517576	1		0.990343	-0.00970393	0.928177	1.05667	0.769237	0.8727	1		0.960789	-0.04	7.32e-29	PLCL1
rs12333106	55035666	6	C	0.1841		0.215346	0.0871423	0.0134885	0.255018	1		0.912585	-0.091474	0.831478	1.0016	0.0540751	0.44916	1		0.888157	-0.118607	0.819377	0.962711	0.00392628	0.244094	1		0.952753	-0.0484	4.39e-31	FAM83B----HCRTR2
rs12337316	37148105	9	A	0.2891		-0.165503	0.0741646	0.0256735	0.333454	1		1.06846	0.0662184	0.988348	1.15506	0.0958733	0.51038	1		1.08374	0.080418	1.01234	1.16018	0.0207403	0.244094	1		1.0285	0.0281	7.64e-16	ZCCHC7
rs12366322	33804595	12	C	0.4276		0.0508262	0.0686189	0.458897	0.759829	1		0.972826	-0.02755	0.904657	1.04613	0.457331	0.720777	1		0.945827	-0.0556956	0.887764	1.00769	0.0848797	0.284154	1		0.968894	-0.0316	1.53e-17	SYT10------ALG10
rs12366461	33769519	12	A	0.414		0.0552002	0.06875	0.422051	0.733486	1		0.968188	-0.032329	0.900179	1.04133	0.384301	0.720777	1		0.936781	-0.0653057	0.879135	0.998206	0.0438659	0.244094	1		0.969476	-0.031	5.48e-17	SYT10------ALG10
rs12366635	34771794	12	T	0.4312		0.0239325	0.0699129	0.73212	0.88663	1		0.976684	-0.0235921	0.907086	1.05162	0.531647	0.723329	1		0.959939	-0.0408855	0.900154	1.02369	0.212695	0.40442	1		0.959541	-0.0413	5.45e-28	ALG10---
rs12366773	63616268	12	A	0.4387		0.014301	0.0691027	0.836052	0.947834	1		0.970569	-0.0298728	0.901966	1.04439	0.424458	0.720777	1		1.02547	0.025151	0.962382	1.09268	0.437579	0.620157	1		1.03138	0.0309	2.13e-14	AVPR1A-----DPY19L2
rs12367208	63512989	12	A	0.1693		0.00513691	0.0902855	0.954629	0.983534	1		1.02023	0.0200281	0.927511	1.12222	0.680339	0.817146	1		0.995283	-0.00472816	0.916238	1.08115	0.910824	0.955896	1		1.04676	0.0457	1.11e-15	PPM1H-----AVPR1A
rs12367229	34454028	12	G	0.4396		0.0252739	0.0689014	0.71377	0.882872	1		0.974867	-0.0254542	0.906363	1.04855	0.493511	0.720777	1		0.961159	-0.0396154	0.902037	1.02416	0.221316	0.412201	1		0.959637	-0.0412	6.07e-28	ALG10---
rs12367292	33998075	12	C	0.4337		0.0897264	0.0685179	0.190395	0.528507	1		0.947488	-0.053941	0.88117	1.0188	0.145123	0.51038	1		0.935291	-0.0668976	0.877992	0.99633	0.0380844	0.244094	1		0.965895	-0.0347	1.18e-20	SYT10------ALG10
rs12367521	34502842	12	C	0.4364		0.0259054	0.0691745	0.708048	0.882872	1		0.974859	-0.0254624	0.906091	1.04885	0.495103	0.720777	1		0.95331	-0.0478151	0.894453	1.01604	0.141417	0.339664	1		0.959445	-0.0414	1.28e-27	ALG10---
rs12367584	34828211	12	A	0.4289		0.0321653	0.0703459	0.647509	0.882872	1		0.975572	-0.0247313	0.905609	1.05094	0.514804	0.720777	1		0.954081	-0.0470067	0.894291	1.01787	0.154568	0.349164	1		0.959157	-0.0417	3.13e-27	ALG10---
rs12367666	34643473	12	A	0.4385		0.028943	0.0695799	0.677445	0.882872	1		0.975726	-0.0245735	0.906501	1.05024	0.5128	0.720777	1		0.953297	-0.0478288	0.894119	1.01639	0.143541	0.340772	1		0.959637	-0.0412	2.29e-27	ALG10---
rs12367766	63514538	12	A	0.1841		-0.0503308	0.0871558	0.563632	0.840508	1		1.0518	0.050503	0.959566	1.15291	0.280785	0.593433	1		1.00913	0.00908857	0.931613	1.09309	0.82367	0.908278	1		1.04655	0.0455	7.95e-17	PPM1H-----AVPR1A
rs12367881	34175508	12	C	0.4362		0.0911029	0.0686097	0.184271	0.528507	1		0.943325	-0.0583444	0.87721	1.01442	0.115552	0.51038	1		0.937032	-0.0650378	0.879563	0.998257	0.0440105	0.244094	1		0.965316	-0.0353	5.37e-21	ALG10
rs12368022	33637975	12	A	0.4681		-0.0433771	0.068505	0.526625	0.802797	1		1.04563	0.0446196	0.972495	1.12427	0.227778	0.539497	1		1.05052	0.0492853	0.986568	1.11862	0.124051	0.330675	1		1.03314	0.0326	1.58e-19	SYT10-----ALG10
rs12368576	34522581	12	C	0.4364		0.0257759	0.0691755	0.709445	0.882872	1		0.974943	-0.0253763	0.906168	1.04894	0.496572	0.720777	1		0.953374	-0.047748	0.894511	1.01611	0.141978	0.339664	1		0.959349	-0.0415	1.13e-27	ALG10---
rs12368688	33772887	12	T	0.4153		0.0572039	0.0688092	0.405808	0.732132	1		0.967839	-0.0326895	0.899802	1.04102	0.379417	0.720777	1		0.937712	-0.0643124	0.879967	0.999248	0.047348	0.244094	1		0.969282	-0.0312	3.33e-17	SYT10------ALG10
rs12368795	34693941	12	G	0.4275		0.0295303	0.0699944	0.673114	0.882872	1		0.975338	-0.0249712	0.905732	1.05029	0.508605	0.720777	1		0.951767	-0.049435	0.892406	1.01508	0.132447	0.333684	1		0.959637	-0.0412	4.94e-27	ALG10---
rs12368866	33933058	12	G	0.4274		0.083715	0.0686889	0.222976	0.554085	1		0.951003	-0.0502381	0.88426	1.02278	0.175995	0.517424	1		0.937405	-0.0646399	0.879849	0.998726	0.0455644	0.244094	1		0.968119	-0.0324	5.46e-18	SYT10------ALG10
rs12369042	34500605	12	A	0.4364		0.0258918	0.0691748	0.708196	0.882872	1		0.974872	-0.0254491	0.906103	1.04886	0.495329	0.720777	1		0.953318	-0.0478067	0.89446	1.01605	0.14149	0.339664	1		0.959349	-0.0415	1.21e-27	ALG10---
rs12369424	33816789	12	T	0.4275		0.0507013	0.0686454	0.460175	0.759829	1		0.972743	-0.0276354	0.904552	1.04607	0.45612	0.720777	1		0.945895	-0.0556237	0.887807	1.00778	0.0853963	0.284154	1		0.968603	-0.0319	8.25e-18	SYT10------ALG10
rs12369448	33816732	12	A	0.4275		0.0510096	0.0686339	0.457377	0.759829	1		0.97257	-0.0278132	0.904401	1.04588	0.453158	0.720777	1		0.945772	-0.0557538	0.887701	1.00764	0.084623	0.284154	1		0.968603	-0.0319	8.24e-18	SYT10------ALG10
rs12370197	33855020	12	C	0.4243		0.0728158	0.0688386	0.290192	0.641388	1		0.956392	-0.0445874	0.889135	1.02874	0.230738	0.539497	1		0.94192	-0.0598349	0.883921	1.00373	0.0649949	0.250436	1		0.968603	-0.0319	2.59e-17	SYT10------ALG10
rs12370711	33794334	12	A	0.4501		0.0348171	0.0682325	0.609877	0.882872	1		0.978597	-0.0216354	0.910437	1.05186	0.556957	0.729387	1		0.950306	-0.0509712	0.892342	1.01204	0.11243	0.314551	1		0.968991	-0.0315	1.56e-17	SYT10------ALG10
rs12371010	34576841	12	G	0.4376		0.0260076	0.0693323	0.707586	0.882872	1		0.97498	-0.0253383	0.906054	1.04915	0.498187	0.720777	1		0.952239	-0.0489392	0.893316	1.01505	0.133191	0.333684	1		0.959445	-0.0414	2.22e-27	ALG10---
rs12371016	34782667	12	C	0.4268		0.0271409	0.0701951	0.699027	0.882872	1		0.97781	-0.0224399	0.907842	1.05317	0.553597	0.727818	1		0.953213	-0.0479169	0.893596	1.01681	0.145903	0.341707	1		0.959349	-0.0415	3.8e-27	ALG10---
rs12371021	34062252	12	C	0.4356		0.0883534	0.0685334	0.197368	0.534725	1		0.945561	-0.0559769	0.879372	1.01673	0.13058	0.51038	1		0.936962	-0.0651126	0.879558	0.998113	0.0435388	0.244094	1		0.965412	-0.0352	4.1e-21	SYT10------ALG10
rs12371062	33761652	12	C	0.4425		0.0415663	0.067985	0.540951	0.817547	1		0.971592	-0.0288193	0.904117	1.0441	0.432597	0.720777	1		0.947181	-0.0542651	0.889538	1.00856	0.0902822	0.289486	1		0.969669	-0.0308	3.06e-17	SYT10------ALG10
rs12371415	34521362	12	T	0.4363		0.0261543	0.0692342	0.705616	0.882872	1		0.97464	-0.0256871	0.905829	1.04868	0.491691	0.720777	1		0.953091	-0.0480449	0.894196	1.01586	0.139855	0.339664	1		0.959349	-0.0415	1.32e-27	ALG10---
rs12371523	33771480	12	A	0.416		0.057293	0.0688359	0.405259	0.7321	1		0.968002	-0.0325211	0.899926	1.04123	0.382076	0.720777	1		0.93811	-0.0638881	0.880317	0.999698	0.0489222	0.244094	1		0.969476	-0.031	4.98e-17	SYT10------ALG10
rs12371545	33896874	12	A	0.4261		0.0756139	0.0687743	0.271608	0.622231	1		0.955278	-0.0457529	0.888159	1.02747	0.218355	0.532843	1		0.939841	-0.0620446	0.882019	1.00145	0.0554782	0.244094	1		0.9687	-0.0318	2.85e-17	SYT10------ALG10
rs12371599	34574700	12	T	0.4375		0.0268758	0.0694255	0.69868	0.882872	1		0.974509	-0.0258215	0.905523	1.04875	0.490624	0.720777	1		0.952334	-0.0488395	0.893325	1.01524	0.13452	0.334608	1		0.959253	-0.0416	2.61e-27	ALG10---
rs12372031	34788305	12	C	0.4268		0.0270891	0.0701201	0.699268	0.882872	1		0.977607	-0.0226475	0.907723	1.05287	0.549516	0.7254	1		0.953248	-0.0478802	0.89369	1.01677	0.145783	0.341675	1		0.959349	-0.0415	2.79e-27	ALG10---
rs12372042	34758266	12	A	0.4314		0.0243872	0.0699084	0.727215	0.884426	1		0.976481	-0.0238	0.906901	1.0514	0.528008	0.723329	1		0.959816	-0.0410137	0.900044	1.02356	0.211231	0.40442	1		0.959637	-0.0412	7.4e-28	ALG10---
rs12372146	63513156	12	A	0.1693		0.00561405	0.0902827	0.950419	0.983534	1		1.01997	0.0197732	0.927276	1.12193	0.68416	0.819298	1		0.995116	-0.00489597	0.916087	1.08096	0.907682	0.953633	1		1.04676	0.0457	1.11e-15	PPM1H-----AVPR1A
rs12372466	34636450	12	G	0.4416		0.0288407	0.0694041	0.677753	0.882872	1		0.975396	-0.0249117	0.906374	1.04967	0.505869	0.720777	1		0.961252	-0.0395187	0.901723	1.02471	0.225673	0.412201	1		0.959637	-0.0412	6.07e-28	ALG10---
rs12372470	34782088	12	G	0.4318		0.0264111	0.0700129	0.706012	0.882872	1		0.97557	-0.0247334	0.905952	1.05054	0.512616	0.720777	1		0.959439	-0.0414065	0.899599	1.02326	0.207606	0.40442	1		0.959445	-0.0414	1.11e-27	ALG10---
rs12372557	34363843	12	T	0.4372		0.0232258	0.068839	0.735831	0.887841	1		0.977238	-0.0230251	0.90862	1.05104	0.535345	0.723735	1		0.955126	-0.045912	0.896429	1.01767	0.155959	0.349632	1		0.959733	-0.0411	4.93e-27	ALG10---
rs12372721	34175301	12	T	0.4361		0.0917969	0.0686611	0.181277	0.528507	1		0.942992	-0.0586975	0.876854	1.01412	0.113631	0.51038	1		0.936763	-0.065325	0.879269	0.998018	0.0432423	0.244094	1		0.965316	-0.0353	5.39e-21	ALG10
rs12381033	34674716	12	C	0.43		0.0261728	0.0699542	0.708309	0.882872	1		0.976429	-0.0238532	0.906797	1.05141	0.527437	0.723329	1		0.960277	-0.0405335	0.900414	1.02412	0.217105	0.408709	1		0.959733	-0.0411	1.18e-27	ALG10---
rs12385690	15932932	1	A	0.3339		0.003117	0.0712186	0.965092	0.983534	1		0.971304	-0.0291158	0.900781	1.04735	0.448998	0.720777	1		0.960553	-0.0402461	0.899563	1.02568	0.229193	0.412201	1		0.970251	-0.0302	8.83e-16	AGMAT----DDI2
rs12386410	137018898	4	G	0.4426		0.0271773	0.06751	0.687278	0.882872	1		0.987067	-0.0130174	0.919064	1.0601	0.720788	0.821499	1		0.997048	-0.00295637	0.93699	1.06095	0.92569	0.955925	1		0.972583	-0.0278	8.67e-15
rs12386930	53161017	8	T	0.1584		0.0670722	0.0921636	0.466788	0.764095	1		0.990058	-0.00999175	0.898081	1.09145	0.840813	0.894057	1		0.944264	-0.0573495	0.867198	1.02818	0.186747	0.383146	1		0.963098	-0.0376	2.14e-16	ST18
rs12401413	21236503	1	C	0.3905		-0.00442764	0.0696724	0.949331	0.983534	1		1.0366	0.0359461	0.963072	1.11575	0.338238	0.669813	1		0.997032	-0.00297241	0.935015	1.06316	0.927716	0.955925	1		0.967829	-0.0327	1.06e-18	EIF4G3
rs12401456	150204405	1	A	0.1334		-0.114883	0.0995224	0.248399	0.587311	1		1.03551	0.0348941	0.932945	1.14934	0.512053	0.720777	1		1.01301	0.0129261	0.92441	1.1101	0.781942	0.876473	1		1.0379	0.0372	2.49e-14	ANP32E
rs12401630	21495049	1	A	0.414		-0.000644396	0.0688863	0.992537	0.995154	1		1.03722	0.0365441	0.964442	1.11549	0.324863	0.650779	1		0.996201	-0.00380623	0.93492	1.0615	0.906462	0.952868	1		0.969476	-0.031	8.15e-18	EIF4G3
rs12402486	21447935	1	G	0.479		-0.0825585	0.0674854	0.221235	0.553127	1		1.01253	0.0124521	0.942779	1.08744	0.732446	0.826752	1		1.03003	0.0295879	0.967862	1.09619	0.351605	0.531597	1		1.03035	0.0299	1.19e-17	EIF4G3
rs12403795	150278389	1	T	0.09495		-0.170863	0.115875	0.140378	0.48817	1		1.047	0.0459289	0.927684	1.18167	0.45685	0.720777	1		0.991599	-0.00843649	0.891205	1.1033	0.876902	0.934573	1		1.04216	0.0413	9.82e-15	MRPS21
rs12404954	21074727	1	G	0.4238		-0.00727519	0.0687671	0.915748	0.980335	1		1.0389	0.0381625	0.966135	1.11715	0.302981	0.626603	1		1.0001	9.9995e-05	0.938652	1.06556	0.997605	0.998637	1		0.969476	-0.031	1.12e-17	HP1BP3
rs12405090	21448007	1	T	0.4558		0.0156769	0.0678864	0.817377	0.937916	1		1.01287	0.0127879	0.942716	1.08825	0.726928	0.823841	1		0.98468	-0.0154386	0.924862	1.04837	0.629214	0.768409	1		0.969573	-0.0309	1.29e-17	EIF4G3
rs12405319	21468891	1	G	0.4558		0.0154828	0.0679097	0.81966	0.937916	1		1.01288	0.0127978	0.942697	1.08828	0.726919	0.823841	1		0.98467	-0.0154487	0.924831	1.04838	0.629118	0.768409	1		0.969669	-0.0308	1.55e-17	EIF4G3
rs12406144	21347228	1	C	0.4172		0.00891215	0.0686932	0.896777	0.974456	1		1.03131	0.0308298	0.959135	1.10891	0.404948	0.720777	1		0.991117	-0.00892269	0.930312	1.0559	0.782383	0.876473	1		0.969573	-0.0309	1.24e-17	EIF4G3
rs12407704	21076754	1	G	0.4591		-0.00937851	0.0681387	0.89053	0.97271	1		1.02323	0.0229643	0.952125	1.09964	0.532056	0.723329	1		1.00037	0.000369932	0.93941	1.06529	0.990703	0.996032	1		0.971028	-0.0294	1.85e-16	HP1BP3
rs12407731	21254789	1	T	0.4918		0.069135	0.067539	0.306043	0.643308	1		0.994187	-0.00582996	0.92565	1.0678	0.8729	0.908581	1		0.978926	-0.0212992	0.919787	1.04187	0.502893	0.673628	1		0.969379	-0.0311	3.01e-18	EIF4G3
rs12409322	77839281	1	A	0.482		0.0541301	0.0668906	0.418407	0.732876	1		0.955007	-0.0460366	0.889844	1.02494	0.201687	0.517576	1		0.976152	-0.024137	0.917631	1.0384	0.444143	0.627279	1		0.972097	-0.0283	4.66e-14	AK5
rs12410467	21356055	1	A	0.4171		0.00996721	0.0686982	0.884646	0.969519	1		1.03052	0.0300635	0.9584	1.10808	0.416683	0.720777	1		0.989876	-0.0101756	0.929141	1.05458	0.752795	0.8637	1		0.969476	-0.031	1.2e-17	EIF4G3
rs12419948	27666984	11	A	0.1677		-0.209336	0.0898573	0.0198513	0.286849	1		1.06602	0.0639321	0.969748	1.17184	0.18556	0.517576	1		1.06863	0.0663775	0.983678	1.16091	0.116286	0.319162	1		0.96358	-0.0371	3.31e-14	LIN7C----BDNF
rs12424046	33714374	12	T	0.4237		-0.0131756	0.0684524	0.847373	0.953301	1		1.02276	0.0225049	0.951322	1.09957	0.542379	0.7254	1		1.04527	0.0442752	0.981567	1.1131	0.167581	0.36003	1		1.03407	0.0335	5.55e-20	SYT10------ALG10
rs12424056	33714314	12	A	0.4237		-0.0131704	0.0684524	0.847433	0.953301	1		1.02276	0.0225049	0.951319	1.09956	0.54244	0.7254	1		1.04526	0.0442657	0.981564	1.1131	0.167611	0.36003	1		1.03407	0.0335	5.53e-20	SYT10------ALG10
rs12424741	34022771	12	T	0.3099		-0.0977046	0.0735266	0.183944	0.528507	1		1.02731	0.0269437	0.950785	1.11	0.495079	0.720777	1		1.07248	0.0699737	1.00265	1.14716	0.0416414	0.244094	1		1.05033	0.0491	1.66e-39	SYT10------ALG10
rs1242484	17351643	17	C	0.2769		-0.137039	0.0757448	0.0704568	0.395501	1		1.04881	0.0476562	0.968392	1.13591	0.241654	0.542058	1		0.99201	-0.00802209	0.925272	1.06356	0.821389	0.907442	1		0.9687	-0.0318	8.6e-16	SMCR9----MED9
rs1242490	17393236	17	G	0.3052		-0.0532284	0.0735097	0.469027	0.765171	1		1.01029	0.0102374	0.934848	1.09182	0.795993	0.865662	1		0.952551	-0.0486116	0.890213	1.01925	0.159222	0.353059	1		0.961943	-0.0388	1.3e-20	MED9
rs1242493	17374643	17	G	0.3066		-0.0740478	0.073323	0.312583	0.643308	1		1.01511	0.014997	0.939472	1.09685	0.70418	0.819298	1		0.955222	-0.0458115	0.892867	1.02193	0.183491	0.377968	1		0.965316	-0.0353	1.31e-16	SMCR9---MED9
rs1242498	17378887	17	G	0.3009		-0.0542676	0.0738094	0.462216	0.76006	1		1.0107	0.0106432	0.934934	1.0926	0.789001	0.861325	1		0.952396	-0.0487744	0.889801	1.0194	0.159677	0.353059	1		0.966185	-0.0344	5.32e-16	SMCR9---MED9
rs1242499	17379267	17	A	0.3009		-0.0543165	0.0738116	0.461826	0.759829	1		1.01071	0.0106531	0.93495	1.09262	0.788638	0.86105	1		0.952436	-0.0487324	0.889836	1.01944	0.160043	0.353068	1		0.966185	-0.0344	7e-16	SMCR9---MED9
rs1242500	17379382	17	C	0.3009		-0.0543243	0.0738118	0.461764	0.759829	1		1.01072	0.0106629	0.934953	1.09262	0.788581	0.86105	1		0.952442	-0.0487261	0.889842	1.01945	0.160103	0.353068	1		0.966185	-0.0344	6.95e-16	SMCR9--MED9
rs1242501	17379517	17	T	0.3009		-0.0543207	0.0738131	0.461802	0.759829	1		1.01072	0.0106629	0.934954	1.09263	0.788528	0.86105	1		0.952448	-0.0487198	0.889846	1.01945	0.160161	0.353068	1		0.966185	-0.0344	7.03e-16	SMCR9--MED9
rs1242502	17381764	17	T	0.3001		-0.0510293	0.0738442	0.489562	0.769326	1		1.00972	0.00967306	0.933975	1.09161	0.807886	0.872469	1		0.953318	-0.0478067	0.890636	1.02041	0.168302	0.360321	1		0.966668	-0.0339	1.41e-15	MED9
rs1242503	17368149	17	C	0.3068		-0.0821814	0.0733266	0.262427	0.612066	1		1.01834	0.0181739	0.942467	1.10033	0.645431	0.787152	1		0.957378	-0.043557	0.894884	1.02424	0.205984	0.40442	1		0.965509	-0.0351	1.84e-16	SMCR9----MED9
rs1242505	17366977	17	G	0.3069		-0.0839325	0.0733087	0.25228	0.59475	1		1.0191	0.0189199	0.94319	1.10113	0.631848	0.778224	1		0.957675	-0.0432468	0.895176	1.02454	0.209128	0.40442	1		0.965605	-0.035	2.36e-16	SMCR9----MED9
rs1242506	17366377	17	G	0.3069		-0.0833676	0.0733279	0.25561	0.599384	1		1.01883	0.0186549	0.942917	1.10086	0.636772	0.782738	1		0.95768	-0.0432416	0.895166	1.02456	0.209298	0.40442	1		0.965509	-0.0351	1.95e-16	SMCR9----MED9
rs1242507	17365399	17	G	0.393		-0.0124492	0.0699968	0.858843	0.957296	1		1.00095	0.000949549	0.929403	1.07801	0.979972	0.989193	1		0.971823	-0.0285816	0.911109	1.03658	0.385197	0.570572	1		0.970931	-0.0295	8.63e-16	SMCR9----MED9
rs1242511	17369970	17	G	0.3067		-0.0798406	0.0733325	0.2763	0.628703	1		1.01741	0.0172602	0.941596	1.09934	0.662164	0.802413	1		0.956759	-0.0442037	0.894299	1.02358	0.199382	0.398198	1		0.965316	-0.0353	1.03e-16	SMCR9----MED9
rs1242514	17384500	17	A	0.3001		-0.0510773	0.0738431	0.489147	0.768986	1		1.00974	0.00969287	0.933994	1.09163	0.807482	0.872469	1		0.953382	-0.0477396	0.890696	1.02048	0.1689	0.361144	1		0.966378	-0.0342	9.55e-16	MED9
rs1242515	17385990	17	C	0.3053		-0.0535263	0.0735046	0.466512	0.763843	1		1.01038	0.0103265	0.934938	1.09191	0.79423	0.865082	1		0.952862	-0.0482852	0.890509	1.01958	0.162006	0.354716	1		0.962039	-0.0387	1.31e-20	MED9
rs1242517	17387841	17	C	0.3052		-0.0532717	0.0735238	0.468751	0.765044	1		1.01032	0.0102671	0.934865	1.09187	0.79541	0.865538	1		0.952592	-0.0485686	0.890238	1.01931	0.159673	0.353059	1		0.961847	-0.0389	9.56e-21	MED9
rs1242518	17387899	17	C	0.3052		-0.0534296	0.0735037	0.467312	0.764468	1		1.0104	0.0103463	0.934958	1.09193	0.793832	0.865082	1		0.952702	-0.0484531	0.890359	1.01941	0.160548	0.353169	1		0.961847	-0.0389	9.28e-21	MED9
rs12425430	33663185	12	T	0.3959		-0.029829	0.069271	0.666763	0.882872	1		1.02302	0.022759	0.950763	1.10076	0.542597	0.7254	1		1.0562	0.0546776	0.991156	1.12552	0.0917842	0.292147	1		1.03552	0.0349	1.21e-21	SYT10-----ALG10
rs12426686	33714473	12	G	0.4237		-0.0131838	0.0684524	0.847279	0.953301	1		1.02277	0.0225146	0.951327	1.09957	0.54228	0.7254	1		1.04527	0.0442752	0.981572	1.1131	0.167535	0.36003	1		1.03407	0.0335	5.04e-20	SYT10------ALG10
rs12426748	33596654	12	T	0.3963		-0.0338355	0.0693524	0.625651	0.882872	1		1.02006	0.0198614	0.947937	1.09768	0.595477	0.752955	1		1.05771	0.0561062	0.992505	1.1272	0.0839467	0.284154	1		1.03427	0.0337	4e-20	SYT10----ALG10
rs12427279	34025898	12	G	0.3095		-0.0972175	0.0735508	0.186285	0.528507	1		1.02752	0.0271481	0.950952	1.11025	0.492021	0.720777	1		1.07442	0.071781	1.00446	1.14926	0.0366691	0.244094	1		1.05085	0.0496	3.43e-40	SYT10------ALG10
rs12427391	34022891	12	G	0.3099		-0.0977404	0.0735274	0.183788	0.528507	1		1.02728	0.0269145	0.950757	1.10997	0.495555	0.720777	1		1.07254	0.0700297	1.00271	1.14723	0.0414767	0.244094	1		1.05043	0.0492	1.44e-39	SYT10------ALG10
rs12444658	52749847	16	A	0.4386		0.0539101	0.0682164	0.429389	0.738152	1		0.97175	-0.0286567	0.904142	1.04441	0.436062	0.720777	1		0.969537	-0.0309366	0.910491	1.03241	0.334558	0.524577	1		0.971416	-0.029	9.19e-15	TOX3------CHD9
rs12456222	31767685	18	C	0.2959		-0.0015185	0.0738455	0.983595	0.990535	1		1.02145	0.0212232	0.945055	1.10401	0.592634	0.752192	1		1.0852	0.0817643	1.01392	1.16149	0.0183392	0.244094	1		1.04331	0.0424	8.95e-23	NOL4
[truncated: 5,978 more rows]
