# Supplementary material for: Genetic Associations of Chronotype in the Finnish General Population
Source: J Biol Rhythms. 2020 Jun 24;35(5):501–11. doi: 10.1177/0748730420935328 (PMC7534025; doi:10.1177/0748730420935328)
Supplement: Supplemental_Table5_R2 – Supplemental material for Genetic Associations of Chronotype in the Finnish General Population [file Supplemental_Table5_R2.xlsx]

## Sheet: Taul1
Supplemental Table 5. Chronotype associations of the individual 313 SNPs of the genetic score risk score (BETAs and odds ratios are for minor allelles (A1)) based on UK Biobank and 23andMe based meta-analysis lead GW-significant SNPs (Jones et al., 2019).
					Chronotype measure																				UK Biobank and 23andMe*
					continuous sMEQ score (n=7436)						binary sMEQ score (n=7436)							single-item chronotype (binary) (n=8433)							single-item chronotype (binary)
					(from 5=extreme evening to 27=extreme morning type)						(evening type as cases)							(evening type as cases)							(evening type as cases)‡
SNP	CHR	Position	A1	MAF	BETA	SE	Praw	PBH	PBY		OR	95% CI		Praw	PBH	PBY		OR	95% CI		Praw	PBH	PBY		OR	ln OR	P		(Nearest) Gene(s)
rs10058356	5	35220404	C	0.3853	0.0721423	0.0691549	0.29689	0.989186	1		1.00383	0.933218	1.07978	0.918201	0.998948	1		0.986164	0.925386	1.05093	0.667728	0.995779	1		0.979513	-0.0207	2.02e-09		PRLR
rs10109566	8	59800446	A	0.4429	-0.0675274	0.0686433	0.325273	0.990124	1		1.00957	0.938887	1.08558	0.797001	0.996758	1		1.04396	0.979817	1.11231	0.183598	0.977953	1		1.02245	0.0222	8.65e-09		TOX
rs1013987	18	22630836	T	0.4305	0.0639154	0.068715	0.352323	0.990506	1		1.00538	0.934758	1.08135	0.885123	0.998087	1		0.964995	0.905767	1.0281	0.270219	0.983234	1		1.02953	0.0291	5.57e-13		HRH4-----ZNF521
rs10175975	2	59429807	T	0.1548	-0.0288019	0.0933614	0.757711	0.997903	1		1.04416	0.946473	1.15192	0.388568	0.988164	1		1.02837	0.944158	1.12009	0.521059	0.991175	1		0.975115	-0.0252	1.11e-09		FANCL---
rs10237162	7	24085405	C	0.3357	-0.099812	0.0723176	0.16757	0.988209	1		1.07375	0.994832	1.15894	0.0677091	0.986994	1		1.06876	0.999997	1.14225	0.0500096	0.942329	1		1.03749	0.0368	1.86e-18		STK31------NPY
rs10254050	7	96468077	C	0.1486	0.0989448	0.0963036	0.304253	0.989307	1		0.949411	0.856947	1.05185	0.320713	0.986994	1		1.04427	0.956176	1.14049	0.335356	0.985556	1		1.0594	0.0577	3.58e-29		SHFM1------DLX6
rs1025601	18	73056278	T	0.3719	0.0102171	0.0710924	0.885729	0.999224	1		1.01563	0.942117	1.09489	0.685723	0.993603	1		0.970104	0.908823	1.03552	0.361936	0.985745	1		1.02204	0.0218	2.67e-08		TSHZ1----SMIM21
rs10402849	19	2695661	T	0.2825	0.10907	0.0752141	0.147065	0.988209	1		0.962368	0.888607	1.04225	0.345786	0.986994	1		0.956243	0.892229	1.02485	0.205636	0.980157	1		0.974433	-0.0259	2.98e-09		GNG7
rs1061032	17	8064083	T	0.06862	0.0628555	0.1351	0.641764	0.997284	1		0.955563	0.828086	1.10267	0.533815	0.990517	1		0.939635	0.830573	1.06302	0.322595	0.985234	1		0.93763	-0.0644	1.69e-23		VAMP2
rs10610420	4	105317995	ATAG	0.3054	0.0133643	0.073425	0.855578	0.999224	1		0.992561	0.918522	1.07257	0.850267	0.997634	1		1.01959	0.953014	1.09082	0.573356	0.992492	1		1.04022	0.0394293	1.09e-08		TACR3-----CXXC4
rs1064213	2	198950240	A	0.3787	0.0018839	0.0710854	0.978858	0.999955	1		0.942901	0.874428	1.01674	0.1264	0.986994	1		0.989349	0.926727	1.0562	0.74823	0.996262	1		0.956571	-0.0444	3.81e-31		PLCL1
rs10742179	11	27650524	A	0.2587	-0.0949165	0.0768164	0.216636	0.988209	1		1.02385	0.943921	1.11056	0.569755	0.990738	1		1.0343	0.963436	1.11038	0.351678	0.985734	1		0.965412	-0.0352	3.38e-15		LIN7C-----BDNF
rs10759208	9	109806199	C	0.435	0.0742355	0.068461	0.278246	0.989102	1		0.970971	0.90322	1.0438	0.42473	0.989789	1		0.955618	0.897131	1.01792	0.15889	0.973883	1		0.975505	-0.0248	4.42e-10		ZNF462-----RAD23B
rs10762434	10	73044413	G	0.2228	0.112061	0.080878	0.165924	0.988209	1		0.962435	0.883512	1.04841	0.38045	0.988035	1		0.954196	0.885354	1.02839	0.219754	0.9822	1		1.02521	0.0249	2.2e-08		UNC5B
rs10818834	9	126317324	C	0.339	0.151555	0.0719239	0.0351379	0.977704	1		0.942474	0.873256	1.01718	0.127928	0.986994	1		0.945329	0.884484	1.01036	0.0976504	0.958709	1		1.03066	0.0302	4.73e-12		DENND1A
rs10830107	10	129304075	G	0.1548	-0.121653	0.0930192	0.190971	0.988209	1		1.04602	0.948737	1.15329	0.366309	0.987432	1		1.09915	1.00936	1.19694	0.0296962	0.924268	1		1.0287	0.0283	4.58e-09		DOCK1----NPS
rs10832648	11	16618307	A	0.1347	-0.0641561	0.0992787	0.518155	0.995588	1		1.06885	0.963056	1.18627	0.210533	0.986994	1		1.04524	0.953983	1.14522	0.342503	0.985642	1		1.0319	0.0314	7.41e-12		SOX6------C11orf58
rs10838687	11	47312892	G	0.3269	-0.111362	0.0727798	0.12603	0.988209	1		1.04726	0.969634	1.13109	0.23993	0.986994	1		0.993141	0.928817	1.06192	0.840344	0.997406	1		1.0351	0.0345	1.9e-13		MADD
rs10877962	12	63520912	T	0.3789	0.12226	0.0702181	0.081699	0.979408	1		0.989408	0.918483	1.06581	0.779027	0.996274	1		0.950458	0.890781	1.01413	0.124592	0.968428	1		0.964737	-0.0359	3.7e-18		PPM1H-----AVPR1A
rs10916892	1	21201325	C	0.3905	-0.00553076	0.0696841	0.936741	0.999507	1		1.03702	0.96345	1.11621	0.332927	0.986994	1		0.997145	0.935112	1.06329	0.93048	0.998662	1		0.966088	-0.0345	5.17e-19		EIF4G3
rs10917513	1	20006887	C	0.2911	0.102524	0.0741793	0.166979	0.988209	1		0.981311	0.907358	1.06129	0.636972	0.99177	1		0.984174	0.919203	1.05374	0.647084	0.995024	1		0.969573	-0.0309	3.15e-15		HTR6-TMCO4
rs10951325	7	32265545	C	0.2868	-0.107403	0.0752617	0.153605	0.988209	1		1.05268	0.972673	1.13926	0.203045	0.986994	1		1.04046	0.971079	1.1148	0.259962	0.983032	1		1.03417	0.0336	7.8e-20		PDE1C
rs10988239	9	131943440	C	0.4877	0.00331518	0.0694756	0.961943	0.99964	1		0.982884	0.913435	1.05761	0.644265	0.992113	1		0.962647	0.903202	1.026	0.241764	0.982457	1		0.978925	-0.0213	3.26e-11		IER5L----C9orf106
rs11102807	1	115061584	G	0.4303	0.066621	0.0685224	0.330957	0.99017	1		0.987975	0.918857	1.06229	0.743709	0.995681	1		0.960712	0.902041	1.0232	0.212529	0.980945	1		0.978338	-0.0219	8.09e-09		TRIM33---BCAS2
rs111261826	3	7189617	C	0.326	0.137255	0.0718244	0.0560451	0.977704	1		0.955668	0.885434	1.03147	0.244303	0.986994	1		0.952162	0.891132	1.01737	0.146951	0.973359	1		0.972388	-0.028	3.89e-11		GRM7
rs11152350	18	60240352	A	0.3677	0.0201237	0.069881	0.773377	0.998087	1		0.952517	0.884554	1.0257	0.197722	0.986994	1		0.991834	0.930132	1.05763	0.802426	0.997356	1		1.0285	0.0281	1.2e-13		ZCCHC2
rs11154718	6	99592404	T	0.3979	-0.0284005	0.0689534	0.68044	0.997284	1		1.05207	0.978219	1.1315	0.171643	0.986994	1		0.957872	0.898868	1.02075	0.184546	0.978203	1		1.02357	0.0233	1.4e-09		FBXL4------FAXC
rs11165655	1	96959104	A	0.4793	-0.101084	0.0668642	0.130631	0.988209	1		1.05369	0.981873	1.13077	0.146484	0.986994	1		1.02868	0.967352	1.09389	0.367274	0.985745	1		1.0285	0.0281	4.78e-13		---PTBP2
rs11200159	10	123553392	C	0.3599	0.0558515	0.0706957	0.429538	0.992651	1		0.982648	0.911797	1.059	0.646627	0.992199	1		0.986333	0.923998	1.05287	0.6795	0.995818	1		0.976872	-0.0234	4.15e-09		ATE1
rs11208844	1	66851147	A	0.13	-0.0629706	0.0993045	0.526024	0.995588	1		1.04434	0.940524	1.15962	0.416712	0.989769	1		1.03604	0.945002	1.13585	0.450534	0.988727	1		1.02942	0.029	5.38e-09		PDE4B-----SGIP1
rs113161209	7	148564367	A	0.09998	-0.0171368	0.112465	0.878896	0.999224	1		1.01833	0.904098	1.14699	0.764809	0.996142	1		1.0829	0.976909	1.20038	0.129664	0.969502	1		0.956763	-0.0442	3.55e-08		EZH2
rs113851554	2	66750564	T	0.07386	-0.174007	0.126878	0.170278	0.988209	1		1.10799	0.969894	1.26576	0.131071	0.986994	1		0.997282	0.887168	1.12106	0.963639	0.999232	1		1.05548	0.054	1.66e-13		MEIS1
rs11545787	17	17398278	A	0.178	-0.163025	0.0887705	0.0663271	0.97874	1		1.08085	0.984747	1.18634	0.101744	0.986994	1		1.05004	0.967907	1.13915	0.239983	0.98245	1		1.05106	0.0498	4.2e-30		RASD1
rs11588913	1	79963816	A	0.3602	-0.0687754	0.0704558	0.329023	0.990153	1		1.07343	0.996514	1.15627	0.0617747	0.986994	1		1.09362	1.0247	1.16718	0.00704443	0.879204	1		1.02388	0.0236	3.03e-10		ELTD1---
rs11597421	10	61794146	A	0.3427	0.0138298	0.0722886	0.848285	0.999165	1		1.00406	0.930241	1.08374	0.917158	0.998914	1		1.00632	0.941503	1.07559	0.852915	0.997676	1		1.02409	0.0238	1.78e-08		ANK3
rs11611435	12	24089322	C	0.4488	-0.0139734	0.0689411	0.839386	0.999037	1		0.993969	0.924165	1.06905	0.870652	0.997955	1		0.989816	0.929013	1.0546	0.751644	0.996262	1		1.02819	0.0278	6.62e-11		SOX5
rs1163238	10	104943993	A	0.2968	0.111753	0.0742969	0.132588	0.988209	1		0.969709	0.896268	1.04917	0.443991	0.989789	1		0.933911	0.87208	1.00012	0.0504182	0.942856	1		1.02398	0.0237	3.45e-08		NT5C2
rs1163628	13	112226420	C	0.1443	-0.0486561	0.0949932	0.608522	0.997284	1		1.01499	0.918476	1.12164	0.770431	0.996222	1		1.07579	0.985688	1.17413	0.101639	0.960533	1		0.971708	-0.0287	3.57e-09		TEX29------SOX1
rs11641239	16	23124193	T	0.2345	0.0973655	0.0796273	0.221457	0.988209	1		0.960046	0.882281	1.04466	0.344103	0.986994	1		0.95901	0.89099	1.03222	0.264828	0.983234	1		0.97736	-0.0229	4.65e-09		USP31
rs11670534	19	47003906	T	0.1249	-0.128549	0.100175	0.199445	0.988209	1		1.00367	0.903356	1.11512	0.945635	0.999199	1		1.03494	0.943858	1.13481	0.464974	0.989418	1		1.03097	0.0305	5.46e-10		PPP5D1
rs11677484	2	191578172	T	0.3165	0.121413	0.0730934	0.096742	0.982956	1		1.00299	0.928234	1.08377	0.939792	0.999198	1		0.958166	0.895742	1.02494	0.213765	0.981102	1		0.97736	-0.0229	1.18e-09		B1-----GLS
rs11681299	2	88901732	T	0.3379	-0.0599327	0.0709987	0.39862	0.991631	1		1.03055	0.956096	1.1108	0.431559	0.989789	1		0.987907	0.925518	1.0545	0.714706	0.996262	1		0.976579	-0.0237	5.96e-09		EIF2AK3
rs11788633	9	116767656	C	0.4858	0.077048	0.0670412	0.250484	0.988209	1		0.974567	0.907858	1.04618	0.476399	0.989827	1		0.967013	0.908884	1.02886	0.28893	0.983234	1		0.980493	-0.0197	7.08e-09		ZNF618
rs118047999	22	38851675	C	0.2668	0.0744847	0.0773497	0.335599	0.990506	1		0.993201	0.91519	1.07786	0.870146	0.997955	1		0.979805	0.912459	1.05212	0.574437	0.992492	1		0.976676	-0.0236	1.57e-08		KCNJ4----KDELR3
rs11845599	14	101016824	G	0.4214	0.0867047	0.0688518	0.207964	0.988209	1		0.930335	0.864691	1.00096	0.0530903	0.986994	1		0.948241	0.889716	1.01061	0.102027	0.960705	1		0.972972	-0.0274	5.22e-13		BEGAIN
rs12040629	1	77705365	A	0.2085	0.117126	0.08164	0.151424	0.988209	1		0.903971	0.82859	0.986209	0.0230529	0.986994	1		0.933884	0.865854	1.00726	0.0763091	0.951453	1		0.92988	-0.0727	4.71e-45		PIGK----AK5
rs12051	17	46103760	G	0.4758	0.108948	0.0675846	0.107	0.982956	1		0.991808	0.923384	1.0653	0.821574	0.997276	1		0.983279	0.924066	1.04629	0.59463	0.993044	1		0.973945	-0.0264	4.86e-13		COPZ2
rs12065331	1	14507831	T	0.2467	-0.174759	0.0784817	0.0259943	0.977704	1		1.04477	0.961787	1.13491	0.299634	0.986994	1		1.06819	0.993613	1.14836	0.0740289	0.95031	1		1.0247	0.0244	1.77e-11		PRDM2------KAZN
rs12140153	1	62579891	T	0.08003	0.0288578	0.124453	0.81664	0.998704	1		0.982235	0.860791	1.12081	0.790086	0.996605	1		1.00122	0.893088	1.12243	0.983382	0.99957	1		1.06226	0.0604	6.89e-19		INADL
rs12195792	6	98705295	A	0.3437	-0.028251	0.0704318	0.688349	0.997284	1		0.976165	0.906119	1.05163	0.525439	0.990293	1		0.996944	0.934483	1.06358	0.926133	0.998538	1		0.966572	-0.034	4.8e-15		MMS22L------POU3F2
rs12206814	6	41517457	C	0.4511	0.02389	0.0714886	0.738254	0.997718	1		0.990874	0.918718	1.0687	0.81214	0.997269	1		1.04908	0.982353	1.12035	0.15301	0.973608	1		0.97492	-0.0254	1.17e-08		FOXP4
rs1221502	1	193276975	C	0.331	-0.0559547	0.0715572	0.434264	0.992844	1		1.03294	0.957912	1.11383	0.399628	0.988775	1		1.02414	0.958899	1.09382	0.477562	0.98975	1		1.0199	0.0197	1.36e-08		CDC73--
rs12249410	10	64301941	T	0.09436	-0.0876204	0.11452	0.444231	0.993111	1		0.999121	0.885621	1.12717	0.988597	0.999822	1		0.982874	0.884174	1.09259	0.749022	0.996262	1		1.03427	0.0337	2.54e-09		ZNF365
rs12298405	12	17015267	T	0.2758	-0.0708455	0.0751944	0.346139	0.990506	1		1.05593	0.975532	1.14295	0.178017	0.986994	1		1.03844	0.969082	1.11276	0.284864	0.983234	1		1.02368	0.0234	1.68e-10		LMO3---
rs12378543	9	83196097	T	0.3462	0.0316389	0.0707415	0.65471	0.997284	1		0.973223	0.902962	1.04895	0.477738	0.98985	1		0.99319	0.930634	1.05995	0.836903	0.997396	1		1.02357	0.0233	4.77e-09		TLE4---
rs12380242	9	139310187	C	0.3873	0.049004	0.0690409	0.477862	0.995393	1		0.991408	0.921704	1.06638	0.816535	0.997276	1		0.971601	0.911894	1.03522	0.373273	0.985811	1		0.979611	-0.0206	7.55e-10		PMPCA
rs12442008	15	53725112	T	0.2821	0.0208013	0.075164	0.781984	0.998172	1		1.0263	0.947902	1.11119	0.521934	0.99022	1		0.999904	0.933106	1.07148	0.997833	0.999971	1		0.971902	-0.0285	5.1e-11		ONECUT1-----WDR72
rs12442674	15	96907819	C	0.2154	-0.053746	0.0860167	0.5321	0.995588	1		1.0241	0.935112	1.12156	0.607597	0.991082	1		0.997804	0.922115	1.07971	0.956443	0.999146	1		1.02316	0.0229	8e-09		NR2F2-----SPATA8
rs12445235	16	8195278	C	0.3891	-0.046042	0.0693106	0.506529	0.995588	1		1.04102	0.967754	1.11982	0.280309	0.986994	1		1.03305	0.969071	1.10125	0.318869	0.984848	1		1.02132	0.0211	1.37e-08		RBFOX1------TMEM114
rs12470914	2	50532840	A	0.04987	-0.0642257	0.155955	0.680482	0.997284	1		1.0271	0.872969	1.20845	0.747201	0.995765	1		1.00873	0.874632	1.1634	0.904885	0.998286	1		0.94838	-0.053	2.83e-17		NRXN1
rs12518401	5	173539588	A	0.383	0.0333065	0.0714844	0.641282	0.997284	1		0.955283	0.885618	1.03043	0.236361	0.986994	1		1.03022	0.964818	1.10005	0.373659	0.985811	1		1.02388	0.0236	1.58e-10		HMP19----MSX2
rs12600452	17	45054564	A	0.2601	-0.0826226	0.0773388	0.285411	0.989119	1		1.07695	0.992722	1.16833	0.0743946	0.986994	1		1.0667	0.993415	1.14539	0.0753982	0.950932	1		0.974822	-0.0255	2.16e-09		GOSR2--RPRML
rs12631477	3	83804561	C	0.2569	-0.0407155	0.0774612	0.599164	0.997284	1		0.999969	0.921161	1.08552	0.999402	0.999973	1		1.02821	0.957737	1.10387	0.442496	0.98847	1		1.02809	0.0277	3.19e-09
rs12636669	3	50003323	T	0.07197	-0.0607674	0.130912	0.64253	0.997284	1		1.08793	0.948602	1.24772	0.228079	0.986994	1		0.944391	0.837001	1.06556	0.352907	0.985745	1		0.944594	-0.057	5.26e-19		RBM6
rs12771973	10	133749294	A	0.2221	-0.066723	0.0816349	0.413763	0.992054	1		1.06234	0.975109	1.15737	0.166557	0.986994	1		1.07562	0.997957	1.15933	0.0565879	0.946334	1		1.02255	0.0223	2.16e-08		PPP2R2D
rs1278402	11	82972097	G	0.2172	-0.0512449	0.0818354	0.531207	0.995588	1		1.00818	0.924825	1.09904	0.853248	0.997684	1		1.00388	0.930922	1.08256	0.91981	0.998313	1		1.0285	0.0281	2.4e-09		ANKRD42--CCDC90B
rs12808544	11	58373221	A	0.2803	-0.00235626	0.0744853	0.974765	0.999851	1		1.01285	0.936227	1.09574	0.750408	0.995779	1		0.989338	0.923627	1.05972	0.759849	0.996399	1		1.03541	0.0348	3.08e-15		ZFP91
rs12871550	13	59576365	A	0.2909	-0.076289	0.0742269	0.304086	0.989307	1		1.04231	0.963971	1.12701	0.298577	0.986994	1		1.03033	0.962488	1.10295	0.389931	0.986399	1		0.973556	-0.0268	1.46e-12		---DIAPH3
rs12927162	16	52684916	G	0.3639	-0.0630912	0.0712714	0.376064	0.990833	1		0.99485	0.92254	1.07283	0.893326	0.998198	1		1.00963	0.945417	1.0782	0.775037	0.996739	1		1.0577	0.0561	5.52e-38		TOX3------CHD9
rs12969848	18	38152835	C	0.4557	-0.08717	0.0669899	0.193216	0.988209	1		1.08904	1.01446	1.16911	0.018449	0.986994	1		1.04766	0.985035	1.11426	0.138742	0.972135	1		1.03614	0.0355	1.06e-21
rs13004345	2	174037347	C	0.389	-0.000357967	0.0694986	0.99589	0.999995	1		0.968341	0.899695	1.04223	0.391147	0.988505	1		0.98184	0.921127	1.04656	0.573619	0.992492	1		0.981277	-0.0189	2.21e-09		ZAK
rs13065394	3	132971327	T	0.3026	-0.0623353	0.0729203	0.392667	0.991311	1		1.06023	0.981624	1.14512	0.136739	0.986994	1		1.02395	0.957467	1.09506	0.489527	0.990452	1		1.02778	0.0274	4.14e-11		TMEM108
rs13172141	5	122990902	T	0.4522	-0.0640049	0.0684464	0.349763	0.990506	1		1.0534	0.979884	1.13244	0.158705	0.986994	1		1.05222	0.98817	1.12043	0.112155	0.965972	1		1.02194	0.0217	1.82e-09		CSNK1G3-----ZNF608
rs13203140	6	37630133	C	0.2614	0.0346493	0.0765495	0.650822	0.997284	1		0.940271	0.866908	1.01984	0.1373	0.986994	1		1.02354	0.953898	1.09826	0.517564	0.991087	1		0.975115	-0.0252	1.61e-09		MDGA1
rs13377754	12	34051765	C	0.3098	-0.0962803	0.0735488	0.190552	0.988209	1		1.02697	0.950448	1.10966	0.500521	0.990037	1		1.07424	1.00428	1.14907	0.0371238	0.932051	1		1.0497	0.0485	3.01e-40		SYT10------ALG10
rs13414393	2	54275162	C	0.4743	0.1426	0.0677987	0.0354744	0.977704	1		0.966891	0.89994	1.03882	0.357761	0.987096	1		0.955263	0.897308	1.01696	0.15179	0.973608	1		0.978338	-0.0219	6.16e-09		PSME4----ACYP2
rs1398346	3	110271943	C	0.1817	-0.0218874	0.0872006	0.801821	0.998576	1		0.982136	0.895504	1.07715	0.702021	0.994377	1		1.02242	0.943478	1.10797	0.588626	0.992803	1		1.02624	0.0259	4.35e-08		---LOC151760
rs139911	22	40704052	C	0.418	0.0360916	0.0697307	0.604762	0.997284	1		0.983216	0.91326	1.05853	0.65309	0.992482	1		0.984441	0.923177	1.04977	0.632404	0.994316	1		0.966958	-0.0336	1.39e-18		TNRC6B
rs1421085	16	53800954	C	0.4015	0.154889	0.0734503	0.0349991	0.977704	1		0.929967	0.860199	1.00539	0.0680365	0.986994	1		0.961002	0.898206	1.02819	0.248607	0.983032	1		0.958966	-0.0419	4.56e-32		FTO
rs1449403	3	85591467	A	0.05492	0.100448	0.148478	0.498733	0.995588	1		0.903002	0.771228	1.05729	0.204885	0.986994	1		1.03685	0.904913	1.18803	0.602263	0.993256	1		0.958486	-0.0424	6.42e-13		CADM2
rs146820337	1	190095126	C	0.4409	-0.0596008	0.0687566	0.386059	0.991311	1		1.02765	0.955617	1.10512	0.46194	0.989789	1		1.00942	0.94742	1.07548	0.771909	0.996642	1		1.04056	0.0397602	1.78e-10		FAM5C
rs1468945	3	185990392	G	0.1854	0.0277395	0.0869322	0.749664	0.997868	1		0.942774	0.859329	1.03432	0.212671	0.986994	1		0.956118	0.882803	1.03552	0.270271	0.983234	1		0.964351	-0.0363	5.81e-16		DGKG
rs1474754	20	20077178	A	0.2486	-0.0857801	0.0778893	0.270798	0.988656	1		1.04761	0.965152	1.13712	0.26614	0.986994	1		1.03003	0.958799	1.10655	0.418405	0.987611	1		1.02163	0.0214	1.76e-08		C20orf26
rs1502249	4	27495379	G	0.4102	-0.0282832	0.0689872	0.681835	0.997284	1		1.03964	0.966608	1.1182	0.295513	0.986994	1		0.982633	0.922273	1.04694	0.58807	0.992803	1		1.01745	0.0173	2.72e-08		STIM2---
rs1508608	11	92893825	A	0.2896	0.127208	0.0738954	0.0852084	0.981347	1		0.958646	0.886427	1.03675	0.290585	0.986994	1		0.942382	0.880409	1.00872	0.0872841	0.955408	1		0.972388	-0.028	8.36e-13		SLC36A4
rs1559253	5	106657015	A	0.4039	0.0754441	0.0690009	0.274263	0.988777	1		0.96138	0.893563	1.03434	0.291312	0.986994	1		0.990673	0.929704	1.05564	0.772466	0.996663	1		0.978534	-0.0217	5.48e-09		--EFNA5
rs1599374	3	160891727	G	0.4833	-0.100689	0.067967	0.138532	0.988209	1		1.05004	0.97726	1.12824	0.182752	0.986994	1		1.06206	0.99779	1.13047	0.0586923	0.946494	1		1.03138	0.0309	3.09e-15		B3GALNT1----NMD3
rs16939162	8	76653156	G	0.0973	0.0771752	0.113849	0.497872	0.995588	1		0.977081	0.865845	1.10261	0.70692	0.994544	1		0.968779	0.872247	1.07599	0.553669	0.992061	1		1.03873	0.038	1.23e-14		HNF4G------ZFHX4
rs17007397	3	70594975	G	0.4796	-0.0736645	0.0675462	0.275493	0.988842	1		1.02395	0.953348	1.09979	0.516106	0.990089	1		1.07778	1.01281	1.14691	0.0182058	0.909095	1		1.02337	0.0231	4.75e-08		MITF------FOXP1
rs17140201	5	115939896	A	0.1825	0.0793769	0.087881	0.366432	0.990632	1		0.990302	0.902417	1.08675	0.837162	0.997634	1		0.984754	0.908681	1.06719	0.708003	0.996262	1		1.02891	0.0285	1e-08		SEMA6A--
rs17302081	7	115673079	C	0.49	-0.109827	0.0678318	0.105468	0.982956	1		1.06686	0.992897	1.14634	0.0774787	0.986994	1		1.05107	0.987476	1.11875	0.117777	0.967298	1		1.02224	0.022	8.21e-09		TFEC----TES
rs1737893	20	31051699	C	0.4482	0.0873352	0.0686062	0.20306	0.988209	1		0.972007	0.904058	1.04506	0.442552	0.989789	1		0.966216	0.907099	1.02919	0.286018	0.983234	1		0.975017	-0.0253	9.49e-11		C20orf112
rs17396357	2	48252311	T	0.2499	-0.0149182	0.0785525	0.849382	0.999165	1		0.969594	0.892496	1.05335	0.465127	0.989789	1		0.966487	0.899467	1.0385	0.352558	0.985745	1		0.979121	-0.0211	2.28e-08		FBXO11------FOXN2
rs17448682	1	15966713	T	0.2296	-0.0262443	0.0798939	0.742551	0.997718	1		0.978327	0.899026	1.06462	0.61142	0.991194	1		0.949574	0.882122	1.02218	0.168723	0.975138	1		0.965799	-0.0348	2.82e-16		DDI2
rs17455138	4	130903511	C	0.2007	-0.106735	0.0843454	0.205747	0.988209	1		1.0735	0.982663	1.17274	0.115886	0.986994	1		1.05546	0.976783	1.14046	0.172065	0.975789	1		1.03118	0.0307	1.04e-10		C4orf33---
rs17575798	1	110086451	A	0.206	-0.167455	0.0837947	0.0457102	0.977704	1		1.05966	0.970321	1.15722	0.197224	0.986994	1		1.05685	0.978682	1.14125	0.158448	0.973883	1		1.03417	0.0336	3.66e-14		GPR61
rs17577073	11	99152801	C	0.3822	-0.0308267	0.0690224	0.655163	0.997284	1		0.960015	0.892366	1.03279	0.27373	0.986994	1		1.01337	0.950958	1.07987	0.68222	0.995818	1		1.02491	0.0246	2.02e-10		CNTN5
rs17604349	16	72210865	A	0.2568	-0.0978586	0.0781195	0.210362	0.988209	1		1.00848	0.928301	1.09558	0.841688	0.997634	1		1.00027	0.930755	1.07497	0.994208	0.999749	1		1.03811	0.0374	2.58e-19		PMFBP1----ZFHX3
rs17712705	10	69623271	A	0.3954	-0.030622	0.0700945	0.66222	0.997284	1		1.00489	0.933035	1.08228	0.897458	0.998238	1		1.01387	0.95057	1.08139	0.675313	0.995818	1		1.02501	0.0247	3.47e-09		DNAJC12----SIRT1
rs1788784	18	21159630	A	0.3439	-0.020857	0.0707155	0.768046	0.998085	1		1.00398	0.931801	1.08176	0.916847	0.998886	1		0.99048	0.928153	1.05699	0.772977	0.996684	1		1.02768	0.0273	3.72e-10		NPC1
rs1799464	12	16286082	A	0.412	-0.0471327	0.0694092	0.497124	0.995588	1		0.978875	0.909489	1.05355	0.569216	0.990738	1		1.03088	0.967043	1.09893	0.351111	0.985679	1		1.0202	0.02	2.86e-08		DERA----SLC15A5
rs1800828	3	113891549	G	0.1913	0.0799856	0.0847394	0.345251	0.990506	1		0.969929	0.886742	1.06092	0.504527	0.990037	1		0.96377	0.891307	1.04213	0.354803	0.985745	1		1.02603	0.0257	2.01e-08		DRD3
rs1811899	6	14878060	C	0.1876	-0.0151301	0.0865557	0.86124	0.999224	1		0.95314	0.869212	1.04517	0.307478	0.986994	1		0.976656	0.901646	1.05791	0.562374	0.992183	1		0.97064	-0.0298	1.32e-09		CD83------JARID2
rs1871729	8	136223702	G	0.2391	0.0444176	0.0794112	0.575949	0.996853	1		0.978112	0.899261	1.06388	0.605811	0.991082	1		1.01635	0.944673	1.09347	0.663832	0.995618	1		0.977067	-0.0232	7.76e-09		ZFAT------KHDRBS3
rs1873958	15	101147726	A	0.3744	0.115742	0.0711171	0.103676	0.982956	1		1.00844	0.935344	1.08725	0.826698	0.997312	1		0.935454	0.876165	0.998755	0.0457992	0.936961	1		0.972486	-0.0279	2.39e-15		ASB7
rs1886205	13	94062095	C	0.2263	-0.00667646	0.0806565	0.934032	0.999507	1		1.01383	0.931174	1.10383	0.751522	0.995807	1		1.01806	0.945034	1.09672	0.637487	0.994461	1		1.02973	0.0293	6.25e-14		GPC6
rs1931814	6	62589167	G	0.4525	0.0108745	0.0687451	0.874314	0.999224	1		0.975606	0.907269	1.04909	0.505072	0.990037	1		0.97529	0.915532	1.03895	0.437996	0.988213	1		1.02675	0.0264	2.99e-13		KHDRBS2
rs2011528	17	33980566	C	0.1767	0.0885035	0.0889268	0.319652	0.990124	1		1.00096	0.91107	1.09972	0.984041	0.999677	1		0.910726	0.838881	0.988724	0.0257184	0.923932	1		0.967635	-0.0329	3.17e-11		AP2B1
rs2050185	6	147936781	G	0.3834	-0.0709197	0.0699442	0.310641	0.989529	1		0.984657	0.914417	1.06029	0.682178	0.993258	1		1.04254	0.977528	1.11188	0.204741	0.979958	1		1.02194	0.0217	6.62e-09		SAMD5-----SASH1
rs2072413	7	150647969	T	0.2328	-0.08142	0.0803506	0.310945	0.989529	1		1.05463	0.969023	1.14779	0.218172	0.986994	1		1.04919	0.974529	1.12957	0.202345	0.979462	1		1.02102	0.0208	4.99e-08		KCNH2
rs2072727	20	43538733	T	0.4601	0.0291684	0.0678198	0.667146	0.997284	1		0.993048	0.924277	1.06694	0.8489	0.997634	1		0.993216	0.932942	1.05738	0.831237	0.997396	1		0.972194	-0.0282	4.11e-15		PABPC1L
rs2166559	2	149551658	C	0.1936	0.0890567	0.0856832	0.298665	0.989294	1		0.981714	0.896267	1.07531	0.691201	0.993946	1		0.961885	0.888603	1.04121	0.336474	0.985586	1		0.967635	-0.0329	1.56e-09		EPC2---KIF5C
rs2298117	10	70346740	T	0.4629	-0.0558624	0.0680323	0.411606	0.991969	1		1.03014	0.958696	1.10691	0.418075	0.989789	1		1.07277	1.00776	1.14197	0.0276353	0.924268	1		1.02276	0.0225	4.19e-09		TET1
rs2304467	16	8988777	G	0.4654	-0.0384656	0.0690427	0.577457	0.996934	1		1.0159	0.944365	1.09284	0.672041	0.992809	1		0.987289	0.926628	1.05192	0.692549	0.995885	1		0.976579	-0.0237	6.78e-09		USP7
rs2322605	8	27164449	A	0.4957	-0.0575516	0.0680586	0.397793	0.991631	1		1.03574	0.963925	1.11291	0.338139	0.986994	1		1.03392	0.971336	1.10054	0.295065	0.983234	1		1.02173	0.0215	2.43e-09		TRIM35
rs2362775	3	24924421	C	0.4965	-0.0113103	0.0675893	0.867108	0.999224	1		0.999041	0.930082	1.07311	0.979025	0.999638	1		1.02876	0.966462	1.09507	0.373693	0.985811	1		0.978436	-0.0218	6.03e-09		THRB------RARB
rs2396004	6	43355851	A	0.3759	0.0362412	0.0698856	0.60407	0.997284	1		0.994613	0.923719	1.07095	0.88616	0.998101	1		0.998119	0.936073	1.06428	0.954147	0.999052	1		0.978827	-0.0214	3.04e-09		ZNF318----ABCC10
rs2396719	7	113893884	A	0.2137	0.161201	0.082644	0.0511478	0.977704	1		0.918886	0.84172	1.00313	0.0587268	0.986994	1		0.96492	0.894022	1.04144	0.359081	0.985745	1		0.967442	-0.0331	1.03e-12		PPP1R3A------FOXP2
rs2433634	12	23060363	C	0.2105	0.028217	0.0827138	0.733008	0.997703	1		0.956878	0.876582	1.04453	0.324281	0.986994	1		1.00231	0.92926	1.08109	0.952439	0.999024	1		0.973556	-0.0268	4.57e-10		ETNK1------SOX5
rs2514214	11	113395329	A	0.3576	-0.0594733	0.0708985	0.40158	0.991788	1		1.00112	0.928708	1.07917	0.976731	0.999615	1		0.993153	0.930273	1.06028	0.836877	0.997396	1		0.973361	-0.027	1.98e-09		DRD2-----TMPRSS5
rs2550298	16	56367969	T	0.4742	-0.0279459	0.0673129	0.678034	0.997284	1		0.992483	0.924323	1.06567	0.835334	0.997579	1		0.98672	0.927504	1.04972	0.672026	0.995818	1		1.04081	0.04	5.67e-26		GNAO1
rs2580160	18	1816036	G	0.4978	-0.0215457	0.0680006	0.75137	0.997868	1		1.00772	0.93779	1.08287	0.833954	0.997507	1		1.00298	0.942149	1.06774	0.925682	0.998508	1		1.0287	0.0283	3.88e-11		ADCYAP1------METTL4
rs2593487	13	69903058	A	0.34	-0.0507705	0.0714249	0.477216	0.995393	1		1.00487	0.931947	1.08349	0.899471	0.998266	1		1.02127	0.956397	1.09054	0.529651	0.991441	1		1.02891	0.0285	2.03e-12		---KLHL1
rs2648721	10	93026996	G	0.251	0.0338825	0.0785181	0.666099	0.997284	1		0.974075	0.896399	1.05848	0.535579	0.990619	1		0.992114	0.922838	1.06659	0.83026	0.997396	1		0.976481	-0.0238	2.24e-08		PCGF5
rs2653349	6	55142337	A	0.1838	0.251679	0.086675	0.00369853	0.96157	1		0.865001	0.787881	0.949669	0.00233588	0.983526	1		0.874579	0.806792	0.948061	0.00113103	0.864636	1		0.936224	-0.0659	2.52e-48		HCRTR2
rs2706762	2	70488470	T	0.06996	0.133521	0.131629	0.310437	0.989525	1		0.953855	0.830461	1.09558	0.503866	0.990037	1		0.97901	0.86771	1.10459	0.730461	0.996262	1		1.03769	0.037	3.62e-14		PCYOX1
rs2737245	8	116658583	T	0.3142	0.0785707	0.0733131	0.283883	0.989119	1		0.9263	0.856656	1.0016	0.0548876	0.986994	1		0.911224	0.851577	0.975049	0.00711308	0.880619	1		0.967055	-0.0335	2.68e-17		TRPS1
rs28380327	2	144232491	T	0.3284	0.019017	0.0720972	0.791965	0.99835	1		0.974043	0.902609	1.05113	0.498551	0.990037	1		0.961447	0.899652	1.02749	0.246064	0.983032	1		1.04081	0.04	5.24e-25		ARHGAP15
rs2844016	9	24582747	T	0.304	0.230157	0.0733608	0.0017116	0.938723	1		0.892417	0.825517	0.964738	0.00419757	0.986994	1		0.958753	0.896095	1.02579	0.221904	0.9822	1		0.973751	-0.0266	2.41e-09		IZUMO3--
rs28458909	9	140257189	T	0.2121	-0.169096	0.082538	0.0405257	0.977704	1		1.09027	0.999854	1.18886	0.0503868	0.986994	1		1.07055	0.992159	1.15513	0.0789076	0.952621	1		1.07272	0.0702	9.52e-34		EXD3
rs28459838	22	35846168	T	0.2086	0.134218	0.0839222	0.109794	0.983537	1		0.9197	0.840888	1.0059	0.0670563	0.986994	1		0.928366	0.859111	1.0032	0.0602313	0.947108	1		0.973751	-0.0266	1.3e-09		MCM5----RASD2
rs2850979	4	102094764	C	0.1749	-0.0405582	0.0874658	0.642874	0.997284	1		1.02256	0.932772	1.12098	0.634286	0.991669	1		1.00215	0.924453	1.08637	0.958468	0.999147	1		0.976872	-0.0234	3.21e-09		PPP3CA
rs2878172	14	55373670	A	0.4034	-0.025643	0.0689994	0.710171	0.997284	1		1.01754	0.945972	1.09452	0.640287	0.991841	1		1.03322	0.969673	1.10093	0.312948	0.9846	1		1.02153	0.0213	6.94e-09		GCH1---WDHD1
rs2881955	6	72479263	T	0.2429	0.196664	0.0783478	0.0120894	0.977704	1		0.91531	0.841774	0.995269	0.0383639	0.986994	1		0.930076	0.865191	0.999827	0.0494529	0.941929	1		0.973264	-0.0271	5.23e-11		OGFRL1------RIMS1
rs2901796	5	163330708	A	0.4192	0.0278638	0.0685632	0.684463	0.997284	1		0.992818	0.923353	1.06751	0.845568	0.997634	1		0.955178	0.896613	1.01757	0.155466	0.973883	1		0.9757	-0.0246	6.06e-10		MAT2B---
rs2916148	17	65482109	A	0.3605	0.00869777	0.0708894	0.902352	0.999342	1		0.99109	0.91946	1.0683	0.815117	0.997276	1		1.00109	0.938077	1.06834	0.973799	0.999474	1		0.972486	-0.0279	3.07e-14		PITPNC1
rs2944831	7	71779635	A	0.2031	0.00066154	0.084153	0.993728	0.999995	1		1.01997	0.933508	1.11444	0.661755	0.992673	1		1.02978	0.953082	1.11266	0.457384	0.989158	1		0.97531	-0.025	8.5e-11		CALN1
rs295268	9	86429305	C	0.256	0.0685746	0.0782503	0.380868	0.991006	1		0.958832	0.88235	1.04194	0.321591	0.986994	1		0.9344	0.86931	1.00436	0.0655109	0.94978	1		0.969669	-0.0308	1.61e-10		GKAP1
rs2978382	14	64769074	C	0.3554	-0.053069	0.0709242	0.454334	0.993709	1		1.04976	0.974092	1.13131	0.203275	0.986994	1		1.02839	0.963428	1.09774	0.400397	0.986661	1		1.02347	0.0232	6.47e-09		ESR2---MTHFD1
rs2979139	8	8268313	A	0.4004	-0.14889	0.120145	0.215291	0.988209	1		1.08773	0.958338	1.2346	0.193116	0.986994	1		1.09397	0.979848	1.22138	0.110087	0.964578	1		1.02706	0.0267	3.92e-14		SGK223-----CLDN23
rs301218	3	176096919	A	0.3395	0.01864	0.0709845	0.792872	0.998379	1		0.97325	0.903033	1.04893	0.477907	0.98985	1		1.04079	0.975182	1.11082	0.228786	0.9822	1		1.02398	0.0237	1.44e-10		ALADL2------TBL1XR1
rs308521	9	37367094	C	0.3192	-0.156045	0.072377	0.0311151	0.977704	1		1.07673	0.997839	1.16187	0.056879	0.986994	1		1.09839	1.02774	1.1739	0.00566179	0.873525	1		1.0287	0.0283	3.67e-17		ZCCHC7---GRHPR
rs3100052	8	101967139	A	0.4721	-0.0588493	0.0690945	0.394395	0.991436	1		1.02105	0.949066	1.0985	0.57646	0.990738	1		1.01557	0.952906	1.08235	0.634486	0.994358	1		0.9757	-0.0246	2.77e-11		YWHAZ----ZNF706
rs3138490	9	92219000	A	0.4999	0.0454784	0.0683955	0.506114	0.995588	1		0.988726	0.919787	1.06283	0.758495	0.995998	1		0.977771	0.918211	1.04119	0.483264	0.99022	1		1.02378	0.0235	6.98e-10		SEMA4D---GADD45G
rs34054660	8	65015659	G	0.4458	-0.115208	0.0683846	0.0920866	0.982877	1		1.07121	0.996507	1.15152	0.0621698	0.986994	1		1.05556	0.991127	1.12417	0.0924527	0.956591	1		1.02521	0.0249	4.48e-08		YTHDF3------BHLHE22
rs34125199	6	12155114	T	0.3443	-0.0769974	0.0707229	0.276313	0.988842	1		1.05135	0.975736	1.13282	0.188533	0.986994	1		0.990198	0.927789	1.0568	0.766799	0.996478	1		0.963586	-0.0370933	1.38e-08		HIVEP1
rs34329963	18	64526233	T	0.105	0.0781285	0.109718	0.476433	0.995328	1		0.997831	0.888896	1.12012	0.970636	0.999615	1		0.983112	0.888318	1.08802	0.741969	0.996262	1		1.03231	0.0318	1.23e-08		CDH19------DSEL
rs34509802	2	101591710	A	0.1666	0.0816756	0.0913665	0.371386	0.990632	1		0.885008	0.802126	0.976455	0.0148964	0.986994	1		0.97163	0.893308	1.05682	0.502105	0.990902	1		0.961174	-0.0396	1.33e-12		NPAS2
rs34967119	3	104778430	G	0.4378	-0.0914199	0.0687979	0.183948	0.988209	1		1.01185	0.940917	1.08812	0.750813	0.995798	1		1.02248	0.959976	1.08905	0.489739	0.990454	1		1.0202	0.02	1.07e-08		---ALCAM
rs35524253	8	4823608	A	0.3315	0.0965823	0.0719344	0.179428	0.988209	1		0.961403	0.890749	1.03766	0.312169	0.986994	1		0.925312	0.865847	0.988862	0.0219939	0.91735	1		0.966378	-0.0342	3.19e-18		CSMD1
rs36055559	19	5799433	A	0.1565	-0.0838326	0.0924216	0.364401	0.990506	1		1.05809	0.960275	1.16587	0.253896	0.986994	1		1.0318	0.94719	1.12398	0.473276	0.989418	1		1.03666	0.036	7.09e-12		DUS3L---NRTN
rs3743794	16	52112312	G	0.3033	-0.00250349	0.0735303	0.972841	0.999827	1		0.993549	0.919338	1.07375	0.870195	0.997955	1		0.991382	0.926553	1.06075	0.801929	0.997331	1		0.978729	-0.0215	6.48e-09		C16orf97----TOX3
rs3760381	17	43047083	A	0.2584	0.00186726	0.0773892	0.980751	0.999978	1		1.01557	0.935839	1.10209	0.711162	0.994773	1		1.00899	0.939736	1.08334	0.805172	0.997379	1		0.972972	-0.0274	3.84e-10		C1QL1---DCAKD
rs3782860	12	361996	C	0.4457	-0.0412153	0.067404	0.54091	0.995588	1		1.00714	0.937953	1.08143	0.844648	0.997634	1		1.02312	0.961726	1.08843	0.469116	0.989418	1		1.02532	0.025	6.07e-11		SLC6A13
rs3796618	4	1349602	T	0.4259	-0.0279212	0.0680354	0.68153	0.997284	1		1.03876	0.966612	1.11629	0.300509	0.986994	1		0.968862	0.909837	1.03172	0.323946	0.985411	1		0.97736	-0.0229	9.75e-09		UVSSA
rs3807651	7	77823771	T	0.4479	-0.0257547	0.0683115	0.70617	0.997284	1		1.00916	0.939028	1.08453	0.804024	0.996937	1		1.01298	0.951356	1.0786	0.687128	0.995818	1		1.02491	0.0246	8.77e-09		MAGI2
rs3808964	10	125426627	G	0.4401	-0.116367	0.0683388	0.088648	0.982355	1		1.09238	1.0162	1.17426	0.0165823	0.986994	1		1.05325	0.989145	1.1215	0.105381	0.962326	1		1.0202	0.02	1.35e-08		GPR26
rs3815983	13	109779906	T	0.3323	0.0702882	0.0720616	0.329399	0.990153	1		0.967107	0.895939	1.04393	0.391097	0.988492	1		0.937454	0.877572	1.00142	0.0551435	0.946054	1		1.02183	0.0216	4.17e-10		MYO16
rs3850174	3	172364093	A	0.1942	-0.0304392	0.08543	0.721622	0.997367	1		1.02425	0.935973	1.12086	0.602314	0.991052	1		1.07153	0.99085	1.15878	0.0836634	0.954267	1		1.03521	0.0346	2.88e-15		NCEH1
rs3857599	6	50938247	A	0.1927	0.0203499	0.0851623	0.811147	0.998638	1		1.01522	0.92806	1.11057	0.741523	0.995583	1		0.966026	0.89303	1.04499	0.388578	0.986238	1		0.968313	-0.0322	2.31e-09		TFAP2B------PKHD1
rs3867239	11	122093090	A	0.2932	-0.0580764	0.0739679	0.432386	0.992717	1		1.02547	0.948331	1.10889	0.528432	0.990293	1		1.0149	0.948	1.08652	0.670751	0.995812	1		0.97414	-0.0262	1.94e-11		BLID------UBASH3B
rs3923809	6	38440970	G	0.4074	0.101539	0.0689102	0.140658	0.988209	1		0.947866	0.881109	1.01968	0.150734	0.986994	1		0.953136	0.894678	1.01541	0.137188	0.971426	1		0.97824	-0.022	3.1e-08		BTBD9
rs3955311	12	114343818	T	0.1105	0.175975	0.108773	0.105744	0.982956	1		0.897641	0.799234	1.00816	0.0683453	0.986994	1		0.906581	0.820192	1.00207	0.0549191	0.946054	1		0.974335	-0.026	2.73e-08		RBM19
rs4027217	7	14093914	A	0.2498	0.0263859	0.0771358	0.732307	0.99768	1		0.98474	0.907645	1.06838	0.711612	0.99478	1		0.961309	0.895332	1.03215	0.276715	0.983234	1		1.02614	0.0258	4.46e-08		ETV1----DGKB
rs4121878	11	95120372	G	0.47	-0.0116265	0.0676815	0.863613	0.999224	1		0.963373	0.89687	1.03481	0.30656	0.986994	1		1.01296	0.951822	1.07803	0.685138	0.995818	1		1.02214	0.0219	8.41e-09		SESN3------FAM76B
rs42210	5	166408788	G	0.353	0.00538915	0.0705907	0.939148	0.999507	1		1.00987	0.937284	1.08807	0.796379	0.996707	1		1.01424	0.950292	1.08249	0.670436	0.995782	1		0.971319	-0.0291	4.91e-10		---TENM2
rs4236237	7	69936477	C	0.4861	0.0445697	0.0682348	0.513659	0.995588	1		0.993972	0.924839	1.06827	0.869418	0.997955	1		1.00457	0.943546	1.06953	0.88671	0.99816	1		0.97609	-0.0242	1.04e-10		AUTS2
rs4241964	4	137053959	T	0.4683	-0.0788173	0.0681328	0.247383	0.988209	1		1.04808	0.975208	1.1264	0.201533	0.986994	1		1.02936	0.966924	1.09583	0.364695	0.985745	1		1.02912	0.0287	8.74e-16
rs4269995	5	87701223	T	0.2913	-0.151035	0.0748395	0.0436146	0.977704	1		1.02533	0.947431	1.10964	0.534926	0.99061	1		0.988496	0.922841	1.05882	0.741414	0.996262	1		1.03448	0.0339	6.44e-20		TMEM161B------MEF2C
rs4365329	17	31625887	T	0.4794	0.0824125	0.0675048	0.222186	0.988209	1		0.970503	0.903644	1.04231	0.411004	0.989505	1		0.965118	0.906908	1.02706	0.263301	0.983163	1		0.980787	-0.0194	2.68e-08		ASIC2
rs4419127	18	31663654	G	0.4103	0.0761098	0.0686792	0.267814	0.988564	1		0.969922	0.90207	1.04288	0.409183	0.989414	1		1.01808	0.955637	1.08461	0.578966	0.992656	1		1.0454	0.0444	8e-30		NOL4
rs4535583	6	115699280	C	0.2305	-0.153083	0.0794962	0.0541851	0.977704	1		1.06329	0.977884	1.15616	0.150861	0.986994	1		1.05374	0.979475	1.13363	0.160382	0.97393	1		1.02143	0.0212	3.68e-08		---FRK
rs4550384	14	85350142	G	0.337	-0.0118336	0.0722797	0.869957	0.999224	1		0.984662	0.912079	1.06302	0.692362	0.994028	1		0.979488	0.916272	1.04707	0.542616	0.991943	1		1.02398	0.0237	1.65e-09		---FLRT2
rs45597035	13	73649152	G	0.4925	0.0712624	0.0683121	0.296895	0.989186	1		0.999575	0.929872	1.0745	0.990805	0.999822	1		0.967028	0.908114	1.02976	0.295819	0.983234	1		0.978045	-0.0222	2e-08		KLF5
rs465670	5	176877624	T	0.4385	0.00852015	0.0733724	0.907559	0.999425	1		1.03212	0.955115	1.11534	0.424183	0.989789	1		0.974067	0.910274	1.04233	0.447069	0.988693	1		0.976188	-0.0241	2.74e-10		PRR7
rs4657983	1	195454557	G	0.3612	-0.0305751	0.0695663	0.660305	0.997284	1		0.988814	0.918707	1.06427	0.76432	0.996127	1		0.974916	0.914612	1.0392	0.435508	0.988062	1		0.975115	-0.0252	7.93e-11		---KCNT2
rs4666682	2	186203743	A	0.133	-0.0657196	0.0977213	0.501273	0.995588	1		0.998323	0.900498	1.10678	0.974551	0.999615	1		0.924249	0.84426	1.01182	0.0880831	0.955797	1		1.02573	0.0254	3.68e-09		ZNF804A------FSIP2
rs4672458	2	53736362	T	0.3982	-0.170073	0.0690113	0.0137458	0.977704	1		1.0585	0.98423	1.13838	0.12559	0.986994	1		1.06686	1.00133	1.13667	0.0453794	0.936645	1		1.02265	0.0224	1.66e-10		---ASB3
rs4690085	4	2697300	G	0.3995	0.222535	0.0696658	0.00140742	0.938723	1		0.902407	0.838082	0.971669	0.00649467	0.986994	1		0.896927	0.841052	0.956513	0.000917167	0.864636	1		0.980885	-0.0193	2.02e-08		FAM193A
rs4698678	4	18260776	C	0.3259	0.13393	0.0725175	0.0648076	0.978456	1		0.943652	0.87376	1.01914	0.139626	0.986994	1		0.948857	0.887551	1.0144	0.123447	0.967936	1		0.969766	-0.0307	1.25e-11		LCORL---
rs4729854	7	102383663	A	0.4109	-0.107845	0.0691648	0.118982	0.986586	1		1.05738	0.982927	1.13747	0.134217	0.986994	1		1.07521	1.00874	1.14605	0.0259239	0.924268	1		1.0497	0.0485	4.28e-36		AK301666---FAM185A
rs4761989	12	52042142	C	0.0873	-0.147374	0.118707	0.214464	0.988209	1		1.09665	0.968858	1.24131	0.144428	0.986994	1		1.03663	0.929589	1.15601	0.51763	0.991087	1		0.967248	-0.0333	7.47e-10		SCN8A
rs4775086	15	58969292	A	0.3615	0.0167547	0.0708155	0.812977	0.998673	1		0.983113	0.912188	1.05955	0.65574	0.992599	1		0.991435	0.928875	1.05821	0.795887	0.997056	1		1.02706	0.0267	1.22e-08		ADAM10
rs4785296	16	49467234	C	0.1816	0.0861268	0.0872697	0.323722	0.990124	1		0.987251	0.900659	1.08217	0.784124	0.996419	1		0.971953	0.896706	1.05352	0.488977	0.990448	1		0.973945	-0.0264	1.37e-09		C16orf78----ZNF423
rs4800998	18	53429655	A	0.1312	0.113801	0.100356	0.256841	0.988209	1		0.929918	0.835735	1.03472	0.182336	0.986994	1		0.926452	0.8446	1.01624	0.105512	0.962397	1		0.961366	-0.0394	4.63e-14		TCF4------TXNL1
rs4804951	19	31673388	A	0.3494	0.072556	0.0727762	0.318809	0.990124	1		0.947048	0.876533	1.02323	0.168159	0.986994	1		0.959041	0.896958	1.02542	0.220664	0.9822	1		0.976872	-0.0234	4.46e-09		ZNF536-----TSHZ3
rs481214	1	93469865	T	0.3417	0.0181974	0.0723766	0.801491	0.998576	1		1.00584	0.931752	1.08582	0.881382	0.99804	1		1.01832	0.952761	1.08839	0.592884	0.992863	1		1.02347	0.0232	2.05e-08		FAM69A----MTF2
rs4860734	4	67096904	A	0.272	0.0527204	0.0756594	0.485942	0.995578	1		0.999801	0.923114	1.08286	0.996092	0.99994	1		0.977042	0.911139	1.04771	0.514505	0.990938	1		0.980689	-0.0195	2.66e-08		EPHA5---
rs486416	6	31856070	G	0.3337	-0.0150768	0.0724078	0.835062	0.999032	1		1.04467	0.967901	1.12753	0.261768	0.986994	1		1.05871	0.990622	1.13147	0.0925414	0.956596	1		0.980101	-0.0201	1.39e-09		EHMT2
rs487722	12	57824165	T	0.2902	-0.044004	0.0752825	0.558889	0.996074	1		1.06636	0.985132	1.15429	0.11197	0.986994	1		0.997961	0.931252	1.06945	0.953883	0.999047	1		0.973069	-0.0273	1.81e-09		R3HDM2----INHBC
rs4878734	9	38010085	T	0.4373	-0.00957976	0.0685098	0.888798	0.999224	1		1.02211	0.950773	1.0988	0.553557	0.990738	1		1.04608	0.982121	1.1142	0.161669	0.97402	1		1.02204	0.0218	4.69e-08		SHB
rs4903203	14	74660508	A	0.2925	0.0659735	0.0744566	0.375611	0.990831	1		0.965116	0.891781	1.04448	0.378538	0.987899	1		0.928863	0.867453	0.994622	0.0344739	0.928856	1		0.975603	-0.0247	1.67e-10		LIN52
rs4923541	11	28479535	T	0.4978	-0.025697	0.0674662	0.703298	0.997284	1		1.00744	0.938108	1.0819	0.838487	0.997634	1		1.00247	0.942291	1.0665	0.937683	0.998793	1		0.975603	-0.0247	6e-10		METTL15---
rs4936290	11	114009255	C	0.4474	0.0215834	0.0699881	0.757797	0.997903	1		1.01379	0.941455	1.09168	0.716908	0.995119	1		0.96451	0.904173	1.02887	0.272936	0.983234	1		0.97736	-0.0229	1.31e-10		ZBTB16
rs495593	13	72919800	G	0.2289	0.113729	0.0799788	0.155071	0.988209	1		0.997184	0.916397	1.08509	0.947833	0.9992	1		1.01765	0.945462	1.09535	0.641193	0.994654	1		1.02286	0.0226	3.67e-09		DACH1------MZT1
rs497338	10	804315	T	0.3652	0.040209	0.0709939	0.571157	0.996541	1		0.986124	0.914619	1.06322	0.715983	0.995047	1		0.976617	0.915046	1.04233	0.476387	0.989688	1		0.973264	-0.0271	1.91e-10		DIP2C----LARP4B
rs5016898	1	81672013	T	0.4331	0.0104774	0.0680788	0.877692	0.999224	1		0.98348	0.915261	1.05678	0.649699	0.992327	1		0.969133	0.910424	1.03163	0.325425	0.985436	1		1.02439	0.0241	4.82e-10		---LPHN2
rs555784	9	85318704	A	0.3628	-0.0105389	0.0724296	0.884315	0.999224	1		1.01284	0.938165	1.09346	0.744036	0.995693	1		1.00149	0.936888	1.07055	0.96507	0.999274	1		1.02521	0.0249	3.18e-10		SPATA31D1------RASEF
rs55846845	17	50092201	A	0.4835	-0.0935814	0.0680572	0.16916	0.988209	1		1.02119	0.950349	1.09731	0.567594	0.990738	1		1.0424	0.97921	1.10967	0.193082	0.979133	1		1.02122	0.021	4.71e-11		CA10
rs56113850	19	41353107	T	0.4316	-0.10537	0.0691575	0.127647	0.988209	1		1.05199	0.97782	1.13178	0.174252	0.986994	1		1.03471	0.970702	1.10294	0.294953	0.983234	1		1.02316	0.0229	2.38e-10		CYP2A6
rs57236847	20	44668401	G	0.3931	-0.0108796	0.0696302	0.875841	0.999224	1		1.03069	0.957446	1.10954	0.421555	0.989789	1		0.980637	0.919787	1.04551	0.549671	0.991967	1		1.02727	0.0269	4.38e-09		SLC12A5
rs58681483	17	57934654	G	0.09684	0.0204141	0.113784	0.857621	0.999224	1		1.01466	0.900342	1.1435	0.811381	0.997211	1		0.967317	0.870733	1.07461	0.535819	0.991686	1		1.03583	0.0352	9.69e-09		VMP1---TUBD1
rs58876439	19	42600984	A	0.05771	0.0532776	0.145687	0.7146	0.997284	1		0.996438	0.853418	1.16343	0.963999	0.999613	1		0.934122	0.816666	1.06847	0.320237	0.984992	1		0.953706	-0.0474	3.05e-11		POU2F2
rs59986227	15	48009263	G	0.2652	0.131259	0.0765582	0.0864795	0.982098	1		0.9625	0.887548	1.04378	0.355471	0.986994	1		0.981587	0.914679	1.05339	0.605879	0.993349	1		0.969766	-0.0307	1.39e-11		-SEMA6D
rs6007594	22	45728370	A	0.2361	0.0324108	0.0798155	0.684702	0.997284	1		0.991216	0.911023	1.07847	0.837588	0.997634	1		1.02579	0.953141	1.10397	0.496896	0.990808	1		1.02532	0.025	6.36e-10		FAM118A
rs6047481	20	21539564	T	0.3573	0.0631851	0.0709061	0.3729	0.990751	1		0.993316	0.921449	1.07079	0.861054	0.99784	1		0.995673	0.932895	1.06268	0.896177	0.998187	1		1.02562	0.0253	3.4e-09		NKX2-2-----PAX1
rs60616179	6	110244765	G	0.09543	-0.0212532	0.115041	0.853434	0.999224	1		1.02161	0.905233	1.15296	0.728948	0.995346	1		1.04642	0.942272	1.16208	0.396262	0.986525	1		1.05222	0.0509	3.16e-10		FIG4----GPR6
rs6131805	20	16222093	T	0.4609	-0.0012102	0.0686842	0.985943	0.999995	1		0.981119	0.912494	1.0549	0.606397	0.991082	1		0.968442	0.909152	1.0316	0.319806	0.984992	1		0.974627	-0.0257	1.68e-11		MACROD2------KIF16B
rs6131942	20	17348608	A	0.3707	-0.0644735	0.0705335	0.360703	0.990506	1		1.04698	0.972003	1.12775	0.225903	0.986994	1		1.0315	0.966965	1.10034	0.346789	0.985642	1		1.02665	0.0263	7.42e-16		PCSK2
rs61773390	1	7884525	T	0.2404	0.122926	0.0787875	0.118749	0.986586	1		0.922276	0.847882	1.0032	0.0593515	0.986994	1		0.932372	0.866847	1.00285	0.0596432	0.946706	1		0.936224	-0.0659	4.86e-41		PER3
rs61875203	10	93888810	T	0.2134	-0.0490751	0.0817142	0.548145	0.995723	1		1.04816	0.961601	1.14251	0.284799	0.986994	1		0.988773	0.917274	1.06585	0.768139	0.996511	1		0.974433	-0.0259	1.97e-09		CPEB3
rs61990287	14	42069889	A	0.1896	-0.036374	0.0862818	0.673349	0.997284	1		1.00937	0.921594	1.10551	0.8407	0.997634	1		0.992348	0.916504	1.07447	0.849818	0.997622	1		0.975505	-0.0248	6.04e-09		-LRFN5
rs62082402	18	5186566	T	0.211	-0.00376985	0.0846061	0.964461	0.999695	1		0.991277	0.906088	1.08448	0.848449	0.997634	1		0.951901	0.880291	1.02934	0.216707	0.98189	1		0.951229	-0.05	6.9e-19		C18orf42
rs62124718	2	12822995	G	0.04907	0.165313	0.154467	0.284557	0.989119	1		0.951585	0.807655	1.12116	0.553115	0.990738	1		0.954135	0.827624	1.09998	0.51769	0.991088	1		0.956284	-0.0447	2.59e-13		LPIN1-----TRIB2
rs621421	11	30405914	C	0.3959	0.00296341	0.0693965	0.96594	0.999731	1		0.986605	0.916785	1.06174	0.718771	0.995171	1		0.973451	0.913187	1.03769	0.409234	0.987095	1		0.973069	-0.0273	2.17e-14		ARL14EP----MPPED2
rs62465218	7	132294312	A	0.1304	-0.0258499	0.0993672	0.794759	0.998407	1		1.0565	0.951722	1.17282	0.302354	0.986994	1		1.03451	0.94393	1.13378	0.468007	0.989418	1		1.02778	0.0274	9.74e-09		PLXNA4-----CHCHD3
rs62479736	8	3654320	T	0.2916	0.164459	0.0742241	0.0267416	0.977704	1		0.978354	0.90438	1.05838	0.585385	0.990802	1		0.933499	0.871661	0.999723	0.0490816	0.941798	1		0.975993	-0.0243	4.1e-10		CSMD1
rs6429233	1	241137033	A	0.4465	-0.0981191	0.068987	0.154986	0.988209	1		1.03707	0.964079	1.11558	0.328333	0.986994	1		0.996753	0.935351	1.06219	0.920139	0.998322	1		0.980003	-0.0202	1.2e-08		RGS7
rs6433478	2	175241482	C	0.392	0.0709417	0.069738	0.309063	0.989439	1		0.911773	0.846817	0.981711	0.0143071	0.986994	1		0.985272	0.923907	1.05071	0.651117	0.99514	1		0.975017	-0.0253	1.17e-11		CIR1
rs6440833	3	152646244	A	0.4123	0.0104355	0.0686044	0.879103	0.999224	1		1.00781	0.937407	1.08349	0.833301	0.997501	1		1.01184	0.949856	1.07787	0.715178	0.996262	1		0.979219	-0.021	8.94e-10		P2RY1-----RAP2B
rs6468316	8	35237788	T	0.3895	-0.0829759	0.0698886	0.235163	0.988209	1		0.990548	0.920057	1.06644	0.800926	0.996856	1		1.00049	0.938007	1.06714	0.988087	0.999612	1		1.0199	0.0197	2.96e-08		UNC5D
rs6477309	9	8450638	C	0.2776	-0.0512472	0.0768035	0.504632	0.995588	1		1.05236	0.970596	1.14101	0.216186	0.986994	1		1.04463	0.973435	1.12104	0.225358	0.9822	1		1.03138	0.0309	4.64e-15		PTPRD
rs6544906	2	46863872	C	0.3482	-0.0806846	0.0704582	0.252187	0.988209	1		1.03595	0.961734	1.11588	0.351763	0.986994	1		1.03766	0.972515	1.10717	0.263787	0.983216	1		1.02357	0.0233	5.8e-10		CRIPT----SOCS5
rs6560218	9	74245426	C	0.4019	0.044925	0.0697422	0.519493	0.995588	1		0.984165	0.914138	1.05956	0.671683	0.992789	1		0.935784	0.87753	0.997906	0.0429811	0.935054	1		0.977849	-0.0224	1.39e-08		TRPM3-----TMEM2
rs6573308	14	60806976	T	0.2749	0.103681	0.0755064	0.169749	0.988209	1		0.899185	0.829825	0.974342	0.00946972	0.986994	1		0.951543	0.887431	1.02029	0.16282	0.97402	1		0.975505	-0.0248	1.06e-08		PPM1A----C14orf39
rs662094	11	66342691	A	0.4931	0.055692	0.0675915	0.409995	0.991939	1		0.999424	0.930444	1.07352	0.987406	0.999808	1		0.97288	0.914171	1.03536	0.386604	0.98611	1		0.972194	-0.0282	5.45e-13		CTSF---CCDC87
rs66507804	5	86630284	C	0.127	0.0427078	0.101864	0.675036	0.997284	1		0.934773	0.838649	1.04191	0.223099	0.986994	1		0.997351	0.908235	1.09521	0.9557	0.999114	1		0.968313	-0.0322	3.93e-11		RASA1
rs66617308	10	56699338	C	0.2916	0.0197479	0.0753405	0.79324	0.99839	1		0.962931	0.889027	1.04298	0.353855	0.986994	1		0.973779	0.908733	1.04348	0.451256	0.988729	1		1.01857	0.0184	4.4e-08		PCDH15------MTRNR2L5
rs6665637	1	153756083	A	0.2196	-0.0313666	0.080868	0.698121	0.997284	1		1.06512	0.978287	1.15966	0.145944	0.986994	1		0.994948	0.923326	1.07213	0.894299	0.998187	1		1.01979	0.0196	1.75e-09		SLC27A3---GATAD2B
rs6690292	1	113188419	C	0.2449	0.152862	0.0792633	0.0538261	0.977704	1		0.985055	0.905962	1.07105	0.724388	0.995307	1		0.955361	0.888235	1.02756	0.219246	0.9822	1		0.975603	-0.0247	1.54e-08		CAPZA1
rs6718511	2	25122324	G	0.3921	0.0726966	0.069326	0.294388	0.989138	1		0.964785	0.89663	1.03812	0.337511	0.986994	1		0.976129	0.916018	1.04018	0.456246	0.989144	1		1.02112	0.0209	1.03e-08		ADCY3
rs6727752	2	76361783	A	0.3302	-0.0560157	0.0711054	0.430848	0.992651	1		1.03881	0.963691	1.11978	0.320137	0.986994	1		1.00351	0.940024	1.07128	0.916351	0.998313	1		0.974725	-0.0256	2.27e-10		GCFC2------LRRTM4
rs6794796	3	14383632	A	0.2632	0.141476	0.0766613	0.0650097	0.978647	1		0.963543	0.888485	1.04494	0.369432	0.987622	1		0.975631	0.909164	1.04696	0.493154	0.990669	1		0.975017	-0.0253	3.07e-10		LSM3-----SLC6A6
rs67988891	5	152204741	G	0.3292	0.171219	0.0718902	0.0172595	0.977704	1		0.921192	0.853417	0.994349	0.0352655	0.986994	1		0.92857	0.869123	0.992084	0.0281341	0.924268	1		0.964351	-0.0363	1.63e-18		NMUR2------GRIA1
rs6816922	4	80206272	A	0.4475	0.162801	0.0699146	0.0199089	0.977704	1		0.939694	0.872672	1.01186	0.0994461	0.986994	1		0.935131	0.876928	0.997197	0.0407982	0.933889	1		1.0202	0.02	4.26e-08		PAQR3-----NAA11
rs6846730	4	83279041	T	0.2661	-0.128887	0.0769109	0.0938202	0.982956	1		1.0465	0.964862	1.13504	0.272755	0.986994	1		1.04171	0.970657	1.11796	0.256931	0.983032	1		1.03283	0.0323	2.54e-14		HNRNPD
rs695459	22	28848278	T	0.4366	0.00272548	0.0680222	0.96804	0.999757	1		0.971284	0.903942	1.04364	0.426758	0.989789	1		1.00014	0.93943	1.06477	0.996588	0.999889	1		1.02224	0.022	1.17e-08		TTC28
rs6958557	7	133585794	G	0.3579	-0.0271205	0.069938	0.698191	0.997284	1		1.00617	0.934488	1.08335	0.870442	0.997955	1		1.01228	0.94918	1.07959	0.710048	0.996262	1		1.02644	0.0261	4.04e-12		EXOC4
rs6967481	7	50642701	T	0.3809	0.0788222	0.0694387	0.256356	0.988209	1		0.999873	0.929226	1.07589	0.997286	0.999949	1		0.979949	0.919292	1.04461	0.53442	0.991639	1		0.96841	-0.0321	8.39e-21		DDC----GRB10
rs6968240	7	121942674	A	0.4553	0.110511	0.0678864	0.103592	0.982956	1		0.948394	0.882601	1.01909	0.148629	0.986994	1		0.926906	0.870671	0.986774	0.017459	0.907425	1		0.978632	-0.0216	2.64e-10		FEZF1
rs6988733	8	91535686	T	0.3405	-0.11723	0.0711709	0.099568	0.982956	1		1.05199	0.975946	1.13395	0.185525	0.986994	1		1.05591	0.98883	1.12754	0.10426	0.961788	1		0.97736	-0.0229	2.79e-08		CALB1-----TMEM64
rs6993892	8	33729200	C	0.3366	0.103736	0.0722286	0.150983	0.988209	1		0.906721	0.83983	0.97894	0.0122681	0.986994	1		0.936007	0.875983	1.00014	0.0505007	0.943006	1		0.965895	-0.0347	5.24e-20		DUSP26---
rs7006885	8	93283578	A	0.2702	0.298586	0.0759864	8.59093e-05	0.883956	1		0.886427	0.817307	0.961394	0.00360885	0.986994	1		0.895683	0.834899	0.960893	0.00212253	0.864636	1		0.970348	-0.0301	8.87e-12		RUNX1T1------TRIQK
rs710284	14	98532540	C	0.416	-0.101731	0.0682613	0.136182	0.988209	1		1.04256	0.970091	1.12044	0.256858	0.986994	1		1.06745	1.00239	1.13672	0.0419078	0.933954	1		1.02224	0.022	1.83e-08		---C14orf177
rs711098	12	77976559	C	0.484	0.0383843	0.0677671	0.571129	0.996541	1		1.00648	0.936867	1.08127	0.859763	0.997837	1		0.993038	0.932942	1.057	0.826374	0.997396	1		1.02194	0.0217	6.07e-09		E2F7------NAV3
rs7111582	11	43893222	G	0.08534	0.0218333	0.121286	0.857146	0.999224	1		1.02379	0.900211	1.16433	0.720182	0.995259	1		0.979754	0.87589	1.09593	0.720534	0.996262	1		0.961943	-0.0388	4.11e-14		HSD17B12---ALKBH3
rs7143933	14	62460219	T	0.2772	0.025769	0.0748708	0.730721	0.99764	1		0.958238	0.884897	1.03766	0.293699	0.986994	1		0.977384	0.912299	1.04711	0.515283	0.990986	1		0.9757	-0.0246	6.52e-09		SNAPC1----SYT16
rs71523448	8	31817493	C	0.07993	-0.0337502	0.123569	0.784763	0.998208	1		1.01712	0.893307	1.15808	0.797747	0.996771	1		0.975893	0.870351	1.09423	0.676039	0.995818	1		1.05117	0.0499	1.62e-13		WRN------NRG1
rs7203707	16	24518569	C	0.4768	0.0176522	0.0676965	0.794289	0.998407	1		0.981761	0.913997	1.05455	0.613963	0.991215	1		0.977327	0.918294	1.04015	0.470625	0.989418	1		0.980493	-0.0197	5e-10		CACNG3-----RBBP6
rs7225002	17	44189067	G	0.3601	-0.0685449	0.070335	0.329816	0.990153	1		1.05846	0.982874	1.13985	0.132847	0.986994	1		1.01462	0.950991	1.08251	0.660499	0.995479	1		0.982259	-0.0179	4.56e-08		KANSL1
rs7248205	19	10770305	C	0.4039	-0.0705382	0.0687393	0.304845	0.989307	1		1.03684	0.964226	1.11491	0.328804	0.986994	1		1.01323	0.951052	1.07947	0.68419	0.995818	1		1.02706	0.0267	9.96e-13		ILF3
rs72720396	1	91191582	G	0.1552	0.0098191	0.0925422	0.915503	0.999507	1		1.01386	0.91964	1.11773	0.782126	0.996333	1		0.954673	0.876124	1.04026	0.289655	0.983234	1		0.959253	-0.0416	3.61e-21		BARHL2----ZNF644
rs72729847	4	147296930	C	0.1948	0.0982264	0.0849303	0.247492	0.988209	1		0.923067	0.843046	1.01068	0.0835798	0.986994	1		0.919963	0.850333	0.995296	0.0377658	0.932493	1		0.970154	-0.0303	1.35e-10		SLC10A7
rs72773411	16	728514	A	0.0881	0.108092	0.11807	0.359963	0.990506	1		1.05566	0.932725	1.19481	0.391172	0.988508	1		1.01032	0.905789	1.1269	0.853874	0.997679	1		0.971125	-0.0293	2.77e-08		RHBDL1-STUB1
rs72790386	16	68136932	T	0.06573	-0.0102801	0.135765	0.939644	0.999507	1		1.0916	0.946305	1.25921	0.229106	0.986994	1		0.969296	0.855002	1.09887	0.626144	0.994134	1		0.941388	-0.0604	2.07e-08		NFATC3
rs72796401	2	24180078	A	0.1282	-0.0522854	0.0995193	0.599335	0.997284	1		0.960666	0.864579	1.06743	0.455482	0.989789	1		0.970497	0.885039	1.06421	0.524269	0.991223	1		0.9757	-0.0246	6.68e-13		UBXN2A
rs72829706	17	54173733	G	0.05598	0.039406	0.147378	0.789184	0.998258	1		0.917236	0.783093	1.07436	0.28422	0.986994	1		0.95889	0.83693	1.09862	0.545296	0.991967	1		1.05792	0.0563	1.24e-10		PCTP-----ANKFN1
rs72841368	17	61391114	T	0.2271	0.0704833	0.0799113	0.377795	0.99092	1		1.00203	0.920799	1.09043	0.962498	0.999537	1		1.00276	0.931436	1.07954	0.941679	0.998827	1		0.970348	-0.0301	2.44e-11		TANC2
rs72950188	3	116103275	C	0.06162	-0.0359957	0.139648	0.796599	0.99845	1		1.02757	0.886722	1.19078	0.717697	0.995143	1		1.01138	0.889224	1.15032	0.863203	0.997797	1		1.04571	0.0447	1.67e-10		LSAMP
rs7299922	12	54702519	G	0.4515	0.091478	0.0684168	0.181241	0.988209	1		0.9755	0.907408	1.0487	0.50164	0.990037	1		0.994432	0.933754	1.05905	0.862004	0.997781	1		1.02419	0.0239	5.38e-11		NFE2---COPZ1
rs73026775	19	31052954	A	0.07512	-0.0177723	0.123253	0.885351	0.999224	1		0.975098	0.855026	1.11203	0.706818	0.994544	1		0.984015	0.877674	1.10324	0.782426	0.996739	1		1.03407	0.0335	2.16e-08		ZNF536----TSHZ3
rs7304278	12	106989915	A	0.2534	-0.183337	0.0771421	0.0174975	0.977704	1		1.08642	1.002	1.17795	0.0446142	0.986994	1		1.07704	1.00378	1.15566	0.03894	0.933008	1		1.02953	0.0291	1.53e-14		POLR3B---RFX4
rs73050286	3	23224684	C	0.2387	-0.0351604	0.0792099	0.657136	0.997284	1		1.0393	0.956271	1.12953	0.364214	0.987292	1		1.04787	0.974297	1.127	0.208069	0.980447	1		1.03015	0.0297	3.52e-11		--UBE2E2
rs7429614	3	77205438	T	0.3053	0.170268	0.0729506	0.0196212	0.977704	1		0.904619	0.836888	0.977832	0.0115847	0.986994	1		0.923443	0.863268	0.987811	0.0205218	0.914815	1		0.965702	-0.0349	2.45e-19		ROBO2
rs74357745	11	122811822	G	0.09741	0.0371789	0.11289	0.741909	0.997718	1		0.989502	0.877704	1.11554	0.863027	0.997914	1		1.02531	0.923986	1.13774	0.637819	0.994471	1		1.03169	0.0312	3.88e-10		C11orf63
rs747003	2	161916409	C	0.3585	-0.058218	0.0702157	0.407057	0.991857	1		1.04171	0.967304	1.12184	0.279795	0.986994	1		1.02567	0.961725	1.09386	0.440289	0.988394	1		1.01979	0.0196	2.78e-08		RBMS1-----TANK
rs7602499	2	41385367	T	0.3985	0.0363641	0.0698832	0.602831	0.997284	1		0.949262	0.881503	1.02223	0.168174	0.986994	1		1.00793	0.945172	1.07485	0.809721	0.997379	1		0.977947	-0.0223	3.56e-08		SLC8A1------C2orf91
rs76064513	2	125438641	T	0.1242	-0.00656513	0.100652	0.947996	0.999558	1		1.0111	0.909047	1.1246	0.838909	0.997634	1		0.950879	0.866156	1.04389	0.290129	0.983234	1		0.966765	-0.0338	3.09e-08		CNTNAP5
rs7626335	3	71575177	A	0.3144	-0.0472407	0.0724372	0.514318	0.995588	1		1.02767	0.952077	1.10928	0.483776	0.9899	1		1.04288	0.975594	1.11481	0.217254	0.98189	1		1.02901	0.0286	5.87e-12		FOXP1------EIF4E3
rs7649164	3	150788032	G	0.3458	-0.0608503	0.072002	0.398071	0.991631	1		1.04087	0.964789	1.12296	0.300955	0.986994	1		1.01726	0.951961	1.08704	0.613165	0.993771	1		1.02132	0.0211	6.33e-09		CLRN1----MED12L
rs76518095	10	131149976	T	0.05993	0.106578	0.141877	0.452558	0.993588	1		0.974153	0.838439	1.13183	0.732266	0.995433	1		1.0075	0.884375	1.14777	0.910544	0.998313	1		0.960982	-0.0398	7.82e-09		---MGMT
rs766406	6	26319588	G	0.2977	-0.0178253	0.0740674	0.809823	0.998605	1		1.02108	0.944283	1.10412	0.601055	0.991052	1		1.00521	0.93944	1.07558	0.880422	0.998086	1		0.976676	-0.0236	6.98e-10		HIST1H4H----BTN3A2
rs7700110	4	114439894	A	0.2568	-0.0625048	0.076985	0.41687	0.992294	1		1.05282	0.971094	1.14143	0.211844	0.986994	1		1.05214	0.97999	1.1296	0.160832	0.97393	1		0.97609	-0.0242	4.11e-09		CAMK2D
rs7701529	5	63861475	A	0.1704	0.0627298	0.089848	0.485088	0.995578	1		0.984214	0.895024	1.08229	0.742682	0.995631	1		0.979512	0.902129	1.06353	0.621999	0.994025	1		1.02994	0.0295	5.1e-12		RGS7BP
rs7721608	5	76581258	G	0.4974	0.0385921	0.0673897	0.566885	0.996187	1		0.97013	0.903469	1.04171	0.403767	0.988842	1		1.03042	0.96837	1.09645	0.344279	0.985642	1		1.02061	0.0204	2.01e-09		PDE8B
rs77248969	2	136490731	A	0.1299	-0.128135	0.10076	0.203523	0.988209	1		1.02372	0.920918	1.138	0.664134	0.992686	1		1.10877	1.01124	1.2157	0.0279521	0.924268	1		1.03386	0.0333	4.91e-09		R3HDM1--UBXN4
rs7735794	5	175339984	A	0.2643	-0.0905963	0.0783096	0.247351	0.988209	1		1.04215	0.959447	1.13199	0.327736	0.986994	1		1.06833	0.993927	1.1483	0.0727235	0.950236	1		0.966185	-0.0344	2.29e-08		CPLX2----THOC3
rs77960	5	103964585	A	0.2854	0.0391105	0.0749325	0.601726	0.997284	1		0.998589	0.922657	1.08077	0.972075	0.999615	1		1.00718	0.94006	1.0791	0.838853	0.997403	1		0.978142	-0.0221	8.29e-11
rs7845620	8	53129069	C	0.1502	0.0947553	0.0937844	0.312359	0.989736	1		0.965829	0.874417	1.0668	0.493116	0.9899	1		0.93223	0.854636	1.01687	0.113494	0.966227	1		0.95839	-0.0425	8.09e-19		ST18
rs78580841	3	46986452	T	0.0962	0.0094567	0.11343	0.93356	0.999507	1		1.03354	0.916912	1.16501	0.589157	0.990891	1		0.926138	0.834263	1.02813	0.150009	0.973608	1		0.958486	-0.0424	3.46e-11		CCDC12
rs7900191	10	119145774	T	0.4792	0.0420426	0.0680012	0.536421	0.995588	1		1.00608	0.93625	1.08112	0.868814	0.997955	1		1.02828	0.965964	1.09461	0.381981	0.986042	1		1.01888	0.0187	4.83e-08		PDZD8-----EMX2
rs7943634	11	126734319	T	0.2355	-0.154289	0.0797494	0.0530684	0.977704	1		1.06094	0.975619	1.15372	0.166688	0.986994	1		1.08208	1.00577	1.16417	0.0344992	0.928856	1		1.02378	0.0235	8.55e-10		KIRREL3
rs7959983	12	90452978	C	0.3349	0.0379829	0.0715468	0.595516	0.997284	1		0.958867	0.888997	1.03423	0.276543	0.986994	1		0.989974	0.927122	1.05709	0.763353	0.996469	1		0.970543	-0.0299	4.54e-16		ATP2B1------CCER1
rs80097534	12	121029604	T	0.1192	-0.174785	0.104678	0.0950134	0.982956	1		1.06286	0.95262	1.18587	0.275187	0.986994	1		1.05942	0.9629	1.16561	0.236306	0.982387	1		1.03634	0.0357	2.78e-09		POP5----CABP1
rs8044054	16	60628436	T	0.391	0.0102696	0.0698507	0.883118	0.999224	1		1.01438	0.942201	1.09208	0.704673	0.994535	1		1.04673	0.981781	1.11597	0.162304	0.97402	1		0.969766	-0.0307	7.05e-17
rs8072058	17	55734198	T	0.1483	-0.0672028	0.0953272	0.480851	0.995455	1		1.04331	0.94402	1.15304	0.406027	0.98905	1		1.0148	0.930038	1.1073	0.741232	0.996262	1		0.972291	-0.0281	8.59e-09		MSI2
rs812925	2	61680993	G	0.4322	0.125295	0.0676341	0.0639877	0.978456	1		0.990586	0.922188	1.06406	0.795541	0.996705	1		0.944629	0.887532	1.0054	0.0733436	0.950306	1		0.969863	-0.0306	6.7e-17		USP34
rs848552	2	36700580	C	0.4689	-0.195765	0.0677745	0.00388239	0.961612	1		1.05841	0.985267	1.13697	0.120257	0.986994	1		1.07623	1.01106	1.1456	0.0211577	0.915599	1		1.0286	0.0282	4.89e-14		CRIM1
rs909757	1	4850823	C	0.2617	-0.0211975	0.0767823	0.7825	0.998198	1		0.996819	0.919136	1.08107	0.938651	0.999198	1		0.980913	0.913674	1.0531	0.594793	0.993061	1		1.0199	0.0197	1.03e-08		AJAP1-
rs9347926	6	165195547	A	0.351	0.154527	0.0712002	0.0300148	0.977704	1		0.922754	0.855637	0.995136	0.0369313	0.986994	1		0.967353	0.905962	1.0329	0.32109	0.985146	1		0.973945	-0.0264	1.28e-13		---C6orf118
rs9348050	6	166263488	T	0.4655	0.0180497	0.0675739	0.789392	0.998259	1		0.99255	0.924103	1.06607	0.837488	0.997634	1		0.978039	0.918928	1.04095	0.485102	0.99022	1		0.978142	-0.0221	6.96e-11		PDE10A-----LINC00473
rs9381812	6	13183998	G	0.3741	0.232412	0.0696685	0.000854185	0.938723	1		0.911938	0.846823	0.982059	0.0147299	0.986994	1		0.90342	0.847208	0.963362	0.0019433	0.864636	1		0.951705	-0.0495	1.15e-33		PHACTR1
rs938836	4	139939653	A	0.4758	-0.00915583	0.0677711	0.892537	0.999224	1		0.993715	0.925006	1.06753	0.86308	0.997919	1		1.00136	0.940792	1.06583	0.965932	0.999295	1		1.02143	0.0212	1.01e-09		CCRN4L
rs9394154	6	11574374	C	0.3678	-0.127926	0.0701108	0.0680985	0.979247	1		1.09164	1.01388	1.17536	0.0200373	0.986994	1		1.02907	0.964643	1.09781	0.384992	0.986066	1		1.02194	0.0217	8.35e-10		TMEM170B
rs9416744	10	60567937	A	0.2577	-0.0244185	0.0768131	0.750574	0.997868	1		1.03866	0.957908	1.12622	0.358317	0.987096	1		0.961915	0.896142	1.03252	0.282596	0.983234	1		0.966185	-0.0344	7.38e-17		BICC1
rs9436119	1	150467753	A	0.4117	0.126288	0.0689705	0.0671341	0.978885	1		0.972081	0.903613	1.04574	0.447345	0.989789	1		0.936419	0.878736	0.997888	0.0428531	0.934808	1		0.96127	-0.0395	5.7e-30		TARS2
rs9465253	6	19102247	T	0.2196	0.0417488	0.0814084	0.608085	0.997284	1		0.992293	0.910567	1.08135	0.859962	0.997837	1		0.992994	0.921186	1.0704	0.854354	0.997679	1		0.977262	-0.023	3e-09		RNF144B------ID4
rs9476310	6	57767576	C	0.4434	-0.0184069	0.0685602	0.788339	0.99825	1		0.993083	0.923733	1.06764	0.850929	0.997634	1		0.984378	0.924111	1.04858	0.625228	0.994112	1		1.02665	0.0263	7.74e-13		PRIM2------GUSBP4
rs9496623	6	143751625	G	0.2449	0.0749867	0.0791368	0.343385	0.990506	1		0.936167	0.860808	1.01812	0.123441	0.986994	1		0.956028	0.888936	1.02818	0.225781	0.9822	1		0.976774	-0.0235	2.54e-08		ADAT2
rs9558942	13	107700218	C	0.212	0.0496081	0.083459	0.552262	0.995806	1		0.971934	0.889793	1.06166	0.527455	0.990293	1		0.957289	0.886598	1.03362	0.264765	0.983234	1		0.980983	-0.0192	4.43e-08		ARGLU1------FAM155A
rs9571526	13	66590868	G	0.2912	0.0815021	0.0741522	0.271752	0.988656	1		0.916423	0.846869	0.991689	0.0302196	0.986994	1		0.953961	0.891024	1.02134	0.175901	0.976778	1		0.973167	-0.0272	5.14e-09		---PCDH9
rs9597241	13	56281271	C	0.146	0.00297363	0.0955664	0.975178	0.999851	1		1.01503	0.91829	1.12195	0.770407	0.996222	1		1.0192	0.933895	1.11229	0.66981	0.99578	1		1.03376	0.0332	9.39e-14
rs9611597	22	41864190	T	0.1224	-0.0976061	0.103104	0.343835	0.990506	1		1.11673	1.00256	1.2439	0.0448138	0.986994	1		1.02835	0.935751	1.13012	0.56143	0.992134	1		1.03811	0.0374	2.57e-12		PHF5A
rs962961	14	57281154	T	0.3484	-0.135674	0.0711079	0.0564303	0.977704	1		1.03558	0.960807	1.11618	0.360514	0.987096	1		1.07002	1.00232	1.1423	0.0424043	0.934191	1		1.02214	0.0219	4.29e-11		OTX2----EXOC5
rs9636202	19	18449238	A	0.2164	0.0393718	0.0817653	0.63016	0.997284	1		0.946276	0.867679	1.03199	0.211975	0.986994	1		0.991272	0.9197	1.06841	0.818662	0.997396	1		1.02634	0.026	3.67e-11		LSM4---PGPEP1
rs9664044	10	126710791	T	0.224	0.0145882	0.0810643	0.85719	0.999224	1		1.01078	0.927908	1.10105	0.805993	0.996983	1		0.96659	0.89671	1.04191	0.374788	0.985811	1		1.02716	0.0268	2e-09		CTBP2
rs975025	1	179338327	T	0.1005	-0.0600005	0.111811	0.591543	0.997284	1		0.983498	0.873388	1.10749	0.783565	0.996392	1		1.03125	0.930141	1.14336	0.558868	0.992134	1		1.05022	0.049	6.98e-14		AXDND1
rs9817910	3	18246870	G	0.4024	0.0215915	0.0691813	0.754973	0.997884	1		0.962788	0.894806	1.03593	0.310099	0.986994	1		0.981217	0.920748	1.04566	0.559035	0.992134	1		0.978632	-0.0216	1.78e-10		LOC339862
rs9836621	3	182096311	T	0.4237	-0.116737	0.0703654	0.0971564	0.982956	1		1.0469	0.971977	1.12759	0.226384	0.986994	1		1.01433	0.950781	1.08213	0.666416	0.995752	1		1.02829	0.0279	1.84e-13		SOX2------ATP11B
rs9950528	18	35762461	G	0.3564	0.00615044	0.0712943	0.931255	0.999507	1		1.03965	0.964351	1.12083	0.310733	0.986994	1		0.986998	0.92444	1.05379	0.695248	0.995946	1		0.976774	-0.0235	4.32e-09		CELF4---
rs9956387	18	44773382	A	0.3979	0.0427617	0.068694	0.533636	0.995588	1		1.02306	0.951502	1.1	0.537719	0.990738	1		1.00818	0.946349	1.07405	0.800804	0.997301	1		1.02	0.0198	2.67e-08		SKOR2
rs9964420	18	56824041	A	0.3005	-0.133592	0.0741362	0.0715883	0.979247	1		1.07815	0.997112	1.16577	0.0591056	0.986994	1		1.08341	1.01203	1.15982	0.0212317	0.91567	1		1.05001	0.0488	2.26e-37		SEC11C
rs9997394	4	163704083	A	0.2684	-0.0426612	0.07606	0.57489	0.99681	1		1.03237	0.952681	1.11873	0.436999	0.989789	1		1.0656	0.993629	1.14277	0.0749419	0.950365	1		1.02573	0.0254	1.05e-09		FSTL5------NAF1
Our analyses have been adjusted for age, sex, five principal components and genotyping batch.
CHR; chromosome, CI;confidence interval, MAF; minor allelle frequency, OR; odds ratio, PBH; Benjamini & Hochberg adjusted p-value, PBY; Benjamini & Yekutieli adjusted p-value, sMEQ; shortened Morningness-Eveningness questionnaire.
*Jones et al., 2019
‡ OR an ln OR were originally reported for risk of being a morning type in the original paper but for our analyses we reversed the direction of these coefficients to make comparison easier.
