# Supplementary material for: Genetic Associations of Chronotype in the Finnish General Population
Source: J Biol Rhythms. 2020 Jun 24;35(5):501–11. doi: 10.1177/0748730420935328 (PMC7534025; doi:10.1177/0748730420935328)
Supplement: Supplemental_Table6_R2 – Supplemental material for Genetic Associations of Chronotype in the Finnish General Population [file Supplemental_Table6_R2.xlsx]

## Sheet: Taul1
Supplemental Table 6. Suggestive (p<1x10-6) chronotype associations from genome-wide association analyses of chronotype. Adjusted for age, sex, five principal components and genotyping batch.
					Chronotype measure
					continuous sMEQ score (n=7436)				binary sMEQ score (n=7436)					single-item chronotype (binary) (n=8433)
					(5=extreme evening 27=extreme morning type)				(evening type as cases)					(evening type as cases)
SNP	Position	CHR	A1		BETA	SE	P		OR	95%CI		P		OR	95%CI		P		gene
rs77191500	54081807	3	G		-0.689274	0.142453	1.33381e-06		-	-				-	-				CABYRP1
rs78178069	54084458	3	G		-0.683	0.142314	1.62366e-06		-	-				-	-
rs77338913	54083724	3	G		-0.682558	0.14231	1.6479e-06		-	-				-	-
rs75647011	54082785	3	C		-0.682178	0.142413	1.69885e-06		-	-				-	-				CABYRP1
rs79036472	155101797	5	T		0.551993	0.122415	6.6078e-06		-	-				-	-
rs7764996	154633859	6	G		-0.348817	0.070751	8.39262e-07		-	-				-	-				IPCEF1
rs2499648	154633957	6	G		-0.348809	0.0707505	8.39599e-07		-	-				-	-				IPCEF1
rs2351130	154631571	6	C		-0.339102	0.0726174	3.06934e-06		-	-				-	-				IPCEF1
rs9479809	154621706	6	G		-0.351648	0.076236	4.04294e-06		-	-				-	-				IPCEF1
rs1973910	154634485	6	A		-0.333762	0.0728422	4.68109e-06		-	-				-	-				IPCEF1
rs1293925	154634978	6	G		-0.333418	0.0728415	4.78657e-06		-	-				-	-				IPCEF1
rs1293927	154637393	6	T		-0.332749	0.0728054	4.94688e-06		-	-				-	-				IPCEF1
rs2206571	154647860	6	C		-0.333522	0.0730593	5.07317e-06		-	-				-	-				IPCEF1
rs113264290	154617856	6	A		-0.347058	0.076321	5.51906e-06		-	-				-	-				IPCEF1
rs9384202	154617633	6	G		-0.342855	0.0762887	7.08994e-06		-	-				-	-				IPCEF1
rs7814838	102014592	8	C		-0.616986	0.127806	1.40996e-06		-	-				-	-
rs80275532	102014927	8	G		-0.61698	0.127809	1.41115e-06		-	-				-	-
rs4742419	804436	9	T		0.339957	0.0707385	1.57141e-06		-	-				-	-
rs10758918	806121	9	A		0.335732	0.0702125	1.77209e-06		-	-				-	-				LOC105375949
rs10120425	803481	9	T		0.33809	0.0707672	1.80906e-06		-	-				-	-
rs10758919	806240	9	C		0.333296	0.0701897	2.08777e-06		-	-				-	-				LOC105375949
rs10815729	804603	9	C		0.33285	0.070171	2.14066e-06		-	-				-	-
rs4742417	804166	9	G		0.330428	0.0701918	2.55328e-06		-	-				-	-
rs4742418	804191	9	A		0.330395	0.0701932	2.56023e-06		-	-				-	-
rs7036783	803879	9	T		0.330331	0.0702092	2.58526e-06		-	-				-	-
rs7026907	803946	9	C		0.329385	0.0700583	2.62812e-06		-	-				-	-
rs10815720	803506	9	C		0.328786	0.0702113	2.87996e-06		-	-				-	-
rs34800401	806736	9	G		0.324039	0.0694747	3.15352e-06		-	-				-	-				LOC105375949
rs1812264	805427	9	T		0.319351	0.0693796	4.23458e-06		-	-				-	-				LOC105375949
rs10976688	804847	9	G		0.318992	0.0693739	4.33311e-06		-	-				-	-				LOC105375949
rs7030354	804231	9	C		0.318861	0.0693999	4.4087e-06		-	-				-	-
rs10976689	804886	9	A		0.317422	0.0693828	4.84095e-06		-	-				-	-				LOC105375949
rs10815732	805815	9	G		0.317392	0.0694453	4.94692e-06		-	-				-	-				LOC105375949
rs10976687	804793	9	C		0.317147	0.0694098	4.97512e-06		-	-				-	-				LOC105375949
rs932700	807796	9	A		0.317113	0.0695671	5.23749e-06		-	-				-	-				LOC105375949
rs7043658	807449	9	C		0.314751	0.0695128	6.04853e-06		-	-				-	-				LOC105375949
rs11794578	808529	9	T		0.31629	0.0699825	6.29278e-06		-	-				-	-				LOC105375949
rs7131148	102373967	11	A		-0.428939	0.0896721	1.75665e-06		-	-				-	-
rs5950337	102373707	11	T		-0.428858	0.0896784	1.7675e-06		-	-				-	-
rs2897917	102380787	11	A		-0.42886	0.0896853	1.77049e-06		-	-				-	-
rs1954850	102378560	11	C		-0.427195	0.0896128	1.90438e-06		-	-				-	-
rs10895303	102377575	11	T		-0.425759	0.0896792	2.09725e-06		-	-				-	-
rs10750135	98685498	11	G		0.674313	0.142597	2.3002e-06		-	-				-	-
rs2219635	98674920	11	A		0.645544	0.142104	5.64035e-06		-	-				-	-
rs10750131	98675432	11	A		0.641684	0.142168	6.4728e-06		-	-				-	-
rs2195639	98678540	11	A		0.635163	0.141738	7.53216e-06		-	-				-	-
rs10892295	98680280	11	A		0.634872	0.141744	7.61189e-06		-	-				-	-
rs10790266	98680349	11	G		0.634861	0.141745	7.61515e-06		-	-				-	-
rs1469538	98673546	11	G		0.634427	0.14187	7.86859e-06		-	-				-	-
rs1366235	7167715	19	G		0.323262	0.0729402	9.47581e-06		-	-				-	-				INSR
rs6510955	7169247	19	T		0.322802	0.0728946	9.63204e-06		-	-				-	-				INSR
rs2860177	7167951	19	G		0.322907	0.0729469	9.70963e-06		-	-				-	-				INSR
rs4971864	49737634	2	G		-	-			0.848063	0.789222	0.911291	7.05714e-06
rs1527920	49707210	2	T		-	-			0.849387	0.790543	0.912611	8.33613e-06
rs13087217	188507904	3	G		-	-			1.28313	1.16177	1.41718	8.75606e-07							LPP
rs13092734	188535352	3	C		-	-			1.28096	1.15946	1.41519	1.11701e-06							LPP
rs67956817	188524410	3	C		-	-			1.28103	1.15948	1.41533	1.1218e-06							LPP
rs1608147	61711156	3	T		-	-			0.812657	0.745865	0.885429	2.12874e-06							PTPRG
rs11428260	61714354	3	TA		-	-			0.813695	0.746943	0.886413	2.34934e-06							PTPRG
rs6767548	61713607	3	A		-	-			0.810955	0.743125	0.884975	2.57808e-06							PTPRG
rs4688660	61715336	3	G		-	-			0.814822	0.748007	0.887606	2.71541e-06							PTPRG
rs939098	61714696	3	A		-	-			0.81482	0.747922	0.887702	2.79643e-06							PTPRG
rs55654374	188505102	3	A		-	-			1.25985	1.14202	1.38982	4.00881e-06							LPP
rs55692371	188505101	3	C		-	-			1.25985	1.14202	1.38982	4.00884e-06							LPP
rs35377125	188508877	3	C		-	-			1.25958	1.14188	1.38941	4.01678e-06							LPP
rs34581207	188509214	3	C		-	-			1.25939	1.14172	1.3892	4.06686e-06							LPP
rs35273912	188503572	3	C		-	-			1.25976	1.1419	1.38978	4.07067e-06							LPP
rs66506558	188580731	3	A		-	-			1.27243	1.14813	1.41019	4.35556e-06							LPP
rs73199038	188581584	3	A		-	-			1.27228	1.148	1.41002	4.39792e-06							LPP
rs111974211	188515411	3	ATTGAAATGC		-	-			1.25795	1.14052	1.38748	4.44094e-06							LPP
rs13097225	188527586	3	A		-	-			1.2729	1.14821	1.41113	4.48512e-06							LPP
rs35104900	188511113	3	C		-	-			1.25778	1.14027	1.3874	4.58629e-06							LPP
rs35046480	188504622	3	A		-	-			1.25828	1.14052	1.38819	4.5896e-06							LPP
rs67922450	188510051	3	A		-	-			1.25764	1.14012	1.38726	4.64952e-06							LPP
rs13067593	188584679	3	G		-	-			1.27063	1.14671	1.40793	4.7655e-06							LPP
rs67071078	188515663	3	C		-	-			1.25648	1.1392	1.38584	4.95636e-06							LPP
rs35687668	188573711	3	G		-	-			1.27078	1.14654	1.40848	4.99069e-06							LPP
rs66966540	188573196	3	C		-	-			1.27075	1.14652	1.40845	5.00199e-06							LPP
rs35300952	188572797	3	G		-	-			1.27071	1.14648	1.40841	5.0189e-06							LPP
rs73199007	188511941	3	C		-	-			1.25653	1.13912	1.38603	5.05186e-06							LPP
rs34729655	188572245	3	G		-	-			1.27056	1.14633	1.40825	5.08075e-06							LPP
rs13087629	188568042	3	A		-	-			1.2705	1.14627	1.40819	5.10683e-06							LPP
rs13087054	188567993	3	G		-	-			1.2705	1.14627	1.40819	5.1069e-06							LPP
rs67130455	188566269	3	C		-	-			1.2705	1.14627	1.40819	5.10894e-06							LPP
rs67563589	188564574	3	C		-	-			1.27049	1.14626	1.40818	5.1149e-06							LPP
rs11715620	188563772	3	G		-	-			1.27045	1.14623	1.40814	5.12809e-06							LPP
rs13073084	188548036	3	T		-	-			1.26908	1.14486	1.40678	5.78514e-06							LPP
rs35431167	188520496	3	T		-	-			1.2658	1.1422	1.40277	6.92137e-06							LPP
rs7637558	61708608	3	G		-	-			0.823176	0.756004	0.896316	7.45271e-06							PTPRG
rs7683928	86498497	4	G		-	-			1.19645	1.10589	1.29442	7.95202e-06							ARHGAP24
rs13104640	86498574	4	C		-	-			1.19518	1.10475	1.293	8.92071e-06							ARHGAP24
rs4693118	86498643	4	C		-	-			1.19515	1.10473	1.29297	8.94069e-06							ARHGAP24
rs4693710	86498926	4	T		-	-			1.19511	1.10469	1.29293	8.97318e-06							ARHGAP24
rs4693709	86498920	4	A		-	-			1.19511	1.10469	1.29293	8.97346e-06							ARHGAP24
rs11930449	86498937	4	A		-	-			1.19511	1.10469	1.29292	8.97579e-06							ARHGAP24
rs11721971	135807155	4	G		-	-			1.18662	1.10028	1.27972	9.01681e-06
rs1351551	86503566	4	A		-	-			1.19411	1.10379	1.29183	9.84735e-06							ARHGAP24
rs17388899	86502987	4	G		-	-			1.19404	1.10373	1.29175	9.89693e-06							ARHGAP24
rs12509634	86501728	4	A		-	-			1.194	1.1037	1.2917	9.91824e-06							ARHGAP24
rs1384136	86502369	4	T		-	-			1.194	1.10369	1.29169	9.92831e-06							ARHGAP24
rs1161259	86501825	4	T		-	-			1.19398	1.10368	1.29168	9.93466e-06							ARHGAP24
rs12501951	86501846	4	T		-	-			1.19398	1.10368	1.29167	9.93802e-06							ARHGAP24
rs1384137	86501891	4	G		-	-			1.19397	1.10367	1.29166	9.94683e-06							ARHGAP24
rs79036472	155101797	5	T		-	-			0.699969	0.610216	0.802923	3.48645e-07
rs9314082	155290211	5	A		-	-			0.7166	0.623901	0.823073	2.41884e-06							SGCD
rs6990182	140278835	8	G		-	-			1.39354	1.2235	1.58721	5.79288e-07
rs6983737	140280831	8	A		-	-			1.36977	1.2037	1.55874	1.82712e-06
rs6991537	140278940	8	C		-	-			1.36632	1.20135	1.55395	1.99279e-06
rs10100942	140276082	8	A		-	-			1.40294	1.216	1.61861	3.47723e-06
rs10108002	70490015	8	T		-	-			0.829016	0.765022	0.898363	4.76455e-06							SULF1
rs1962316	140271197	8	C		-	-			1.39577	1.20982	1.61029	4.85011e-06
rs10097814	140275068	8	T		-	-			1.39442	1.20842	1.60905	5.32233e-06
rs10216647	140274744	8	G		-	-			1.39421	1.20826	1.60876	5.35474e-06
rs185454612	140280472	8	A		-	-			1.40686	1.21413	1.63018	5.59718e-06
rs7071256	114529025	10	C		-	-			0.81046	0.740777	0.886697	4.61439e-06							VTI1A
rs7899331	114521006	10	C		-	-			0.811252	0.739846	0.889549	8.59854e-06							VTI1A
rs6501006	7709970	16	G		-	-			1.19247	1.10881	1.28243	2.10423e-06							RBFOX1
SNP	BP	CHR	A1		-	-			-	-				OR	L95	U95	P
rs4653454	226805124	1	A		-	-			-	-				0.837462	0.783393	0.895263	1.89846e-07
rs17826722	182155062	3	G		-	-			-	-				0.70281	0.601929	0.820599	8.15937e-06
rs10029061	147764387	4	T		-	-			-	-				1.18016	1.1039	1.26168	1.17224e-06		TTC29
rs1509339	147757175	4	T		-	-			-	-				1.17399	1.0982	1.255	2.46286e-06		TTC29
rs7699748	22209408	4	C		-	-			-	-				0.864629	0.811859	0.920829	5.98158e-06
rs56149312	22218149	4	G		-	-			-	-				0.867086	0.814096	0.923526	9.3073e-06
rs6595784	126969163	5	G		-	-			-	-				1.23268	1.12537	1.35022	6.74096e-06
rs10075092	126968590	5	A		-	-			-	-				1.22755	1.1216	1.34351	8.52166e-06
rs12412747	99649531	10	A		-	-			-	-				0.853733	0.796157	0.915473	9.03749e-06		CRTAC1
rs80946	22920604	16	G		-	-			-	-				0.822513	0.76394	0.885577	2.17344e-07		HS3ST2
rs208626	22927887	16	A		-	-			-	-				0.852104	0.79877	0.909	1.21561e-06		HS3ST2
rs208614	22903774	16	C		-	-			-	-				0.824004	0.757773	0.896024	5.95398e-06		HS3ST2
rs8063936	22934443	16	A		-	-			-	-				0.863	0.809484	0.920054	6.45315e-06
rs184080	22929394	16	C		-	-			-	-				0.863875	0.810286	0.921008	7.52241e-06
rs62082539	4876831	18	T		-	-			-	-				1.30463	1.1677	1.45763	2.599e-06
rs62082537	4870411	18	A		-	-			-	-				1.2962	1.15813	1.45072	6.33917e-06
rs60975981	4865593	18	T		-	-			-	-				1.29505	1.15708	1.44947	6.84793e-06
rs62082536	4868556	18	A		-	-			-	-				1.29386	1.15603	1.44811	7.35948e-06
rs62082533	4856890	18	T		-	-			-	-				1.28381	1.15038	1.43273	8.12712e-06
rs140751744	9146251	20	C		-	-			-	-				1.40963	1.2154	1.63489	5.65336e-06		PLCB4
CHR; chromosome, CI;confidence interval, OR; odds ratio, sMEQ; shortened Morningness-Eveningness Questionnaire
